# Supplementary material for: Lysosomal RNA profiling reveals targeting of specific types of RNAs for degradation
Source: bioRxiv. 2025 Sep 9:2025.09.09.674968. Preprint. [Version 1] doi: 10.1101/2025.09.09.674968 (PMC12439944; doi:10.1101/2025.09.09.674968)
Supplement: Supplement 1 — Supplementary Table 1 (separate file). Results of the acridine orange CRISPR screen, related to Fig. 2. [file media-1.xlsx]

## Sheet: 04042025NoGuidesHittingMultiple
Gene	Enrichment	MAGeCK score (-log10)	Full media lysosomal enrichment value	Core autophagy
TMEM251	3.8129	3.38027	#N/A	NO
VPS41	3.1873	12.2754	1.82266	NO
VPS39	2.9949	16.5943	1.68699	NO
NPC1	2.8487	10.232	4.32587	NO
MTMR3	2.8382	14.8096	#N/A	NO
CLEC16A	2.7242	15.1011	#N/A	NO
TMEM165	2.633	12.9787	0.770211	NO
GALE	2.4766	14.0257	#N/A	NO
PSAP	2.3903	14.4436	4.80291	NO
TMED10	2.3594	10.6449	0.249586	NO
PLD3	2.2818	11.7201	4.26629	NO
GNPTAB	2.228	8.42314	#N/A	NO
SLC12A9	2.0884	14.852	2.7054	NO
GFPT1	2.0746	8.22867	#N/A	NO
VPS11	2.0712	13.9823	1.28287	NO
BORCS8	2.0014	11.8713	#N/A	NO
RAB2A	1.9504	13.006	1.22517	NO
WDR91	1.9277	6.78502	1.56934	NO
POLR2J3	1.8931	1.40738	#N/A	NO
SLC39A9	1.8857	12.9429	#N/A	NO
LDLR	1.8786	12.2365	-0.027444	NO
SLC35B2	1.8268	10.9889	0.511196	NO
HSP90B1	1.7774	8.69037	#N/A	NO
SLC35A2	1.7088	9.46165	#N/A	NO
UGP2	1.7006	6.92017	#N/A	NO
FBXL12	1.693	11.5215	#N/A	NO
WDR48	1.6774	9.12364	#N/A	NO
ARL8B	1.6772	10.7266	3.63527	NO
AC004997.1	1.6298	2.43094	#N/A	NO
B3GAT3	1.6068	12.7558	0.739515	NO
CIZ1	1.6003	8.18855	#N/A	NO
BORCS7	1.5804	8.1506	#N/A	NO
SNAPIN	1.5651	10.7465	1.3331	NO
GMPPB	1.5533	10.6822	#N/A	NO
WDR81	1.5376	12.9252	1.67295	NO
THAP12	1.5066	9.8122	#N/A	NO
PGM3	1.4926	11.9151	#N/A	NO
RAB7A	1.4773	7.45461	1.76987	NO
CTSL	1.4724	11.9262	2.41341	NO
PPT2	1.4645	8.45482	4.18241	NO
CDK8	1.4533	7.3876	#N/A	NO
EXT1	1.3925	10.5426	#N/A	NO
B3GALT6	1.39	10.4086	1.14147	NO
STT3B	1.3834	9.60725	#N/A	NO
HNRNPM	1.3808	7.12842	#N/A	NO
ALG2	1.3723	9.1936	#N/A	NO
MED26	1.3631	4.32718	#N/A	NO
BORCS5	1.3568	9.97498	#N/A	NO
KAT7	1.317	10.6635	#N/A	NO
GET4	1.311	10.9101	#N/A	NO
SPG21	1.3076	10.1681	1.75592	NO
BLOC1S2	1.2935	7.56578	1.49598	NO
WIPI2	-3.7196	13.9397	#N/A	YES
EI24	-3.433	16.847	#N/A	YES
DNM2	1.271	7.75786	#N/A	NO
ACP2	1.2648	9.00604	4.51016	NO
AP2M1	1.2581	9.68626	#N/A	NO
OST4	1.2565	7.74364	#N/A	NO
ALG1	1.2473	8.11618	#N/A	NO
IPO9	1.2469	8.31657	#N/A	NO
ALG8	1.242	9.51115	#N/A	NO
ARMC7	1.2317	4.73182	#N/A	NO
PHF12	1.231	4.465	#N/A	NO
SLC5A3	1.2272	7.40934	#N/A	NO
EXT2	1.2014	9.52583	ND	NO
TRAPPC11	1.2006	4.2159	#N/A	NO
GET1	1.1911	3.59951	#N/A	NO
SEPHS1	1.1833	8.48998	#N/A	NO
HSPA8	1.1793	6.75286	#N/A	NO
UXS1	1.1504	8.55725	0.331315	NO
VHL	1.1466	5.94123	#N/A	NO
AC022414.1	1.1445	1.90295	#N/A	NO
UGDH	1.1356	5.31317	#N/A	NO
RFT1	1.1351	8.72506	#N/A	NO
HIRA	1.1185	10.173	#N/A	NO
MTMR4	1.1128	9.14355	#N/A	NO
RAB1B	1.1102	7.83845	0.598873	NO
MED13	1.1084	6.54169	#N/A	NO
ING2	1.1054	9.38505	#N/A	NO
NAA20	1.0935	5.28487	#N/A	NO
RERE	1.0881	7.93274	#N/A	NO
RABIF	1.0744	12.7396	#N/A	NO
TFAP4	1.0742	9.34573	#N/A	NO
GET3	1.0672	5.75249	#N/A	NO
JADE1	1.0667	8.97009	#N/A	NO
Z82190.2	1.0591	2.23532	#N/A	NO
STARD3	1.0547	11.3916	2.39616	NO
TRAPPC4	1.0507	2.46843	#N/A	NO
MOSPD2	1.0469	8.24119	0.665463	NO
DICER1	1.0355	5.37169	#N/A	NO
TMEM191B	1.0281	0.868927	#N/A	NO
YEATS2	1.0156	8.9166	#N/A	NO
DDX49	0.9966	4.78097	#N/A	NO
STT3A	0.98286	8.77801	#N/A	NO
hsa-mir-4745	0.97594	5.95094	#N/A	NO
TSC2	0.97208	8.66212	#N/A	NO
B4GALT7	0.96842	9.32734	0.356035	NO
NAA25	0.96755	4.76604	#N/A	NO
ASCC3	0.96447	6.12965	#N/A	NO
TMED2	0.95899	8.52918	#N/A	NO
PTAR1	0.95627	6.73565	#N/A	NO
TRAPPC1	0.95508	3.87514	#N/A	NO
EMSY	0.9427	6.89337	#N/A	NO
ZMYND11	0.94156	8.44475	#N/A	NO
RAB1A	0.93907	7.36842	-0.0310966	NO
TADA2A	0.93825	5.24397	#N/A	NO
TBC1D15	0.93738	6.16307	#N/A	NO
DR1	0.93389	4.51821	#N/A	NO
DIDO1	0.92678	4.66308	#N/A	NO
MED1	0.91794	5.60536	#N/A	NO
ATMIN	0.91456	7.78827	#N/A	NO
IGF2R	0.91281	8.17467	#N/A	NO
SLC29A3	0.90669	10.0975	ND	NO
SLC8B1	0.90443	7.64409	#N/A	NO
MED13L	0.90422	5.91275	#N/A	NO
ARRDC4	0.9037	5.03225	#N/A	NO
ARCN1	0.89556	2.49239	#N/A	NO
MED19	0.89086	4.22987	#N/A	NO
TADA2B	0.88985	6.78078	#N/A	NO
SPEN	0.88794	3.29813	#N/A	NO
TRAPPC8	0.88447	3.47269	#N/A	NO
OSTC	0.8834	5.39932	#N/A	NO
UBE3D	0.88296	6.70437	#N/A	NO
BAZ1B	0.86813	4.95202	#N/A	NO
TAZ	0.86616	6.83821	#N/A	NO
QRICH1	0.8558	5.11228	#N/A	NO
PNKP	0.85515	3.68428	#N/A	NO
PAK1IP1	0.855	1.262	#N/A	NO
TADA3	0.85144	5.76896	#N/A	NO
ALG6	0.84373	4.19055	#N/A	NO
HIKESHI	0.84047	7.77671	#N/A	NO
RNASEH2A	0.8383	6.37694	#N/A	NO
CGGBP1	0.82895	6.89113	#N/A	NO
DGCR8	0.82657	2.63733	#N/A	NO
ADIPOR1	0.82593	6.70314	#N/A	NO
CPSF6	0.82567	4.6018	#N/A	NO
P2RY6	0.82269	6.88736	#N/A	NO
ENY2	0.8195	3.18685	#N/A	NO
ZBTB17	0.81537	5.78707	#N/A	NO
SMCHD1	0.81393	3.53567	#N/A	NO
EXOC4	0.8115	5.51139	#N/A	NO
DENR	0.8084	6.44118	#N/A	NO
YY1	0.80827	3.02427	#N/A	NO
NXT1	0.80646	4.97741	#N/A	NO
DYNLL1	0.80388	4.00335	#N/A	NO
RAB10	0.80213	6.87537	#N/A	NO
SLC10A7	0.79944	4.44425	#N/A	NO
DNAJC5	0.79925	6.23835	1.52328	NO
TM9SF3	0.7957	6.54635	0.608293	NO
AFF4	0.79185	6.74357	#N/A	NO
RABGGTB	0.78987	2.93461	#N/A	NO
DRAP1	0.78606	4.30015	#N/A	NO
SIN3A	0.77492	3.81816	#N/A	NO
UBE2K	0.77302	4.2491	#N/A	NO
SLC37A3	0.77293	6.60152	3.71676	NO
SNX29	0.7716	7.20438	#N/A	NO
RNASEH2B	0.77064	4.89154	#N/A	NO
CDIPT	0.77035	2.78202	#N/A	NO
ELOF1	0.76885	8.39825	#N/A	NO
MYC	0.76721	1.98251	#N/A	NO
MED15	0.74862	4.9265	#N/A	NO
AFF1	0.74475	3.55187	#N/A	NO
TADA1	0.74326	5.3739	#N/A	NO
USP22	0.73947	6.66476	#N/A	NO
STK11	0.73881	8.17665	#N/A	NO
MPI	0.73746	7.00417	#N/A	NO
SUPT4H1	0.73474	3.51683	#N/A	NO
CDAN1	0.73472	3.12629	#N/A	NO
CCDC188	0.73381	2.79336	#N/A	NO
SCYL1	0.73214	5.28174	#N/A	NO
AP2S1	0.73154	4.86003	#N/A	NO
UFD1	0.73063	1.56078	#N/A	NO
CTDSPL2	0.72941	6.4907	#N/A	NO
EXOC8	0.72593	7.58074	#N/A	NO
POLA2	0.7252	1.38656	#N/A	NO
SAP130	0.72504	3.54575	#N/A	NO
C15orf41	0.72325	5.89514	#N/A	NO
DEPDC5	0.72104	3.33638	#N/A	NO
hsa-mir-3652	0.71945	3.88329	#N/A	NO
UROD	0.71944	3.80044	#N/A	NO
HUWE1	0.71933	2.08971	#N/A	NO
EXTL3	0.71723	4.35975	0.928745	NO
SS18L2	0.71584	3.77523	#N/A	NO
TOX4	0.71547	2.73107	#N/A	NO
PCYT1A	0.71344	4.78781	0.652986	NO
MTMR9	0.71013	8.47859	#N/A	NO
CABIN1	0.70969	4.40455	#N/A	NO
CPSF3	0.70772	2.10317	#N/A	NO
ACTR5	0.70737	6.09222	1.06325	NO
RPS29	0.70652	1.41182	#N/A	NO
UBAP2L	0.70539	6.0287	#N/A	NO
hsa-mir-199a-1	0.70466	4.53587	#N/A	NO
COQ8A	0.70326	9.15135	#N/A	NO
TAF5L	0.70076	4.1505	#N/A	NO
DROSHA	0.69091	5.23765	#N/A	NO
SP2	0.69017	4.03781	#N/A	NO
CLPB	0.68916	7.58471	#N/A	NO
CERS2	0.68873	3.04321	#N/A	NO
EXOC1	0.68861	5.25928	#N/A	NO
DENND1A	0.68817	7.2061	#N/A	NO
MORC2	0.68484	4.64896	#N/A	NO
SPNS1	0.68455	4.39243	0.986581	NO
MESD	0.68442	6.99499	#N/A	NO
AGMAT	0.67978	4.07738	#N/A	NO
PTBP1	0.67708	6.13004	#N/A	NO
HSF1	0.67617	6.23934	#N/A	NO
LAMP2	0.67516	5.60787	3.97193	NO
ADRM1	0.67473	5.79336	#N/A	NO
DYRK1A	0.67456	4.87403	#N/A	NO
PIGW	0.67379	5.69148	#N/A	NO
INO80B	0.67318	5.95825	#N/A	NO
NPRL2	0.6718	4.57065	#N/A	NO
MAPK14	0.67156	6.16591	#N/A	NO
MON2	0.67142	4.10646	#N/A	NO
SIN3B	0.6713	6.17159	#N/A	NO
WDR43	0.66986	2.57178	#N/A	NO
MGA	0.66917	5.49731	#N/A	NO
VPS18	0.66745	4.21929	1.36678	NO
C19orf53	0.66403	4.42259	#N/A	NO
GALNT11	0.66169	3.64035	2.46056	NO
PAPOLA	0.66142	4.47672	#N/A	NO
CILP2	0.65935	4.65247	#N/A	NO
USP1	0.65786	3.43665	#N/A	NO
GGTLC3	0.65615	2.80424	#N/A	NO
SOD2	0.65332	0.863248	#N/A	NO
ZC3HC1	0.65252	6.7449	#N/A	NO
OR11H12	0.65175	1.21061	#N/A	NO
SEC31A	0.65111	5.30166	#N/A	NO
TSC1	0.64982	5.28539	#N/A	NO
ANGPTL8	0.64894	6.26819	#N/A	NO
ATXN7L3	0.64846	3.55934	#N/A	NO
ARIH2	0.64763	5.37351	#N/A	NO
PPP1R10	0.64584	5.54713	#N/A	NO
UTP15	0.64205	2.45097	#N/A	NO
TRMT1	0.64176	4.83568	#N/A	NO
CHP1	0.6404	4.7763	#N/A	NO
RNASEH2C	0.64004	9.41284	#N/A	NO
NDST1	0.63738	7.27842	#N/A	NO
DPAGT1	0.63571	5.41214	#N/A	NO
RPN2	0.63271	7.56	#N/A	NO
GATAD1	0.63266	3.65259	#N/A	NO
CDK2	0.62906	3.98364	#N/A	NO
STARD3NL	0.6269	5.34832	3.15456	NO
PIGS	0.6259	3.93573	#N/A	NO
SNRNP200	0.62342	0.982674	#N/A	NO
ALG14	0.61925	3.29834	#N/A	NO
MED12	0.61767	1.9502	#N/A	NO
ATRAID	0.61564	7.20689	1.17178	NO
SBDS	0.60958	2.89164	#N/A	NO
PDCD7	0.60939	2.85508	1.47657	NO
POGZ	0.60804	4.16316	#N/A	NO
UCHL5	0.60785	4.37539	#N/A	NO
ZNF101	0.60672	3.28906	#N/A	NO
hsa-mir-222	0.60571	4.4055	#N/A	NO
UNC50	0.60542	1.99008	0.525954	NO
COG6	0.60476	2.55415	#N/A	NO
HDLBP	0.60276	5.0966	#N/A	NO
ZMAT5	0.60259	4.80217	#N/A	NO
CRLF1	0.60219	4.7469	#N/A	NO
AZIN1	0.60142	3.1574	#N/A	NO
RBM48	0.59925	4.79363	#N/A	NO
RUFY1	0.59914	4.8392	#N/A	NO
CLSPN	0.59762	4.58583	#N/A	NO
GP1BB	0.59718	3.7608	#N/A	NO
DAND5	0.59689	5.41947	#N/A	NO
hsa-mir-130b	0.59634	2.99097	#N/A	NO
COPB1	0.59618	1.51455	#N/A	NO
MLLT10	0.5954	4.4952	#N/A	NO
UAP1	0.59524	4.28004	#N/A	NO
GMIP	0.59476	5.75399	#N/A	NO
MARK2	0.59298	6.86236	#N/A	NO
ACTR8	0.58865	2.82371	#N/A	NO
TRAPPC2L	0.58797	5.21956	#N/A	NO
SLC25A20	0.58714	5.33346	#N/A	NO
ERCC1	0.58604	3.83112	#N/A	NO
TAF6L	0.58442	4.45921	#N/A	NO
CHD4	0.58171	2.44727	#N/A	NO
SMARCA5	0.58132	2.43421	#N/A	NO
USP41	0.58039	3.05563	#N/A	NO
MNAT1	0.57853	1.97819	#N/A	NO
RAD54L2	0.57696	5.62982	#N/A	NO
MGAT1	0.57389	6.32139	0.248193	NO
YPEL1	0.57366	3.14196	#N/A	NO
CSTF1	0.57305	3.2322	#N/A	NO
AL163195.3	0.57288	0.763085	#N/A	NO
GDF1	0.57262	6.67362	#N/A	NO
B4GALT5	0.57186	4.6954	#N/A	NO
COG7	0.57182	2.41998	#N/A	NO
SRSF9	0.57145	4.78739	#N/A	NO
GAPVD1	0.57126	3.51773	#N/A	NO
CBLL1	0.56995	3.6085	#N/A	NO
SPDL1	0.56962	1.27007	#N/A	NO
EXOC7	0.56906	4.52887	#N/A	NO
AC005697.1	0.56823	1.50243	#N/A	NO
INO80C	0.56739	2.93207	#N/A	NO
FIBP	0.56692	3.90018	#N/A	NO
OXR1	0.56581	5.46161	#N/A	NO
ICMT	0.56537	5.14121	#N/A	NO
H3F3A	0.56509	2.97749	#N/A	NO
KCNN1	0.56318	6.08012	#N/A	NO
CALR3	0.56137	2.42948	#N/A	NO
ANO8	0.56084	4.7716	#N/A	NO
hsa-mir-10395	0.56067	2.41275	#N/A	NO
IL12RB1	0.55427	5.36698	#N/A	NO
XRCC3	0.55337	4.94877	#N/A	NO
RRBP1	0.55205	6.72776	#N/A	NO
UBTF	0.55204	2.79097	#N/A	NO
NACC1	0.55126	7.03423	#N/A	NO
CAPZB	0.55115	3.26811	#N/A	NO
BIRC2	0.55083	2.98422	#N/A	NO
PPP1CA	0.54846	5.78784	#N/A	NO
WDR25	0.54826	2.08212	#N/A	NO
SGSM1	0.54556	4.00482	#N/A	NO
SYMPK	0.54396	3.31683	#N/A	NO
PGM2L1	0.54231	4.45607	#N/A	NO
TMEM115	0.5408	4.45642	0.186256	NO
COLGALT1	0.53944	4.16713	#N/A	NO
DERL3	0.53901	5.74509	#N/A	NO
RTEL1	0.53883	3.48283	#N/A	NO
RPRD1A	0.53843	4.59285	#N/A	NO
GNPNAT1	0.53512	2.51039	#N/A	NO
SNAP29	0.53463	3.23582	#N/A	NO
B3GNT2	0.53396	5.03712	#N/A	NO
FBXO11	0.53357	3.11988	#N/A	NO
NUDT17	0.53266	2.47827	#N/A	NO
U31	0.53217	2.67283	#N/A	NO
COMT	0.53183	5.70285	#N/A	NO
LAMP1	0.53142	4.52946	4.36623	NO
MCM5	0.53117	2.04938	#N/A	NO
RPL3	0.53012	1.54433	#N/A	NO
NBPF1	0.5279	2.45139	#N/A	NO
MFAP3	0.52713	3.81721	#N/A	NO
RPS15A	0.52686	1.98359	0.839047	NO
PHF6	0.52666	2.22154	-0.177164	NO
EXOC2	0.5266	8.07144	#N/A	NO
SAMD4B	0.52573	4.47929	#N/A	NO
RTN4R	0.52572	4.92143	#N/A	NO
RAD51D	0.52498	2.88306	#N/A	NO
INTS14	0.52266	3.14308	#N/A	NO
SNRNP48	0.52261	2.33927	#N/A	NO
COG1	0.52144	4.27564	#N/A	NO
RANBP3	0.52021	6.79382	#N/A	NO
GSTT2B	0.51968	4.00186	#N/A	NO
NCLN	0.51935	3.63485	#N/A	NO
ADSS	0.51923	4.04943	0.609175	NO
TM9SF2	0.51788	2.06515	#N/A	NO
RAB22A	0.51691	2.98238	-0.0440646	NO
SIVA1	0.51686	5.28122	#N/A	NO
NASP	0.51685	3.75853	#N/A	NO
INTS13	0.51664	2.81979	#N/A	NO
KIAA0100	0.51347	4.70331	#N/A	NO
AC003002.2	0.51284	2.45016	#N/A	NO
YJEFN3	0.51129	2.4026	#N/A	NO
MCMBP	0.5104	3.12249	0.672066	NO
HNRNPF	0.50836	6.67819	#N/A	NO
KLF16	0.50816	4.60331	#N/A	NO
TRMT112	0.50814	1.81304	#N/A	NO
WDR41	0.50787	3.86499	0.753221	NO
AC009163.5	0.5078	1.22926	#N/A	NO
COPB2	0.50768	1.0878	#N/A	NO
H2AFX	0.50664	5.92358	#N/A	NO
C22orf31	0.50633	2.14282	#N/A	NO
PIGC	0.50601	5.49501	#N/A	NO
GABPA	0.50546	2.71736	#N/A	NO
DHCR7	0.50512	6.01813	#N/A	NO
MAD2L2	0.50492	4.54108	#N/A	NO
HORMAD2	0.50431	1.70439	#N/A	NO
SLC25A18	0.50405	4.59249	#N/A	NO
UBE2F	0.50204	4.63233	#N/A	NO
HAPLN4	0.50175	4.47889	#N/A	NO
FEN1	0.50107	3.50867	#N/A	NO
SETD1B	0.50091	2.62288	#N/A	NO
E3	0.50086	2.59848	#N/A	NO
TOP1	0.50085	3.71915	#N/A	NO
ZDHHC8	0.50061	4.43221	#N/A	NO
MICAL3	0.50031	4.92057	#N/A	NO
PHIP	0.5002	3.19988	#N/A	NO
GATAD2A	0.49981	5.08375	#N/A	NO
MED30	0.49641	1.67274	#N/A	NO
MROH1	0.49572	6.77827	#N/A	NO
NFRKB	0.49483	3.90946	#N/A	NO
KAT14	0.49405	2.90921	#N/A	NO
POLR2M	0.49399	3.3894	#N/A	NO
IDS	0.49365	1.64735	#N/A	NO
AL121845.3	0.49333	1.29468	#N/A	NO
GABPB1	0.49321	3.6138	#N/A	NO
CCDC71L	0.4924	6.39305	#N/A	NO
P2RY2	0.4922	4.27345	#N/A	NO
DDX5	0.49206	3.79893	#N/A	NO
ZNF625	0.49193	3.17758	#N/A	NO
SSU72	0.49178	2.23767	#N/A	NO
SKP2	0.49076	1.78283	#N/A	NO
CCDC124	0.49072	4.11531	#N/A	NO
TMEM59L	0.4903	7.54442	#N/A	NO
LYL1	0.49008	1.2545	#N/A	NO
TMEM262	0.48916	2.76457	#N/A	NO
TRAF3	0.48869	4.22506	#N/A	NO
GTF2H4	0.48761	1.8549	#N/A	NO
HDGFL2	0.48616	4.7615	#N/A	NO
FAM160B1	0.48593	3.39239	#N/A	NO
BRD1	0.48477	5.32362	#N/A	NO
RFC3	0.48364	0.705335	#N/A	NO
WDR20	0.48349	6.5029	#N/A	NO
MORF4L1	0.48348	2.69454	#N/A	NO
NME5	0.48153	1.5072	#N/A	NO
PIP5K1A	0.48121	2.79226	#N/A	NO
DACH1	0.48108	3.7652	#N/A	NO
SUPT6H	0.48088	1.42728	#N/A	NO
RER1	0.48057	2.38272	#N/A	NO
VPS54	0.48055	1.24295	#N/A	NO
ARMC6	0.48039	3.25816	#N/A	NO
DNASE2	0.4796	4.50416	4.59904	NO
SLC4A4	0.47786	3.69678	#N/A	NO
MAST1	0.47664	2.91084	#N/A	NO
hsa-mir-939	0.47656	2.20338	#N/A	NO
AP000812.4	0.47644	4.18973	#N/A	NO
TTC9C	0.47613	4.81924	#N/A	NO
MKLN1	0.47602	3.19292	#N/A	NO
MBD3	0.47567	6.8457	#N/A	NO
CPSF1	0.47501	2.99212	#N/A	NO
AKNAD1	0.47492	1.6362	#N/A	NO
RAD1	0.47458	4.54961	#N/A	NO
GPCPD1	0.47419	3.32078	#N/A	NO
BID	0.474	4.48313	#N/A	NO
TIMM13	0.47386	3.08406	#N/A	NO
MCM4	0.47217	1.62108	#N/A	NO
ZNF443	0.47066	1.00915	#N/A	NO
LIPT2	0.47038	3.44178	#N/A	NO
MCTS1	0.47038	1.97208	#N/A	NO
TRAPPC2	0.47032	2.38894	#N/A	NO
SLC13A2	0.46995	2.82667	#N/A	NO
KXD1	0.46931	3.85774	3.09729	NO
MLX	0.46771	4.03743	#N/A	NO
KCNK4	0.46765	2.79975	#N/A	NO
GSDMD	0.4667	5.16796	#N/A	NO
THAP9	0.46648	3.17304	#N/A	NO
SCFD1	0.46635	2.7557	#N/A	NO
BABAM1	0.46567	4.51929	#N/A	NO
CNTD1	0.46447	1.42911	#N/A	NO
C22orf39	0.46426	3.9911	#N/A	NO
DNAJB13	0.46362	4.93761	#N/A	NO
INO80	0.46353	3.34257	#N/A	NO
FAM122A	0.46335	2.54294	#N/A	NO
SNORD125	0.46296	2.62277	#N/A	NO
DSCC1	0.46281	2.45996	#N/A	NO
FBXL5	0.46205	2.7588	#N/A	NO
RNF7	0.46146	3.03545	#N/A	NO
ZCRB1	0.46107	1.35744	#N/A	NO
CDC42BPG	0.46099	4.61	#N/A	NO
MED18	0.45997	1.98506	#N/A	NO
CCDC194	0.45921	3.57695	#N/A	NO
RPS5	0.45784	1.13604	#N/A	NO
PIGV	0.45766	3.94846	#N/A	NO
MAP1S	0.45727	5.54535	#N/A	NO
GNPTG	0.45721	4.31657	#N/A	NO
RAD50	0.45656	1.05061	#N/A	NO
MAPK1	0.45633	2.01586	#N/A	NO
GALNTL6	0.45606	3.06986	#N/A	NO
SNRNP35	0.45519	1.56537	#N/A	NO
HBII-210	0.455	2.08745	#N/A	NO
AGAP4	0.45488	1.30083	#N/A	NO
LPAR2	0.45408	3.59406	#N/A	NO
ZNF687	0.45359	2.98885	#N/A	NO
PRKAG1	0.45348	1.91905	#N/A	NO
GGPS1	0.45277	2.20142	#N/A	NO
TMEM191C	0.45247	2.75481	#N/A	NO
FAM168A	0.45176	4.32623	#N/A	NO
UPB1	0.45145	3.85075	#N/A	NO
TRIM48	0.45139	2.0537	#N/A	NO
PLIN5	0.45126	2.76218	#N/A	NO
SUPT5H	0.45103	2.86688	#N/A	NO
TMEM161A	0.45044	4.26759	#N/A	NO
THOC5	0.45005	1.73719	#N/A	NO
PIGY	0.44956	3.79512	#N/A	NO
TCOF1	0.44925	2.78688	0.40862	NO
GPAA1	0.44885	4.02438	#N/A	NO
RPS6KB2	0.44863	3.72993	#N/A	NO
VPS52	0.44837	0.955931	#N/A	NO
GTF2A2	0.44821	1.87202	#N/A	NO
DNAJC9	0.4479	3.47602	#N/A	NO
SLC39A7	0.44778	3.77196	#N/A	NO
ARRDC2	0.44772	3.26163	#N/A	NO
PTGES3L-AARSD1	0.44713	1.14586	#N/A	NO
SUCO	0.44706	4.57169	#N/A	NO
SH3GL1	0.44694	3.45625	#N/A	NO
EFEMP2	0.4469	4.34886	#N/A	NO
PLVAP	0.44651	4.18887	#N/A	NO
SNRNP40	0.44623	3.56347	#N/A	NO
BEST2	0.44609	4.73081	#N/A	NO
BPIFC	0.44595	2.55503	#N/A	NO
MXI1	0.44594	1.84719	#N/A	NO
GSC2	0.44549	6.48729	#N/A	NO
SEC23A	0.44544	1.80599	#N/A	NO
LTBP3	0.44453	3.58697	#N/A	NO
MED24	0.44452	3.0314	#N/A	NO
FAM3A	0.44414	4.99166	0.29605	NO
MYCBP2	0.44362	4.22774	#N/A	NO
ZNF653	0.44327	2.35349	#N/A	NO
TMEM144	0.44251	1.67287	#N/A	NO
RPS16	0.44177	1.62829	#N/A	NO
MLH3	0.4407	3.25412	#N/A	NO
CHRM1	0.43979	3.4558	#N/A	NO
UBXN7	0.43935	3.29367	#N/A	NO
COX8A	0.43872	1.41762	#N/A	NO
TM7SF2	0.43867	2.58712	#N/A	NO
OR52I1	0.43857	1.47628	#N/A	NO
CREB1	0.43809	2.1826	#N/A	NO
ARRDC3	0.43796	3.51091	#N/A	NO
AKAP8	0.43773	3.57679	#N/A	NO
RHOA	0.43763	1.99456	#N/A	NO
HMGN2	0.43681	2.81141	#N/A	NO
TXNIP	0.43639	3.10527	#N/A	NO
TBC1D20	0.43606	5.21194	#N/A	NO
SUGP1	0.43575	1.96122	#N/A	NO
B3GNT3	0.43567	4.40195	#N/A	NO
CHAF1A	0.43555	2.46953	#N/A	NO
MED28	0.43465	1.22449	#N/A	NO
TSSK6	0.43458	5.05866	#N/A	NO
AC244197.3	0.43458	0.607954	#N/A	NO
ORC2	0.43454	1.24143	#N/A	NO
RPL18	0.43436	0.990932	#N/A	NO
RHBDD3	0.43408	3.6033	#N/A	NO
ICAM3	0.43307	2.57739	#N/A	NO
PPIH	0.43285	3.01788	#N/A	NO
MED29	0.43218	1.9579	#N/A	NO
MFN2	0.43198	1.87612	#N/A	NO
CCDC116	0.431	2.70182	#N/A	NO
ELL	0.43086	1.53979	#N/A	NO
TTLL5	0.43032	1.9521	#N/A	NO
RTBDN	0.4301	2.55692	#N/A	NO
LRRN4CL	0.43004	3.8046	#N/A	NO
AGFG1	0.43	4.93438	#N/A	NO
SRGAP2B	0.42849	3.54197	#N/A	NO
KDM5C	0.42793	4.1776	#N/A	NO
PHF20L1	0.42768	3.36679	#N/A	NO
SLC25A44	0.42768	1.78529	#N/A	NO
TRIM4	0.4275	4.47335	#N/A	NO
LETM1	0.42735	2.18471	#N/A	NO
ELOVL6	0.42702	2.4741	#N/A	NO
FAM89B	0.42701	3.69607	#N/A	NO
MLXIP	0.42677	3.63941	#N/A	NO
HOMER3	0.42613	3.64415	1.19897	NO
ASF1B	0.42566	4.30985	#N/A	NO
TANGO2	0.42561	2.3015	#N/A	NO
GAS2L1	0.42556	2.39261	#N/A	NO
TRIP13	0.42468	2.59577	#N/A	NO
C11orf86	0.42398	2.84851	#N/A	NO
SNRPA1	0.42394	0.798494	#N/A	NO
MAN1B1	0.42371	3.37933	0.597432	NO
SAMHD1	0.42364	2.77637	#N/A	NO
HSPA14	0.42335	2.85409	#N/A	NO
PIK3R2	0.42322	5.81386	#N/A	NO
ZNF461	0.42267	2.60686	#N/A	NO
UCP3	0.42264	6.17639	#N/A	NO
AP1B1	0.42249	2.94029	#N/A	NO
EMID1	0.42234	3.13387	#N/A	NO
POP1	0.42202	1.63656	#N/A	NO
SUGP2	0.4216	4.32926	#N/A	NO
ATF4	0.4212	1.32999	#N/A	NO
SSTR3	0.42115	2.31953	#N/A	NO
GDI2	0.4204	2.92933	#N/A	NO
NUDT8	0.41943	3.768	#N/A	NO
GZF1	0.41888	3.09517	#N/A	NO
PRELID3B	0.41885	1.07235	#N/A	NO
TRAF2	0.41871	3.74778	#N/A	NO
VPS53	0.41832	2.52391	#N/A	NO
ZNF74	0.41805	1.95292	#N/A	NO
SERPING1	0.41756	2.5083	#N/A	NO
FAM49B	0.41753	2.36719	#N/A	NO
SREBF2	0.41753	1.10435	#N/A	NO
AP000350.4	0.41672	1.25842	#N/A	NO
TAPT1	0.41526	2.93693	#N/A	NO
C4orf51	0.41499	2.61635	#N/A	NO
FOSL1	0.41418	4.80123	#N/A	NO
GCAT	0.41413	2.47299	#N/A	NO
USP7	0.41406	0.97314	#N/A	NO
HSPB7	0.41404	1.61907	#N/A	NO
ZNF707	0.4137	3.68971	#N/A	NO
C11orf74	0.41296	1.565	#N/A	NO
hsa-mir-181d	0.41206	6.84597	#N/A	NO
GK3P	0.41173	3.0355	#N/A	NO
FAM86C1	0.41168	5.80858	#N/A	NO
ZNF730	0.41167	1.72049	#N/A	NO
CHCHD10	0.41164	3.3702	#N/A	NO
GNB1L	0.41157	1.53907	#N/A	NO
SLC25A45	0.41141	4.01902	#N/A	NO
EIF3G	0.41118	2.10526	#N/A	NO
TM6SF2	0.41095	4.93118	#N/A	NO
REX1BD	0.41085	3.64365	#N/A	NO
WDR53	0.41023	1.64902	#N/A	NO
HNRNPR	0.4102	4.36743	#N/A	NO
ZNF705E	0.41011	1.92303	#N/A	NO
TLR9	0.40996	3.63032	#N/A	NO
FADS3	0.4099	3.75021	#N/A	NO
GOLGA8R	0.4099	1.66961	#N/A	NO
SLC13A3	0.4097	2.00216	#N/A	NO
CHAF1B	0.40964	1.95542	#N/A	NO
DNAJC2	0.40955	4.60104	#N/A	NO
FBXW9	0.40953	3.84903	#N/A	NO
TYMS	0.40952	2.5279	0.751476	NO
CTSS	0.40941	1.70609	1.44663	NO
DOCK7	0.40916	2.98259	#N/A	NO
FCHO2	0.40912	2.449	#N/A	NO
NEU3	0.40821	4.03249	#N/A	NO
PIGP	0.4081	2.40155	#N/A	NO
ZBTB7A	0.40767	3.11464	#N/A	NO
AC118549.1	0.40747	2.38633	#N/A	NO
PGAP2	0.40711	4.55997	#N/A	NO
GSTT4	0.40685	2.33804	#N/A	NO
TM2D3	0.40683	4.5261	#N/A	NO
DCDC2B	0.40674	2.68668	#N/A	NO
ZC3H4	0.4063	1.63829	#N/A	NO
DHX29	0.40623	2.03618	#N/A	NO
U73a	0.40595	2.55088	#N/A	NO
EIF3E	0.40592	1.18211	#N/A	NO
DYM	0.40535	3.22795	#N/A	NO
PDAP1	0.40519	3.12943	#N/A	NO
NADSYN1	0.40511	4.15062	#N/A	NO
CUL5	0.40484	4.59779	#N/A	NO
RPS20	0.40465	1.22186	#N/A	NO
UBE2S	0.40456	3.30207	#N/A	NO
HAUS1	0.40411	1.23753	#N/A	NO
PPP1R15B	0.40362	1.48159	#N/A	NO
FADD	0.40345	3.87739	#N/A	NO
HMGXB4	0.40337	3.27915	#N/A	NO
SSBP4	0.4028	3.29823	#N/A	NO
ACTN3	0.40258	2.33411	#N/A	NO
CTAGE15	0.40223	1.81864	#N/A	NO
CHD8	0.40152	1.09438	#N/A	NO
TSEN34	0.40083	1.70454	#N/A	NO
EHMT1	0.4007	2.45536	#N/A	NO
RTF2	0.39993	2.76414	#N/A	NO
TEX54	0.39933	5.9894	#N/A	NO
MAP6	0.39877	3.22462	#N/A	NO
FKBP8	0.39864	3.1979	#N/A	NO
PLAAT4	0.3977	3.05627	#N/A	NO
TRIAP1	0.39709	1.81186	#N/A	NO
CDC6	0.39635	2.04094	#N/A	NO
ZRANB1	0.3956	3.32952	#N/A	NO
PCBP4	0.39547	2.06918	#N/A	NO
PLA2G12B	0.39521	1.88884	#N/A	NO
RAD23A	0.3947	4.43804	0.647439	NO
PIGM	0.39458	4.27205	#N/A	NO
ANKLE1	0.39451	6.1258	#N/A	NO
RNF121	0.3944	5.15586	#N/A	NO
RCE1	0.39427	2.95331	#N/A	NO
TIMM44	0.39393	1.74951	#N/A	NO
ATP13A1	0.39363	2.69184	#N/A	NO
PIGO	0.3936	3.11511	#N/A	NO
GGNBP2	0.39338	3.57907	#N/A	NO
RPS3A	0.39319	1.52379	#N/A	NO
DNAAF5	0.39295	3.31122	#N/A	NO
ENOPH1	0.392	3.10185	#N/A	NO
VAPB	0.39185	1.61089	#N/A	NO
TWISTNB	0.39181	0.949582	#N/A	NO
KBTBD8	0.3913	1.42596	#N/A	NO
TAF13	0.39127	1.76576	#N/A	NO
LPXN	0.39119	2.61448	#N/A	NO
SNRNP25	0.3909	2.14135	#N/A	NO
SLC25A28	0.39067	3.30012	#N/A	NO
LRRC75B	0.39053	4.66565	#N/A	NO
DENND4B	0.39033	1.5732	#N/A	NO
KIAA2013	0.38989	4.42361	0.226877	NO
FOS	0.38986	2.39192	#N/A	NO
AZI2	0.38964	2.57628	#N/A	NO
CCNA2	0.38943	1.6882	#N/A	NO
EFCAB3	0.38922	2.12603	#N/A	NO
POLR2B	0.38908	1.03292	#N/A	NO
ZFR	0.38899	3.37824	#N/A	NO
CRLS1	0.38886	3.51358	#N/A	NO
WDR46	0.38826	2.06746	#N/A	NO
SYT7	0.38824	2.48378	#N/A	NO
HSPA4	0.38797	3.55153	#N/A	NO
TBCE	0.3879	1.39373	#N/A	NO
C11orf95	0.38723	4.30768	#N/A	NO
ZNF526	0.38715	2.39879	#N/A	NO
SMIM7	0.38667	1.16346	#N/A	NO
TAF1A	0.3864	0.84336	#N/A	NO
HTR1F	0.38626	2.56626	#N/A	NO
SREK1	0.38597	2.94439	#N/A	NO
RRM2	0.38587	1.37899	0.733649	NO
EPS15L1	0.38548	3.45817	#N/A	NO
NOP10	0.3853	0.877653	#N/A	NO
ALS2	0.38477	3.55889	#N/A	NO
CLEC17A	0.3847	5.74086	#N/A	NO
OR10H2	0.38459	2.79523	#N/A	NO
OOSP4B	0.38452	2.20845	#N/A	NO
KDM4D	0.38447	1.98628	#N/A	NO
RAB6A	0.38438	3.40511	0.248761	NO
TAF4	0.38378	4.62037	#N/A	NO
TRAPPC12	0.38348	3.56053	#N/A	NO
ZCCHC17	0.38334	2.27634	#N/A	NO
SLC5A5	0.3831	3.06245	#N/A	NO
PNN	0.38249	1.64436	#N/A	NO
CCDC151	0.38244	2.6488	#N/A	NO
NEFH	0.3822	3.53913	#N/A	NO
C11orf54	0.3821	0.956481	#N/A	NO
TAF1B	0.38198	2.90897	#N/A	NO
IPO4	0.38161	2.05881	#N/A	NO
hsa-mir-136	0.3815	1.32343	#N/A	NO
CTSB	0.38123	1.97253	4.9289	NO
PPM1G	0.38122	2.40934	#N/A	NO
NPRL3	0.38103	3.98372	#N/A	NO
CSPG5	0.38094	3.12558	#N/A	NO
SLC25A13	0.38074	2.78827	#N/A	NO
ATL3	0.38042	3.0744	#N/A	NO
RECQL4	0.38038	4.07875	0.25252	NO
ARVCF	0.38009	2.02293	#N/A	NO
PALM3	0.37988	2.62193	#N/A	NO
NOP56	0.3793	1.29446	#N/A	NO
KRTAP5-10	0.379	3.65714	#N/A	NO
IER2	0.37877	3.87196	#N/A	NO
HIST1H2AI	0.37871	1.1917	#N/A	NO
RNF103	0.37814	1.57054	#N/A	NO
SYTL2	0.37729	1.43952	#N/A	NO
HAUS5	0.37723	0.960507	#N/A	NO
RBM46	0.37708	2.54474	#N/A	NO
ZNF791	0.37702	2.49556	#N/A	NO
ELAVL3	0.37658	3.28161	#N/A	NO
AC010646.1	0.37655	3.41813	#N/A	NO
UBE2L6	0.37646	4.21801	#N/A	NO
KCNE3	0.37634	4.08745	#N/A	NO
ELOA	0.37611	4.01671	#N/A	NO
IP6K1	0.37604	4.11776	#N/A	NO
SPATA31D3	0.37574	2.04153	#N/A	NO
E2F3	0.3754	2.30576	#N/A	NO
BCL2L13	0.37538	2.46188	#N/A	NO
TMEM147	0.37528	3.31609	#N/A	NO
CWC25	0.37504	1.71758	0.657076	NO
C17orf49	0.375	1.13943	#N/A	NO
SLC22A11	0.37458	2.73245	#N/A	NO
RPS2	0.37437	0.39393	#N/A	NO
OLFML3	0.37433	1.11319	#N/A	NO
TOMM20	0.37416	2.0493	#N/A	NO
GIPC1	0.3741	3.99521	#N/A	NO
LTO1	0.3741	1.18071	#N/A	NO
MS4A3	0.37409	2.73836	#N/A	NO
CSH2	0.37339	1.59453	#N/A	NO
GAL3ST3	0.37335	4.34703	#N/A	NO
ESRRA	0.37285	2.93453	#N/A	NO
GSTP1	0.37279	2.0649	0.843245	NO
PAPSS2	0.37241	2.91977	#N/A	NO
GNG14	0.37238	3.72607	#N/A	NO
SFI1	0.37229	1.85899	#N/A	NO
EPHA3	0.37227	2.23692	#N/A	NO
MOB4	0.37213	1.32525	#N/A	NO
SETD2	0.37187	1.28334	#N/A	NO
FAM20B	0.37172	4.28433	1.50244	NO
XYLT2	0.37164	1.84661	0.681179	NO
USP46	0.37163	1.99706	#N/A	NO
RPS3	0.37122	1.62113	#N/A	NO
FGL2	0.37113	2.21342	#N/A	NO
FTH1	0.37103	1.22515	2.07325	NO
MTPN	0.37078	1.81744	0.771116	NO
ST7L	0.37076	1.45741	#N/A	NO
POLR1E	0.37074	1.83239	#N/A	NO
LRRC74B	0.37039	3.61447	#N/A	NO
KLHL22	0.36984	2.45776	#N/A	NO
SMC5	0.36972	3.08329	#N/A	NO
DTD1	0.3697	1.79545	#N/A	NO
TRAIP	0.36966	1.69808	#N/A	NO
LRRC6	0.36941	1.69901	#N/A	NO
ZNHIT3	0.36915	2.75694	#N/A	NO
MED25	0.36904	2.28382	#N/A	NO
MLLT1	0.36877	4.73917	#N/A	NO
PSEN2	0.36875	2.77723	2.27406	NO
C1orf43	0.36868	1.3217	#N/A	NO
MMS19	0.36824	1.67399	#N/A	NO
ABHD8	0.36816	2.14462	#N/A	NO
CSHL1	0.36797	1.23389	#N/A	NO
PRAMEF33	0.36752	2.66645	#N/A	NO
RAD9A	0.36714	2.89589	#N/A	NO
CCDC12	0.36711	3.61624	#N/A	NO
NPAS4	0.36686	3.37123	#N/A	NO
ING1	0.36662	1.81551	#N/A	NO
ARMC1	0.36622	2.13054	#N/A	NO
HDHD5	0.36621	2.03733	#N/A	NO
LCLAT1	0.36606	1.82402	#N/A	NO
L3MBTL2	0.3659	2.35014	#N/A	NO
PRMT9	0.36581	3.13934	#N/A	NO
TRIP11	0.36578	3.53837	#N/A	NO
PCDH10	0.36575	2.48091	#N/A	NO
LIPE	0.36571	3.68825	#N/A	NO
AIFM3	0.3657	3.77276	#N/A	NO
GALNT7	0.36569	1.79369	0.357717	NO
RIT1	0.36541	2.13714	#N/A	NO
SON	0.36507	0.888234	#N/A	NO
BPTF	0.36469	1.48064	#N/A	NO
CRYBB1	0.36462	2.74727	#N/A	NO
XBP1	0.36441	3.27131	#N/A	NO
S100A14	0.36372	2.66967	#N/A	NO
MYH9	0.36343	3.36565	#N/A	NO
MS4A7	0.3633	1.76561	#N/A	NO
RELA	0.36326	2.83431	#N/A	NO
RFX5	0.36308	2.53747	#N/A	NO
PELI3	0.36307	3.45374	#N/A	NO
SETD3	0.363	3.06754	#N/A	NO
RUNDC3B	0.36296	2.27343	#N/A	NO
ZNF681	0.3629	2.7599	#N/A	NO
RABGEF1	0.36279	2.39424	#N/A	NO
GABRA2	0.36269	1.6824	#N/A	NO
GOSR2	0.36252	0.851459	#N/A	NO
CCNK	0.36231	1.78479	#N/A	NO
CYB561A3	0.36227	2.03211	#N/A	NO
STAG3	0.36218	4.17182	#N/A	NO
SIRT6	0.36217	3.39167	#N/A	NO
ASB17	0.36211	1.02924	#N/A	NO
HOOK2	0.36207	2.03966	#N/A	NO
HNRNPD	0.36195	5.23991	#N/A	NO
MMP11	0.36166	3.39404	#N/A	NO
MYO1F	0.36162	1.84591	#N/A	NO
PPM1F	0.36145	2.01481	#N/A	NO
DIPK1A	0.36141	1.63833	#N/A	NO
SKP1	0.36111	2.55303	#N/A	NO
PHTF2	0.36028	4.08129	#N/A	NO
PODNL1	0.3602	3.75694	#N/A	NO
FGD5	0.36005	3.4913	#N/A	NO
KRTAP5-11	0.35992	3.27513	#N/A	NO
JUNB	0.35977	3.73469	#N/A	NO
PCF11	0.35972	0.858143	#N/A	NO
PCGF3	0.35965	2.96609	#N/A	NO
ITIH1	0.35965	2.22719	#N/A	NO
DCHS2	0.35958	2.80474	#N/A	NO
TOP3B	0.35957	2.73539	#N/A	NO
CBARP	0.35924	5.25299	#N/A	NO
MED10	0.35898	3.45771	#N/A	NO
DDIT4	0.35867	3.06036	2.23473	NO
SERPIND1	0.35829	2.53386	#N/A	NO
MAP2K6	0.35823	4.29804	#N/A	NO
MRGPRD	0.35806	2.05091	#N/A	NO
SERPINB4	0.35756	1.75998	#N/A	NO
AKT3	0.35753	1.79539	#N/A	NO
PHF10	0.35723	1.94192	#N/A	NO
ARID3A	0.35689	3.20761	#N/A	NO
BTBD18	0.35687	2.63317	#N/A	NO
SEMA3B	0.35639	4.16776	#N/A	NO
SBNO2	0.35615	3.44804	#N/A	NO
CLPTM1	0.35565	1.60015	#N/A	NO
USP19	0.35553	3.30809	#N/A	NO
RLF	0.35541	2.22515	#N/A	NO
VDAC1	0.35528	3.93007	0.304092	NO
WDR18	0.35526	0.875137	#N/A	NO
MED16	0.35524	1.88582	#N/A	NO
MVB12A	0.35515	3.56443	#N/A	NO
TMEM38A	0.35513	2.37329	#N/A	NO
RPL14	0.35503	1.62621	#N/A	NO
OR5A2	0.35438	2.12315	#N/A	NO
CHMP2B	0.35421	3.33835	#N/A	NO
KLF2	0.3541	3.2658	#N/A	NO
CTBP2	0.35363	2.86784	#N/A	NO
AC026464.6	0.35343	2.54438	#N/A	NO
KLHL26	0.35299	3.65324	#N/A	NO
MOCOS	0.35289	2.11121	#N/A	NO
ZNF333	0.35261	2.97671	#N/A	NO
OAT	0.35259	2.18286	#N/A	NO
URGCP	0.35248	1.17162	#N/A	NO
EML3	0.35243	2.98666	#N/A	NO
UGT2B10	0.35236	1.96799	#N/A	NO
DDX27	0.35214	1.32064	#N/A	NO
CDK2AP2	0.35193	4.11197	#N/A	NO
CDC7	0.35183	0.11316	#N/A	NO
UCP1	0.35163	2.05443	#N/A	NO
MOCS3	0.35139	1.42531	#N/A	NO
PLEKHB1	0.3509	4.57075	#N/A	NO
TMEM201	0.35077	2.54742	#N/A	NO
CATSPER1	0.35056	4.50559	#N/A	NO
CREB3L4	0.35031	3.67578	#N/A	NO
S100A1	0.35017	2.17345	#N/A	NO
SEPTIN5	0.35015	2.46061	#N/A	NO
TBC1D3F	0.34984	1.35845	#N/A	NO
PLAAT3	0.34983	2.60017	#N/A	NO
DNAJC7	0.34974	2.77288	#N/A	NO
NOG	0.34969	2.41125	#N/A	NO
ZNF777	0.34967	3.56067	#N/A	NO
AKR1C1	0.34935	2.47551	#N/A	NO
IL17RA	0.34881	2.98276	#N/A	NO
GGTLC2	0.34876	2.65316	#N/A	NO
ZC3H14	0.34837	2.49817	#N/A	NO
NCOA4	0.34825	1.93682	#N/A	NO
EPGN	0.34774	1.24784	#N/A	NO
EHBP1L1	0.34766	2.38359	#N/A	NO
SPATA5	0.3472	0.592235	#N/A	NO
GVQW3	0.34697	2.57674	#N/A	NO
MED6	0.34692	0.424824	#N/A	NO
USHBP1	0.34682	3.98936	#N/A	NO
ZNHIT6	0.3468	2.03682	#N/A	NO
CLEC4M	0.34674	2.34558	#N/A	NO
2025-03-05	0.34661	2.73042	#N/A	NO
S1PR2	0.34659	3.13443	#N/A	NO
FAM102A	0.34609	2.34276	#N/A	NO
SERPINA9	0.34599	1.67079	#N/A	NO
C3orf38	0.34586	3.43475	#N/A	NO
RASSF1	0.34578	2.45905	#N/A	NO
MGAT2	0.34574	3.64807	0.195406	NO
RSPH14	0.34544	3.23276	#N/A	NO
FBXO22	0.34512	1.63093	#N/A	NO
OAZ3	0.34492	5.46984	#N/A	NO
MAN2A1	0.34471	3.96337	0.185422	NO
UTP6	0.34402	1.45828	#N/A	NO
ELL2	0.34313	1.93802	#N/A	NO
PDE4DIP	0.34294	2.30416	0.739109	NO
GYPA	0.34262	1.83753	#N/A	NO
ZDHHC5	0.34261	2.32007	#N/A	NO
NCAPH2	0.34252	1.98326	#N/A	NO
EIF4G2	0.34246	3.06404	#N/A	NO
AP000721.1	0.34222	1.18311	#N/A	NO
NXF1	0.3421	1.13111	#N/A	NO
RNF123	0.34198	1.99835	#N/A	NO
CCDC117	0.34189	2.92307	#N/A	NO
CDCA8	0.34187	0.625013	#N/A	NO
LMOD3	0.34184	1.62204	#N/A	NO
GGT7	0.34175	2.73905	-0.00119511	NO
ALG11	0.34158	1.45808	#N/A	NO
SENP6	0.3412	0.433433	#N/A	NO
MIDN	0.34036	2.9227	#N/A	NO
WDR82	0.3403	1.12125	#N/A	NO
SRF	0.34007	1.65115	#N/A	NO
FUT3	0.34006	2.59633	#N/A	NO
POLR2G	0.34002	1.69988	#N/A	NO
GGT2	0.33987	2.07277	#N/A	NO
SF3B1	0.33962	0.490112	#N/A	NO
PROX1	0.33893	1.92064	#N/A	NO
TFPT	0.33835	2.98284	#N/A	NO
UROS	0.33814	0.852571	#N/A	NO
RNASE4	0.3378	2.47098	#N/A	NO
CELF5	0.33776	1.81208	#N/A	NO
SP3	0.33766	2.72633	#N/A	NO
RAB6C	0.33758	1.033	#N/A	NO
RASL10A	0.33754	3.36203	#N/A	NO
GANAB	0.33754	3.12318	#N/A	NO
LCN9	0.33749	1.76505	#N/A	NO
HERC4	0.33748	1.67172	#N/A	NO
SMAD4	0.33732	2.80777	#N/A	NO
ADGRE1	0.33709	1.63147	#N/A	NO
OPRPN	0.33705	2.8482	#N/A	NO
GUCD1	0.33702	3.79678	#N/A	NO
PHOX2A	0.33699	2.3474	#N/A	NO
PSIP1	0.33679	2.76003	#N/A	NO
AKAP1	0.33651	2.87821	#N/A	NO
HIST2H3PS2	0.33634	3.08604	#N/A	NO
VWCE	0.33634	1.55588	#N/A	NO
ZNF426	0.33599	1.43277	#N/A	NO
CLC	0.33558	1.14673	#N/A	NO
GNAZ	0.33542	2.17959	#N/A	NO
hsa-mir-330	0.33542	1.57803	#N/A	NO
MCOLN2	0.33531	0.888603	#N/A	NO
SLC35E1	0.33525	4.54869	0.520354	NO
NUTM2D	0.33519	0.826057	#N/A	NO
TRAPPC9	0.33472	2.50141	#N/A	NO
WDFY3	0.33411	2.11744	#N/A	NO
TNRC6B	0.33404	2.76371	#N/A	NO
NAIF1	0.33398	3.85833	#N/A	NO
PIK3CA	0.3339	1.26394	#N/A	NO
DDI2	0.33359	3.31535	#N/A	NO
FCHSD2	0.33341	2.78302	#N/A	NO
DCAF4	0.3334	2.72647	#N/A	NO
OR10H1	0.33314	2.15312	#N/A	NO
SWSAP1	0.3331	3.11094	#N/A	NO
ZNF215	0.33299	2.18717	#N/A	NO
TLCD1	0.33291	3.0573	#N/A	NO
SCGB1A1	0.33278	3.05239	#N/A	NO
ADGRL1	0.33277	3.07104	#N/A	NO
GIGYF1	0.33276	4.09575	#N/A	NO
EVI5	0.3324	2.07178	#N/A	NO
ODC1	0.3323	2.77932	#N/A	NO
HCST	0.33193	2.5053	#N/A	NO
LCE3D	0.33181	3.38048	#N/A	NO
NBPF15	0.33174	1.47855	#N/A	NO
CEPT1	0.33156	2.49187	#N/A	NO
TXNDC17	0.33119	2.99102	#N/A	NO
GRM5	0.33065	2.26382	#N/A	NO
CLPP	0.33064	2.16876	#N/A	NO
BOD1	0.33061	2.511	#N/A	NO
UNC119	0.33016	1.70799	#N/A	NO
MAP11	0.33002	1.61279	#N/A	NO
ZNF254	0.32975	2.04151	#N/A	NO
GLT8D1	0.32966	1.89463	#N/A	NO
GINS4	0.3294	1.07305	#N/A	NO
PPP1R14B	0.32935	1.07356	#N/A	NO
NDRG3	0.32928	1.91126	#N/A	NO
THOC6	0.32895	2.91031	#N/A	NO
TONSL	0.32847	0.437231	#N/A	NO
ZNF70	0.32815	1.79006	#N/A	NO
SEC24C	0.32812	3.60995	#N/A	NO
DGCR6L	0.32806	3.90525	#N/A	NO
AREG	0.32781	1.74343	#N/A	NO
KLF15	0.3278	1.48288	#N/A	NO
RNF169	0.32775	3.69039	#N/A	NO
FLCN	0.32771	3.11354	2.13087	NO
FZR1	0.32768	1.91862	#N/A	NO
HNRNPH1	0.32761	1.60053	#N/A	NO
NCAPD3	0.32737	1.62284	#N/A	NO
PHOSPHO1	0.32716	2.83672	#N/A	NO
ZFP91	0.32713	2.27846	0.633642	NO
UCP2	0.32697	2.93761	#N/A	NO
DSG4	0.32684	2.62048	#N/A	NO
RASGRP2	0.32655	3.71052	#N/A	NO
TASP1	0.32635	3.06556	#N/A	NO
RAB3A	0.32568	2.22858	#N/A	NO
TEX45	0.32474	2.84796	#N/A	NO
CERS1	0.32464	2.28539	#N/A	NO
SPDYC	0.32448	4.00552	#N/A	NO
APELA	0.32448	2.28173	#N/A	NO
SRRM3	0.32433	1.1484	#N/A	NO
NFKB2	0.32369	2.86053	#N/A	NO
EED	0.32368	2.52631	#N/A	NO
MS4A10	0.32324	2.14546	#N/A	NO
PDE2A	0.32301	2.50586	#N/A	NO
FAM167B	0.32296	2.58191	#N/A	NO
DCAF15	0.32295	2.6001	#N/A	NO
STX17	0.32267	2.06637	#N/A	NO
MPHOSPH8	0.32266	2.06075	#N/A	NO
DRICH1	0.32266	1.86758	#N/A	NO
TNFAIP1	0.32264	1.7401	#N/A	NO
APOL4	0.32246	1.91919	#N/A	NO
CCNC	0.32238	1.71168	#N/A	NO
ZDHHC3	0.32229	1.4305	0.533109	NO
LIX1L	0.32211	2.6111	#N/A	NO
RYR2	0.32177	1.31439	#N/A	NO
ZMYND10	0.32171	3.33111	#N/A	NO
DEFB131B	0.32168	2.47624	#N/A	NO
ZNF615	0.32105	1.42779	#N/A	NO
CHKA	0.32095	0.971307	#N/A	NO
PKD2	0.32062	3.18979	#N/A	NO
SDC2	0.32042	4.32205	#N/A	NO
LRG1	0.32022	2.96501	#N/A	NO
LYPD1	0.32003	1.84826	#N/A	NO
SLC25A17	0.32002	2.59125	#N/A	NO
NAPA	0.31991	1.39153	0.538597	NO
GLYAT	0.31979	1.89235	#N/A	NO
SPTLC2	0.31978	1.40676	#N/A	NO
UNC79	0.31977	1.70808	#N/A	NO
KANK2	0.31973	3.59135	#N/A	NO
BMT2	0.31963	2.63731	#N/A	NO
CCDC32	0.31932	1.98847	#N/A	NO
PNISR	0.31926	1.5295	#N/A	NO
LMBRD1	0.31922	2.20035	2.39358	NO
GPAM	0.31873	3.02996	#N/A	NO
TRMT6	0.31873	1.1448	#N/A	NO
NUFIP2	0.31865	3.61635	#N/A	NO
XRRA1	0.31856	3.54746	#N/A	NO
RPUSD3	0.31855	1.0208	#N/A	NO
GOLGA2	0.31851	2.08795	0.422021	NO
SCNM1	0.31816	3.08671	#N/A	NO
SERPINA4	0.31815	2.8531	#N/A	NO
PCDHGA3	0.31814	1.69657	#N/A	NO
LGALS16	0.31794	1.83256	#N/A	NO
ZNF280A	0.31792	3.52099	#N/A	NO
FRG1	0.31782	2.8879	0.803194	NO
KLB	0.31775	1.50554	#N/A	NO
ZNF738	0.3177	2.42712	#N/A	NO
HNRNPCL4	0.31758	1.53679	#N/A	NO
OCIAD1	0.31746	1.63404	#N/A	NO
MEN1	0.31745	2.75833	#N/A	NO
MED22	0.31737	1.17821	#N/A	NO
GADD45B	0.31717	3.63707	#N/A	NO
RAVER1	0.31702	3.10925	#N/A	NO
DOCK6	0.31698	1.86208	#N/A	NO
GOSR1	0.31697	3.27475	#N/A	NO
NFKBID	0.31679	2.03191	#N/A	NO
CLTCL1	0.31675	3.39995	#N/A	NO
MAPKAPK2	0.31675	3.38564	#N/A	NO
RIN1	0.31659	2.31281	#N/A	NO
LGALS7B	0.31649	2.02573	#N/A	NO
NOP2	0.31637	1.00789	#N/A	NO
KIAA1671	0.31606	1.97865	#N/A	NO
CARNS1	0.31582	3.12816	#N/A	NO
SSRP1	0.315	1.7349	#N/A	NO
RGL4	0.31491	2.08319	#N/A	NO
GNAT2	0.31481	2.34014	#N/A	NO
STAB1	0.31476	2.71404	#N/A	NO
PLEKHM2	0.31472	2.77906	2.28444	NO
AADAT	0.31462	1.91963	#N/A	NO
ATAD5	0.31449	2.8171	#N/A	NO
DNMT1	0.31433	1.66938	#N/A	NO
RXFP1	0.31424	1.18502	#N/A	NO
FOLR3	0.31418	2.71023	#N/A	NO
LEPROT	0.31414	1.91963	#N/A	NO
AC134684.9	0.31407	0.614251	#N/A	NO
E2F1	0.31377	3.42817	#N/A	NO
CKS1B	0.31377	2.54485	#N/A	NO
ANKRD13C	0.31371	3.18195	#N/A	NO
ADSL	0.31369	0.358655	0.705567	NO
RRP1B	0.31358	3.56655	#N/A	NO
UBN2	0.31338	3.15583	#N/A	NO
SELENOM	0.31337	1.4726	#N/A	NO
RPS8	0.31332	1.70514	#N/A	NO
ZNF20	0.31329	2.1628	#N/A	NO
NUBP2	0.31325	2.96106	#N/A	NO
GOLGA1	0.31305	1.71026	#N/A	NO
PRG2	0.31281	2.73077	#N/A	NO
TIGD3	0.31274	3.68212	#N/A	NO
CSK	0.31274	1.98347	#N/A	NO
KREMEN1	0.31271	2.50195	#N/A	NO
AP2B1	0.31257	1.69536	#N/A	NO
ANKRD49	0.31254	2.10618	#N/A	NO
OGFR	0.31247	2.67442	#N/A	NO
ABHD11	0.31234	1.05068	#N/A	NO
SAMD1	0.31221	4.05387	#N/A	NO
LCE3E	0.3119	1.62841	#N/A	NO
SPATA31A6	0.31188	1.57432	#N/A	NO
ZNF99	0.31177	2.91403	#N/A	NO
CDC42EP2	0.31162	3.92856	#N/A	NO
GXYLT2	0.31159	2.58521	#N/A	NO
KRTAP2-4	0.31153	1.40626	#N/A	NO
RCN1	0.31142	1.41345	#N/A	NO
MED27	0.31141	2.22019	#N/A	NO
PRSS57	0.31124	2.25843	#N/A	NO
TFR2	0.31121	2.1816	#N/A	NO
RAVER2	0.31119	1.81702	#N/A	NO
CTDNEP1	0.31113	2.80181	#N/A	NO
ETV5	0.31085	1.68156	#N/A	NO
AREL1	0.31082	1.78907	#N/A	NO
CD3EAP	0.31062	1.14209	0.0662957	NO
BST2	0.31055	1.67005	#N/A	NO
GLRX	0.31046	1.62231	#N/A	NO
EDDM3A	0.31025	1.07644	#N/A	NO
UPK3BL2	0.31022	0.739952	#N/A	NO
LSM11	0.30991	0.807098	#N/A	NO
GRK3	0.30964	1.9396	#N/A	NO
SLF1	0.30927	0.943476	#N/A	NO
TNKS2	0.30923	1.9784	#N/A	NO
MFSD5	0.30919	2.2915	#N/A	NO
ERN1	0.30914	2.73414	#N/A	NO
hsa-mir-221	0.30857	3.58085	#N/A	NO
hsa-mir-27a	0.30857	1.49463	#N/A	NO
PRDX5	0.30847	2.43885	#N/A	NO
EGFL6	0.30841	0.968107	#N/A	NO
PPP1CC	0.30802	1.79724	#N/A	NO
NIPSNAP1	0.30799	2.96162	#N/A	NO
JUND	0.30787	2.10777	#N/A	NO
hsa-mir-142	0.30787	1.64252	#N/A	NO
PCSK4	0.30785	3.7202	#N/A	NO
FERMT3	0.30773	4.6816	#N/A	NO
SNRPF	0.30764	0.66294	#N/A	NO
ITCH	0.30756	1.71749	#N/A	NO
EPX	0.30752	1.27114	#N/A	NO
CRTC2	0.3075	2.11527	-0.24253	NO
TBRG1	0.30746	2.03164	#N/A	NO
NIBAN3	0.30742	4.3192	#N/A	NO
CCL26	0.30717	0.588448	#N/A	NO
GRIK1	0.30712	1.72381	#N/A	NO
PROCA1	0.30695	2.25521	#N/A	NO
ARMC8	0.30694	1.72661	#N/A	NO
TGOLN2	0.30673	2.87831	0.611898	NO
EFL1	0.30666	2.60422	#N/A	NO
CDK7	0.30646	0.577673	#N/A	NO
ZNF792	0.30642	2.00091	#N/A	NO
CNN2	0.30608	3.11778	#N/A	NO
OR9A2	0.3057	1.86864	#N/A	NO
GDPD5	0.30551	3.22142	#N/A	NO
AL022312.1	0.30535	1.86592	#N/A	NO
RAB4B	0.30526	1.98708	#N/A	NO
RAB39A	0.30525	3.50448	0.653205	NO
BPGM	0.30501	1.02125	#N/A	NO
AEBP2	0.30491	2.40466	#N/A	NO
HADHB	0.30484	4.85192	#N/A	NO
CLP1	0.30458	1.0437	#N/A	NO
RPS27A	0.30439	0.779108	#N/A	NO
ATF6	0.30424	1.41738	#N/A	NO
SEPTIN11	0.30419	1.74141	#N/A	NO
BRI3	0.30405	3.08607	ND	NO
ATP5MD	0.30393	1.95001	#N/A	NO
KLF12	0.30387	1.49824	#N/A	NO
MAP3K11	0.30349	3.61345	#N/A	NO
FOXD3	0.30346	2.80615	#N/A	NO
hsa-mir-181c	0.30344	4.28632	#N/A	NO
CASR	0.30343	1.43212	#N/A	NO
GRIN3B	0.30341	3.59762	#N/A	NO
KCTD20	0.30328	1.21881	#N/A	NO
MACROD2	0.30315	2.13905	#N/A	NO
HBII-419	0.30298	0.981341	#N/A	NO
CBY1	0.30285	1.16632	#N/A	NO
STK10	0.30273	2.17474	#N/A	NO
PRC1	0.30263	0.606267	-0.0375897	NO
MLLT3	0.30249	2.11233	#N/A	NO
TMEM134	0.30248	1.10897	#N/A	NO
ARHGEF7	0.30237	2.24074	#N/A	NO
FIGLA	0.3023	0.959595	#N/A	NO
ATG9A	-3.3404	16.7941	#N/A	YES
ADNP	0.30223	1.56242	#N/A	NO
FCGR1A	0.30222	1.62171	#N/A	NO
FAT4	0.30217	1.94577	#N/A	NO
ATP11A	0.30217	1.2156	ND	NO
SDF2L1	0.30186	4.15174	#N/A	NO
SCRIB	0.30182	2.17573	#N/A	NO
SLC27A3	0.3017	3.41369	#N/A	NO
BCL2L15	0.30166	1.86931	#N/A	NO
BTAF1	0.30166	1.62803	#N/A	NO
CLNS1A	0.30165	1.10876	#N/A	NO
HIST2H2AB	0.30161	2.89286	1.09876	NO
BCR	0.30151	2.57616	#N/A	NO
SLC7A10	0.3015	1.30805	#N/A	NO
PATE2	0.30135	1.1687	#N/A	NO
RPL27A	0.30134	0.846307	#N/A	NO
CDK9	0.30118	0.53337	#N/A	NO
G3BP2	0.30105	1.58119	#N/A	NO
AMTN	0.30096	1.22563	#N/A	NO
FLVCR1	0.30092	1.97844	#N/A	NO
RBPJ	0.3008	3.4878	#N/A	NO
FOLR2	0.30045	2.15346	#N/A	NO
GTF2E1	0.30025	1.03725	#N/A	NO
NR2F6	0.30022	3.81483	#N/A	NO
AKT1	0.3002	2.78622	#N/A	NO
NLRP9	0.30013	2.17645	#N/A	NO
NXNL1	0.29979	3.17206	#N/A	NO
AC244517.10	0.29979	1.49527	#N/A	NO
CDC42EP1	0.29963	2.51923	#N/A	NO
BOLA1	0.29948	2.29791	#N/A	NO
CIRBP	0.29923	3.22443	#N/A	NO
TSPY8	0.29912	1.21231	#N/A	NO
DHRS11	0.29905	1.42181	#N/A	NO
RNF214	0.29902	1.96638	#N/A	NO
PTP4A2	0.29899	1.89211	#N/A	NO
NLK	0.29895	1.06467	#N/A	NO
KIDINS220	0.29893	2.03776	#N/A	NO
TMED1	0.29888	4.04618	0.386288	NO
ZNF780B	0.29887	1.6752	#N/A	NO
PRSS37	0.29879	3.23209	#N/A	NO
ASCC2	0.29873	2.7968	#N/A	NO
DEFB108B	0.2984	1.75908	#N/A	NO
MOGAT2	0.29824	4.50522	#N/A	NO
PLEKHM1	0.29818	2.49477	#N/A	NO
OR10T2	0.29815	1.62527	#N/A	NO
BCCIP	0.298	1.097	#N/A	NO
AC091167.6	0.29789	0.676913	#N/A	NO
PRAME	0.29771	2.6925	#N/A	NO
NEU1	0.29771	2.13028	3.82365	NO
FAU	0.29767	1.14705	0.786911	NO
PILRB	0.29743	2.19428	#N/A	NO
RCOR2	0.29731	2.65724	#N/A	NO
DENND4A	0.2973	3.16248	#N/A	NO
ZNF235	0.29713	1.17884	#N/A	NO
ZMYM4	0.29712	2.26092	#N/A	NO
RIC1	0.2971	1.09172	#N/A	NO
TRAPPC5	0.29701	1.7172	#N/A	NO
PRKRIP1	0.29689	1.78357	#N/A	NO
CABLES2	0.29663	2.54165	#N/A	NO
GGT5	0.29663	1.80195	#N/A	NO
FMO1	0.29658	1.04106	#N/A	NO
AC020907.6	0.29654	0.859586	#N/A	NO
PCDHGB1	0.2964	0.755946	#N/A	NO
C19orf81	0.29623	1.11667	#N/A	NO
SAP30	0.29618	3.18761	#N/A	NO
KCNK7	0.29618	2.33493	#N/A	NO
EPC2	0.29617	0.884589	#N/A	NO
RAB2B	0.29586	1.51678	1.07561	NO
POLD3	0.29583	1.01105	#N/A	NO
ACTR10	0.29536	0.728507	#N/A	NO
BHMT2	0.29529	1.82287	#N/A	NO
CNTRL	0.29498	2.12375	#N/A	NO
TNFRSF14	0.29448	2.35526	#N/A	NO
KRTAP6-1	0.29421	1.44192	#N/A	NO
KIF23	0.29388	0.139219	1.30139	NO
PDCD2	0.29373	2.13375	#N/A	NO
OBSCN	0.29355	1.35778	#N/A	NO
TMEM150A	0.29326	1.36127	#N/A	NO
OR4C11	0.29318	0.982466	#N/A	NO
CTDP1	0.29306	0.918761	#N/A	NO
FPGT	0.2929	0.435251	#N/A	NO
AASDH	0.29275	2.14501	#N/A	NO
RUFY2	0.29266	2.89987	#N/A	NO
SFXN1	0.29265	1.80869	#N/A	NO
TRIM74	0.29248	1.6925	#N/A	NO
PRRC2C	0.29241	2.07231	#N/A	NO
FOXS1	0.2923	2.33355	#N/A	NO
CRB3	0.29222	3.2557	#N/A	NO
UBE2G1	0.2922	2.35866	#N/A	NO
MAP2K2	0.29203	1.92478	#N/A	NO
SCMH1	0.292	1.00116	#N/A	NO
SLC25A34	0.29182	3.70043	#N/A	NO
SLC16A6	0.29171	1.31912	#N/A	NO
UBL4B	0.29134	1.92252	#N/A	NO
KDM7A	0.29112	1.37622	#N/A	NO
GADD45A	0.29096	1.40715	#N/A	NO
KPNA6	0.29085	0.823677	#N/A	NO
VPREB3	0.29083	2.36668	#N/A	NO
FRG2B	0.29077	0.682208	#N/A	NO
AL109810.2	0.29075	0.433233	#N/A	NO
ZDHHC24	0.29073	3.36903	#N/A	NO
FRG2C	0.29066	1.09243	#N/A	NO
MS4A6A	0.29061	2.38602	#N/A	NO
ITIH3	0.29058	1.63447	ND	NO
ZMYND8	0.29053	2.10995	#N/A	NO
RPS27	0.29045	1.196	0.618213	NO
SELENOH	0.29027	3.40871	#N/A	NO
ST6GALNAC6	0.29024	1.59343	#N/A	NO
CREG1	0.2902	1.61254	4.3006	NO
SCARF2	0.29007	3.93048	#N/A	NO
ECH1	0.29002	1.80418	#N/A	NO
MOSPD3	0.28978	4.59951	#N/A	NO
HAUS3	0.28978	0.850473	#N/A	NO
MYRF	0.28975	1.36843	#N/A	NO
NEK1	0.28958	1.66067	#N/A	NO
COG3	0.28923	1.67871	#N/A	NO
THOC2	0.28907	0.91158	#N/A	NO
TSR1	0.28905	0.619753	#N/A	NO
IFI30	0.28899	1.81446	3.6445	NO
AC012488.2	0.28892	0.632327	#N/A	NO
PGLS	0.28855	3.10948	#N/A	NO
FSBP	0.28801	1.51768	#N/A	NO
MC3R	0.28771	5.20892	#N/A	NO
PRR14L	0.28744	1.9886	#N/A	NO
WIZ	0.28732	4.54236	#N/A	NO
CAPN2	0.28722	1.80515	#N/A	NO
ZNF714	0.28714	2.43526	#N/A	NO
CHRDL2	0.28705	3.78856	#N/A	NO
EIF3A	0.28694	0.923178	#N/A	NO
KDM4E	0.28676	0.995249	#N/A	NO
SBSN	0.28671	2.36903	#N/A	NO
GLRA3	0.2867	2.30263	#N/A	NO
ZRSR2	0.28667	3.37239	#N/A	NO
SLC35D1	0.28663	1.71647	#N/A	NO
PHF13	0.28662	1.44534	#N/A	NO
UBA52	0.2866	0.575919	#N/A	NO
TSSK2	0.28654	2.01449	#N/A	NO
ALDH7A1	0.2864	2.89235	#N/A	NO
KDELR1	0.28628	1.77004	#N/A	NO
METAP1	0.28611	0.939718	#N/A	NO
MMAA	0.28606	2.84655	#N/A	NO
hsa-mir-218-1	0.28602	1.8562	#N/A	NO
MRPS12	0.28592	1.25816	#N/A	NO
HIST2H2AC	0.28569	2.77526	#N/A	NO
DMC1	0.28555	2.07941	#N/A	NO
RCL1	0.28545	0.703993	#N/A	NO
TACR2	0.28542	2.10484	#N/A	NO
SNX25	0.28486	1.50271	#N/A	NO
CACNA1A	0.28459	2.06684	#N/A	NO
SEC23IP	0.28441	2.33172	#N/A	NO
ABCB7	0.2843	1.02665	#N/A	NO
ADGRE3	0.28429	1.55449	#N/A	NO
DNAJC11	0.28409	1.46657	#N/A	NO
RD3	0.28408	2.06138	#N/A	NO
C8orf33	0.28393	1.59829	#N/A	NO
SAMD15	0.28392	1.40042	#N/A	NO
ACTA2	0.28377	2.08616	#N/A	NO
EPB41L1	0.28373	1.08052	#N/A	NO
NAF1	0.28366	2.31835	#N/A	NO
CYP2S1	0.28356	1.40787	#N/A	NO
P4HTM	0.28354	2.68886	#N/A	NO
RNPS1	0.28343	3.34312	#N/A	NO
FLRT1	0.28342	2.19954	#N/A	NO
TSGA10IP	0.28313	2.27331	#N/A	NO
THSD8	0.28309	2.67334	#N/A	NO
SEMA3F	0.28271	2.2606	#N/A	NO
CCDC157	0.28264	3.48911	#N/A	NO
SGPL1	0.28258	1.86893	#N/A	NO
TMEM97	0.28225	2.72633	#N/A	NO
QRFPR	0.28221	1.43344	#N/A	NO
VEGFB	0.2822	3.37325	#N/A	NO
LTBP4	0.28199	3.19637	#N/A	NO
C4orf45	0.28191	1.20879	#N/A	NO
NCBP3	0.28157	2.79202	#N/A	NO
IDH3B	0.28156	1.74072	#N/A	NO
INSL3	0.28142	2.73252	#N/A	NO
GRIA2	0.28132	1.93248	#N/A	NO
MYDGF	0.28111	3.26811	#N/A	NO
THAP6	0.28108	1.69088	#N/A	NO
FNDC3B	0.28092	2.4338	#N/A	NO
RNF168	0.28091	2.55941	#N/A	NO
CABP4	0.28084	2.0561	#N/A	NO
RNF146	0.28081	2.8407	#N/A	NO
FNIP2	0.28078	1.24124	ND	NO
CALD1	0.28073	1.59144	#N/A	NO
COG4	0.28066	2.12096	#N/A	NO
AL603832.3	0.28055	0.831738	#N/A	NO
SF3B5	0.28047	0.62505	#N/A	NO
ANXA8	0.28042	0.980759	#N/A	NO
P2RX3	0.28033	1.86764	#N/A	NO
CPTP	0.28026	2.8025	#N/A	NO
REEP6	0.28022	2.16176	#N/A	NO
hsa-mir-326	0.28021	3.85817	#N/A	NO
ZNF43	0.28017	2.07367	#N/A	NO
KSR1	0.28016	2.04368	#N/A	NO
AP002495.1	0.28006	2.16155	#N/A	NO
SIPA1	0.28003	2.31743	#N/A	NO
CNR2	0.28	1.6296	#N/A	NO
SPAST	0.27997	1.96425	#N/A	NO
ZCCHC10	0.27987	0.885056	#N/A	NO
PIPOX	0.27985	1.08041	#N/A	NO
IL21	0.27971	1.58042	#N/A	NO
KHNYN	0.27962	1.95218	#N/A	NO
JMY	0.27948	2.18119	#N/A	NO
LBHD1	0.27942	1.72932	#N/A	NO
VPREB1	0.27925	3.31398	#N/A	NO
CDKN2AIP	0.279	2.94283	#N/A	NO
OR10A6	0.27897	1.14981	#N/A	NO
PTEN	0.27895	2.60995	#N/A	NO
OCEL1	0.27888	1.26638	#N/A	NO
MAFF	0.27877	1.78824	#N/A	NO
OR5T2	0.27866	0.957385	#N/A	NO
ACTN4	0.27847	2.03833	#N/A	NO
IFI27L2	0.27837	2.05661	#N/A	NO
POLD4	0.27835	1.26379	#N/A	NO
OCSTAMP	0.2783	1.40314	#N/A	NO
HIC2	0.27825	2.67994	#N/A	NO
IL18BP	0.27812	1.9808	#N/A	NO
ZSWIM6	0.278	3.30315	#N/A	NO
ARRB1	0.27781	2.64468	#N/A	NO
FOXN1	0.27776	1.38846	#N/A	NO
CNIH2	0.27775	1.724	#N/A	NO
KAT2A	0.27773	1.6842	#N/A	NO
SHFL	0.27771	2.43348	#N/A	NO
PACSIN2	0.27758	1.43748	#N/A	NO
GLYATL2	0.27749	0.714015	#N/A	NO
BSCL2	0.27743	3.07303	#N/A	NO
INTS10	0.27712	1.51313	#N/A	NO
PKN1	0.27708	1.87995	#N/A	NO
LSM4	0.27693	0.726628	#N/A	NO
UIMC1	0.27682	1.83675	#N/A	NO
TINF2	0.27651	0.0937889	#N/A	NO
ALDH3B1	0.27645	3.99788	#N/A	NO
CEBPE	0.27643	1.74615	#N/A	NO
EIF1	0.27642	1.13539	#N/A	NO
SUPT20H	0.27637	1.23704	#N/A	NO
TRAPPC6B	0.27636	1.79301	#N/A	NO
XPR1	0.27614	1.7267	#N/A	NO
EIF3I	0.27612	0.944698	#N/A	NO
CIB3	0.27609	3.01716	#N/A	NO
SLC17A5	0.276	1.39573	3.99872	NO
PINX1	0.27583	0.720584	0.214292	NO
F2RL3	0.27577	3.98447	#N/A	NO
TFDP2	0.27548	1.68546	#N/A	NO
OR2J2	0.27546	1.01969	#N/A	NO
RFX2	0.27539	1.42691	#N/A	NO
ITGA10	0.27534	2.21481	#N/A	NO
CTSW	0.27534	2.05495	#N/A	NO
SRGAP2	0.27532	3.04265	#N/A	NO
NPM1	0.27511	1.86614	#N/A	NO
SNORA84	0.27496	0.710322	#N/A	NO
ARHGAP39	0.27478	1.98422	#N/A	NO
NFATC2	0.2747	2.90504	#N/A	NO
FGF5	0.27469	2.09479	#N/A	NO
SLC26A4	0.27459	1.97531	#N/A	NO
FSIP1	0.27458	1.78042	#N/A	NO
NSD1	0.27448	1.46561	#N/A	NO
UBE2N	0.27443	1.9429	#N/A	NO
CCDC88B	0.27441	2.3529	#N/A	NO
CCDC58	0.27432	0.824778	#N/A	NO
COPG1	0.2743	0.696113	#N/A	NO
KRTAP10-6	0.27416	1.72953	#N/A	NO
S100A7	0.27398	2.10358	#N/A	NO
SYT12	0.27389	3.92603	#N/A	NO
HSH2D	0.27363	2.10757	#N/A	NO
DGKI	0.27358	2.10785	#N/A	NO
LRRC74A	0.27346	1.47873	#N/A	NO
INO80E	0.27336	1.84336	#N/A	NO
NFS1	0.2733	1.36107	#N/A	NO
CPSF4	0.27324	1.39352	#N/A	NO
ARID1A	0.27322	3.61798	#N/A	NO
CDHR4	0.27316	1.02849	#N/A	NO
STX5	0.27313	0.795392	1.01346	NO
CMTM6	0.2731	2.3595	#N/A	NO
UTP20	0.27308	0.799478	#N/A	NO
LMTK2	0.27272	2.14574	0.48843	NO
TNIP3	0.27268	1.69572	#N/A	NO
OR4D6	0.27265	1.08078	#N/A	NO
MMP3	0.27263	1.24182	#N/A	NO
LRTM1	0.27254	1.68929	#N/A	NO
DCK	0.27254	1.17764	#N/A	NO
KLF1	0.27252	2.26619	#N/A	NO
hsa-mir-1306	0.27248	5.99029	#N/A	NO
PHF7	0.27226	1.70976	#N/A	NO
KLC2	0.2722	2.17904	#N/A	NO
FBLIM1	0.27209	2.99663	#N/A	NO
KPNB1	0.27201	0.580937	#N/A	NO
TNPO2	0.27193	2.09312	#N/A	NO
RFPL1	0.27178	3.37662	#N/A	NO
OR8I2	0.2717	1.67299	#N/A	NO
ZNF430	0.27169	1.64227	#N/A	NO
DNAJC5G	0.27167	1.38643	#N/A	NO
RPS12	0.27151	1.30286	#N/A	NO
DSC3	0.27142	1.07428	#N/A	NO
DYNC1I2	0.27122	1.2605	#N/A	NO
BAHD1	0.27118	3.17196	#N/A	NO
ZNF679	0.271	0.523125	#N/A	NO
ITGB3BP	0.27083	0.973794	#N/A	NO
OR8H3	0.27079	3.0632	#N/A	NO
ESCO1	0.27077	0.716993	#N/A	NO
TNC	0.27072	2.60445	#N/A	NO
GAL	0.27071	2.33442	#N/A	NO
hsa-mir-3666	0.2707	2.08072	#N/A	NO
OR4D9	0.2707	1.907	#N/A	NO
PRODH	0.27052	2.18427	#N/A	NO
GPRIN2	0.27047	2.54872	#N/A	NO
KCNK9	0.27034	2.04763	#N/A	NO
COG5	0.27024	2.38661	#N/A	NO
WFDC10A	0.27012	1.39658	#N/A	NO
DEPDC7	0.2701	1.34042	#N/A	NO
EPOR	0.27003	2.93543	#N/A	NO
PACS1	0.27	2.57258	#N/A	NO
UBE2C	0.27	0.920602	#N/A	NO
KIT	0.26994	1.18099	#N/A	NO
IL17REL	0.2697	2.81485	#N/A	NO
ZNF441	0.26927	0.994691	#N/A	NO
SKI	0.2692	2.83911	#N/A	NO
GALR3	0.26907	2.80727	#N/A	NO
TRIQK	0.269	0.510337	#N/A	NO
ATP2B2	0.26896	1.74364	#N/A	NO
DNAJC6	0.26895	1.03523	#N/A	NO
TBC1D19	0.26891	1.85711	#N/A	NO
LINC00634	0.26877	2.17773	#N/A	NO
ANGPTL6	0.26862	1.84248	#N/A	NO
TTF1	0.2686	1.21109	#N/A	NO
DMP1	0.26847	1.08466	#N/A	NO
PSG2	0.26846	1.39142	#N/A	NO
STRADA	0.26841	3.20149	#N/A	NO
KMT5A	0.26836	0.995894	#N/A	NO
AKIRIN2	0.26814	0.913498	#N/A	NO
PDZD8	0.26791	2.27433	#N/A	NO
GLYCTK	0.26781	2.13674	#N/A	NO
DNAJB1	0.26768	3.24339	#N/A	NO
GOLGA6B	0.26766	2.32791	#N/A	NO
OR4D2	0.26764	1.74271	#N/A	NO
ICAM1	0.26757	2.0107	#N/A	NO
ACTN1	0.26724	2.43568	#N/A	NO
CNIH4	0.26706	1.42859	#N/A	NO
CCNF	0.26698	1.91725	#N/A	NO
hsa-mir-194-2	0.26695	3.91905	#N/A	NO
GPATCH3	0.26685	2.96457	#N/A	NO
HECTD1	0.26685	0.878736	#N/A	NO
CCDC179	0.26666	1.47857	#N/A	NO
TBX1	0.26661	2.97556	#N/A	NO
KAT5	0.26637	0.685185	#N/A	NO
TMEM127	0.26633	1.44868	#N/A	NO
HCRTR1	0.2662	1.0007	#N/A	NO
ASB5	0.26604	2.76215	#N/A	NO
SH2D3C	0.26591	1.72134	#N/A	NO
POLD1	0.26586	0.946614	#N/A	NO
NAA30	0.26586	0.359966	#N/A	NO
KLHL8	0.26584	1.63457	#N/A	NO
GON7	0.26584	1.49832	#N/A	NO
FAM50A	0.26584	1.34631	#N/A	NO
LRP5L	0.26583	1.59517	#N/A	NO
UGT2B11	0.26581	1.44653	#N/A	NO
SLC12A1	0.26579	0.993192	#N/A	NO
RB1CC1	-3.2783	14.4794	#N/A	YES
LPIN3	0.26566	0.792958	#N/A	NO
TBC1D9	0.26559	2.05945	#N/A	NO
COG8	0.26559	0.658229	#N/A	NO
TAF11	0.26557	1.42582	#N/A	NO
KIF18A	0.26557	1.06289	#N/A	NO
TTPAL	0.26533	1.08628	#N/A	NO
HAPLN2	0.26528	1.32607	#N/A	NO
CABP2	0.26512	3.12738	#N/A	NO
TRIM62	0.26512	1.99542	#N/A	NO
YIPF4	0.26507	1.95672	-0.142552	NO
PPP3R1	0.26504	1.4825	#N/A	NO
TRIM11	0.26493	2.73203	#N/A	NO
EIF6	0.26485	0.928339	#N/A	NO
SARS2	0.26476	1.02492	#N/A	NO
TPST1	0.26419	1.92808	#N/A	NO
DEFB127	0.26396	1.76465	#N/A	NO
AAGAB	0.26395	1.76569	#N/A	NO
TM2D1	0.26391	2.00583	#N/A	NO
VKORC1L1	0.26386	2.38612	#N/A	NO
TOGARAM2	0.26373	1.88456	#N/A	NO
U99	0.26355	6.91442	#N/A	NO
hsa-mir-21	0.26349	1.02865	#N/A	NO
RINT1	0.26348	0.681686	#N/A	NO
OR1M1	0.26313	1.89303	#N/A	NO
DPP3	0.26311	2.11638	0.687281	NO
CACUL1	0.26309	2.90274	#N/A	NO
FBXW12	0.26298	0.685627	#N/A	NO
CRTAC1	0.26293	2.11053	#N/A	NO
RPTN	0.26288	2.09645	#N/A	NO
FLRT2	0.26271	1.57403	#N/A	NO
ANAPC15	0.26271	1.06528	#N/A	NO
PFKL	0.26261	1.99546	#N/A	NO
XRCC6	0.26254	1.05853	#N/A	NO
NHLRC3	0.2625	1.61934	3.81793	NO
GPSM2	0.2625	1.49723	#N/A	NO
SLC29A2	0.26245	2.33021	0.723645	NO
SFRP2	0.26235	2.30543	#N/A	NO
TIGD4	0.26231	2.21489	#N/A	NO
EIF4G3	0.2622	1.69235	#N/A	NO
REEP3	0.26215	1.92504	#N/A	NO
HNF4G	0.26214	1.07074	#N/A	NO
GPR82	0.26212	1.57713	#N/A	NO
C15orf62	0.26212	1.48011	#N/A	NO
ZFP36	0.26211	1.77134	#N/A	NO
PIWIL3	0.26197	2.21695	#N/A	NO
RC3H2	0.2619	1.12336	#N/A	NO
ZFPL1	0.26185	3.12046	0.68202	NO
JRK	0.26163	1.16876	#N/A	NO
YKT6	0.26158	1.57789	#N/A	NO
CXCL3	0.26138	2.52641	#N/A	NO
DBNDD2	0.26127	1.45836	#N/A	NO
LRRFIP2	0.26124	1.68922	#N/A	NO
ZSWIM1	0.26121	1.65669	#N/A	NO
CST9	0.26118	1.41644	#N/A	NO
BTC	0.26111	2.6882	#N/A	NO
IGSF3	0.26107	3.128	#N/A	NO
KLKB1	0.26106	0.875496	#N/A	NO
GOLGA6L4	0.26089	1.34546	#N/A	NO
SSBP2	0.26088	1.32209	#N/A	NO
CYP24A1	0.26087	2.61133	#N/A	NO
TIMM23	0.26086	1.17066	#N/A	NO
HIPK2	0.26085	2.97898	#N/A	NO
SRRD	0.26085	2.15019	#N/A	NO
OR2T34	0.26077	1.76999	#N/A	NO
HELQ	0.26067	1.30851	#N/A	NO
LRBA	0.26063	1.53022	#N/A	NO
CNTF	0.26061	2.31166	#N/A	NO
RLN3	0.26055	3.67453	#N/A	NO
SCRN2	0.26048	2.17419	#N/A	NO
TACC2	0.26043	1.88041	#N/A	NO
SERPINA12	0.26041	1.3117	#N/A	NO
NLRP4	0.26036	1.66631	#N/A	NO
PGA3	0.26028	1.14637	#N/A	NO
YPEL2	0.26026	2.80358	#N/A	NO
IFI27	0.26024	2.5865	#N/A	NO
EREG	0.2602	1.70058	#N/A	NO
RPS19BP1	0.26016	2.77913	1.35906	NO
TICRR	0.26015	0.880876	#N/A	NO
CSF1	0.2601	1.67227	#N/A	NO
ZDHHC9	0.26007	1.23002	#N/A	NO
FAM72B	0.25998	0.559989	#N/A	NO
GUK1	0.25982	1	#N/A	NO
COL25A1	0.25979	2.61183	#N/A	NO
NOTCH2NLB	0.25961	0.769858	#N/A	NO
SAC3D1	0.2596	2.25753	#N/A	NO
HEATR1	0.25936	1.36075	#N/A	NO
RRN3	0.25934	1.29068	#N/A	NO
PRMT3	0.25929	1.97712	#N/A	NO
MADCAM1	0.25927	3.50311	#N/A	NO
C22orf42	0.25927	1.68445	#N/A	NO
DGAT2	0.25915	1.97687	#N/A	NO
LRRC14	0.25914	1.82857	#N/A	NO
ETFB	0.25912	2.24779	#N/A	NO
MIPOL1	0.25909	1.13429	#N/A	NO
NEUROG2	0.25903	2.52426	#N/A	NO
CTSF	0.25902	1.07202	#N/A	NO
TMED3	0.25882	2.29271	0.486384	NO
LIN54	0.25875	1.11305	#N/A	NO
C11orf58	0.25844	1.37065	#N/A	NO
TXNRD2	0.25843	2.03446	#N/A	NO
ZNF540	0.25842	1.56593	#N/A	NO
ABCG2	0.25826	2.02135	#N/A	NO
ARHGEF17	0.25818	2.77037	#N/A	NO
UBXN1	0.2581	2.71429	#N/A	NO
LMAN2	0.2581	1.9777	#N/A	NO
POLR1A	0.25801	1.02085	0.246233	NO
COPE	0.25788	1.01481	#N/A	NO
FNDC4	0.25783	1.98932	#N/A	NO
ZNF608	0.25774	3.08908	#N/A	NO
LRR1	0.25766	0.167057	#N/A	NO
IL10RB	0.25749	1.99465	#N/A	NO
MUC7	0.25748	1.53563	#N/A	NO
FBXL18	0.25745	0.852478	#N/A	NO
ZSWIM8	0.25738	1.67172	#N/A	NO
CCDC159	0.25735	1.74504	#N/A	NO
USP53	0.25733	1.39597	#N/A	NO
NUTM2A	0.25728	1.81985	#N/A	NO
TWF2	0.25726	0.826231	#N/A	NO
ATP5F1E	0.25708	1.33225	#N/A	NO
RAB8B	0.25703	1.73648	#N/A	NO
hsa-mir-130a	0.25702	2.73971	#N/A	NO
ANGPT2	0.25699	1.89086	#N/A	NO
ERGIC3	0.25698	1.62435	0.342474	NO
PIK3IP1	0.25695	1.71867	#N/A	NO
LMOD2	0.25685	2.40604	#N/A	NO
NBPF26	0.25685	0.780285	#N/A	NO
C10orf53	0.25678	1.70912	#N/A	NO
SUMF1	0.25665	0.997186	#N/A	NO
APC2	0.25653	2.23737	#N/A	NO
FAM24A	0.25651	1.0441	#N/A	NO
RHOC	0.2565	1.05944	#N/A	NO
OR5L2	0.25649	3.41905	#N/A	NO
PEF1	0.25646	2.15818	#N/A	NO
ARSJ	0.25636	3	#N/A	NO
GAPDHS	0.25634	2.00645	#N/A	NO
CATSPERB	0.25623	1.8553	#N/A	NO
PSMD4	0.25621	0.900319	#N/A	NO
CNOT2	0.25618	0.939189	#N/A	NO
OR5D14	0.25612	2.53002	#N/A	NO
NR5A1	0.25611	1.98117	#N/A	NO
MAU2	0.25608	1.98552	#N/A	NO
DNAJB7	0.25595	1.84457	#N/A	NO
LRRC41	0.25593	1.461	#N/A	NO
PIN1	0.25582	2.09046	#N/A	NO
LCE6A	0.25579	1.88995	#N/A	NO
IMP3	0.25568	1.94892	#N/A	NO
TPRG1L	0.25568	1.68307	#N/A	NO
FOXP2	0.25548	3.54114	#N/A	NO
CEACAM20	0.25546	1.25593	#N/A	NO
MIF	0.25523	2.11263	0.631078	NO
KRTAP5-8	0.25519	1.37076	#N/A	NO
WDR83OS	0.25501	0.789387	#N/A	NO
MAPK15	0.25494	1.31926	#N/A	NO
PRAMEF7	0.25494	1.05359	#N/A	NO
SERPINA6	0.25485	2.67109	#N/A	NO
ADK	0.25474	1.25487	#N/A	NO
LSM14B	0.2547	2.09819	#N/A	NO
C1orf109	0.25446	1.61224	#N/A	NO
HJV	0.25445	1.17018	#N/A	NO
TMEM259	0.25433	2.4149	#N/A	NO
UGCG	0.25428	2.2072	0.886426	NO
STAC2	0.25422	2.10677	#N/A	NO
MTHFD1	0.25418	1.40263	#N/A	NO
FBXO33	0.25406	2.2211	#N/A	NO
AC024558.2	0.25392	1.91144	#N/A	NO
HOOK1	0.2539	1.10679	#N/A	NO
STX12	0.25374	1.246	0.703192	NO
SLC22A8	0.25372	2.07555	#N/A	NO
MFAP3L	0.25361	0.90879	#N/A	NO
ANKRD35	0.25356	1.47838	#N/A	NO
USP37	0.2535	0.853283	#N/A	NO
HSPH1	0.25343	1.45184	#N/A	NO
HNRNPU	0.25341	0.379073	#N/A	NO
WDTC1	0.25314	1.2607	#N/A	NO
ZNF266	0.25309	2.52337	#N/A	NO
OR11G2	0.25302	1.26519	#N/A	NO
ZSWIM4	0.25293	3.72958	#N/A	NO
MYOZ1	0.2529	1.34906	#N/A	NO
C2orf78	0.25283	1.42918	#N/A	NO
PHOX2B	0.25283	0.689498	#N/A	NO
EIF4A1	0.25282	0.35811	#N/A	NO
NCCRP1	0.25275	1.7614	#N/A	NO
SH2D1B	0.2527	1.05294	#N/A	NO
AHNAK	0.25263	2.67958	#N/A	NO
URB1	0.25255	0.463265	#N/A	NO
BRAF	0.25233	1.2046	#N/A	NO
TBX10	0.25227	1.62309	#N/A	NO
PSME3	0.25222	1.26338	#N/A	NO
TBC1D3B	0.25203	0.411314	#N/A	NO
BAD	0.25202	2.91693	#N/A	NO
GNAI3	0.25201	1.23395	0.449614	NO
RHOD	0.25182	4.45546	#N/A	NO
TM9SF4	0.25181	1.29924	0.347313	NO
HDGF	0.25166	1.67526	#N/A	NO
GRM7	0.25162	1.21232	#N/A	NO
PP2D1	0.25151	1.62472	#N/A	NO
IQCC	0.25146	1.66304	#N/A	NO
TMEM129	0.25145	2.07572	#N/A	NO
CECR2	0.2514	1.97196	#N/A	NO
IL27RA	0.25123	2.00772	#N/A	NO
TRMT2A	0.25109	2.17018	#N/A	NO
OR10H5	0.25109	1.55895	#N/A	NO
COG2	0.25108	1.65675	#N/A	NO
ODAPH	0.25107	1.95613	#N/A	NO
TUBA8	0.25106	1.40679	#N/A	NO
RHNO1	0.25106	1.16655	#N/A	NO
GML	0.25072	1.39283	#N/A	NO
AHSA1	0.25068	2.43071	#N/A	NO
FAM118A	0.25067	2.63129	#N/A	NO
RPIA	0.25064	0.850812	#N/A	NO
SLURP1	0.25063	3.92183	#N/A	NO
CTNNA3	0.25044	1.95249	#N/A	NO
C7orf61	0.25043	3.687	#N/A	NO
TCTA	0.25043	1.45987	#N/A	NO
CELF4	0.25038	1.93715	#N/A	NO
TSKU	0.25032	1.94765	#N/A	NO
DNAJC4	0.25019	1.89435	#N/A	NO
CRCT1	0.25016	1.75244	#N/A	NO
OR4N5	0.25005	1.011	#N/A	NO
PILRA	0.25004	1.9818	#N/A	NO
GRIA1	0.25001	1.25413	#N/A	NO
TPRA1	0.24994	1.91689	#N/A	NO
VTN	0.24994	1.71032	ND	NO
GBP6	0.2499	2.45826	#N/A	NO
MAP9	0.24979	1.20749	0.475658	NO
SPTB	0.2497	1.49396	#N/A	NO
TMOD4	0.24966	0.904273	#N/A	NO
XRN2	0.24964	0.770523	#N/A	NO
NEK2	0.2496	0.887194	#N/A	NO
MAZ	0.24947	1.68083	0.55686	NO
DZANK1	0.24946	1.45363	#N/A	NO
PGBD4	0.24927	1.86541	#N/A	NO
SLC38A6	0.24927	1.55474	#N/A	NO
RAB6D	0.24921	0.491672	#N/A	NO
EPHA2	0.24919	2.58379	#N/A	NO
ATCAY	0.24912	2.48238	#N/A	NO
RFX1	0.24909	1.52465	#N/A	NO
ZNF562	0.249	0.969765	#N/A	NO
DHRS13	0.24899	3.70093	#N/A	NO
TGFBI	0.24898	2.07414	#N/A	NO
LAP3	0.2489	2.28164	#N/A	NO
DAGLA	0.24889	2.90229	#N/A	NO
FAM111B	0.24875	2.93063	#N/A	NO
UNC13A	0.24867	2.36585	#N/A	NO
GPR137B	0.2486	1.6834	#N/A	NO
hsa-mir-23a	0.24856	3.00879	#N/A	NO
TMEM82	0.24841	1.59611	#N/A	NO
AC002094.3	0.24836	1.51329	#N/A	NO
TBP	0.24826	1.11261	#N/A	NO
FBXO27	0.24803	2.47362	#N/A	NO
CNTN6	0.24794	1.05672	#N/A	NO
ZNF525	0.24791	1.19788	#N/A	NO
RTN4RL2	0.2479	1.89306	#N/A	NO
ISYNA1	0.24789	2.36291	#N/A	NO
C19orf33	0.24777	0.958292	#N/A	NO
CIP2A	0.24769	2.0753	#N/A	NO
WDR92	0.24769	1.74523	#N/A	NO
SPOUT1	0.24769	1.132	#N/A	NO
AP1M2	0.24768	1.71377	#N/A	NO
EPB41	0.24764	1.8934	#N/A	NO
PRR16	0.24763	1.39199	#N/A	NO
TFDP1	0.24757	1.90326	#N/A	NO
REXO4	0.24752	1.73893	#N/A	NO
NKX6-1	0.24748	2.09319	#N/A	NO
CHD1	0.24742	1.04444	#N/A	NO
ACP6	0.24739	2.49841	#N/A	NO
TMEM121B	0.24732	3.69114	#N/A	NO
TMEM223	0.24731	2.86608	#N/A	NO
APOBEC4	0.24723	1.23123	#N/A	NO
NABP2	0.24708	2.12561	#N/A	NO
S100A2	0.24704	3.01429	#N/A	NO
KLHL35	0.24693	1.45446	#N/A	NO
PLPPR4	0.24687	1.96662	#N/A	NO
MTR	0.24687	1.02032	#N/A	NO
HAND2	0.24667	1.82562	#N/A	NO
IRF2	0.24661	1.85097	#N/A	NO
TNFSF12	0.24648	0.983301	#N/A	NO
mgU6-77	0.24647	1.65333	#N/A	NO
CDKL2	0.24641	1.65064	#N/A	NO
MTRNR2L13	0.24626	0.564681	#N/A	NO
POLR2D	0.24623	0.707722	#N/A	NO
OR7D2	0.24605	2.94279	#N/A	NO
CDC45	0.24596	1.02367	#N/A	NO
VPS13D	0.24595	1.24987	#N/A	NO
CCDC27	0.24592	2.18172	#N/A	NO
SLC49A4	0.24591	1.92405	#N/A	NO
CDK5	0.24583	1.80958	#N/A	NO
SLC9A8	0.2458	1.06279	#N/A	NO
ZNF844	0.24579	1.20858	#N/A	NO
ATP6V1E2	0.24564	1.71402	#N/A	NO
ZNF474	0.24554	1.70763	#N/A	NO
ZNF556	0.24553	0.863311	#N/A	NO
COLEC11	0.2454	1.49201	#N/A	NO
KLHL41	0.24539	0.57587	#N/A	NO
KRT17	0.24525	1.08388	#N/A	NO
GMEB2	0.24514	1.64087	#N/A	NO
FXYD3	0.2448	0.981674	#N/A	NO
hsa-mir-342	0.24474	4.47157	#N/A	NO
TOMM40	0.24471	0.444144	#N/A	NO
PPTC7	0.24463	0.926172	#N/A	NO
CSNK1G3	0.2445	0.940172	0.17653	NO
ARSB	0.24446	3.21501	3.53328	NO
SLC22A12	0.24425	2.46568	#N/A	NO
PDHA2	0.24424	2.75669	#N/A	NO
USPL1	0.24417	0.356044	#N/A	NO
OTOF	0.24377	1.78391	#N/A	NO
ZNF90	0.24374	1.87387	#N/A	NO
PKHD1L1	0.24364	1.46085	#N/A	NO
ZNF442	0.24356	2.03103	#N/A	NO
TSPYL2	0.24356	1.13331	#N/A	NO
ZNF480	0.24354	1.78521	#N/A	NO
MGAM	0.24354	1.31669	#N/A	NO
NWD1	0.2435	3.03541	#N/A	NO
ATF1	0.24349	1.8482	#N/A	NO
MTHFD2L	0.24336	1.96098	#N/A	NO
TOPBP1	0.24335	0.455957	#N/A	NO
TSPAN17	0.24304	2.74773	#N/A	NO
PDXP	0.24303	2.85201	#N/A	NO
CENPA	0.24299	1.73358	#N/A	NO
PPA1	0.24293	1.18148	0.621735	NO
LSM10	0.24292	0.704983	#N/A	NO
ZNF622	0.24276	1.89005	#N/A	NO
NECAP2	0.24275	2.70908	#N/A	NO
PCDHAC1	0.24266	1.16645	#N/A	NO
ARHGAP10	0.24265	3.01264	#N/A	NO
PTPN9	0.24257	1.54694	#N/A	NO
ZNF585A	0.24245	1.84415	#N/A	NO
GPR65	0.24244	2.57381	#N/A	NO
FAM53A	0.24243	2.04853	#N/A	NO
SPP1	0.24234	1.50547	#N/A	NO
hsa-mir-139	0.24233	4.28148	#N/A	NO
POFUT1	0.24233	3.03041	#N/A	NO
RIOX1	0.24227	1.96023	#N/A	NO
TTC9B	0.24224	2.78368	#N/A	NO
FP565260.6	0.24217	2.0391	#N/A	NO
TRIR	0.24197	1.67539	#N/A	NO
DHFR2	0.24192	0.996884	#N/A	NO
RPS17	0.24152	0.458583	0.78635	NO
GM2A	0.24142	1.41535	4.76213	NO
SEC24B	0.24141	2.23874	#N/A	NO
EPHB4	0.24118	2.02968	#N/A	NO
YPEL4	0.24113	2.19973	#N/A	NO
FAM71E2	0.24106	1.42007	#N/A	NO
EXTL1	0.24106	0.92449	#N/A	NO
GDF15	0.24103	1.42749	#N/A	NO
CCDC121	0.24096	1.83443	#N/A	NO
RPS6KA4	0.24093	1.23862	#N/A	NO
PALLD	0.24068	2.04737	#N/A	NO
AIP	0.24062	3.38967	#N/A	NO
NCF4	0.24054	1.86986	#N/A	NO
SDCCAG8	0.24047	0.912645	#N/A	NO
HPF1	0.24043	3.36211	#N/A	NO
UBL7	0.24033	2.26498	#N/A	NO
AAK1	0.24028	1.93382	#N/A	NO
TMX4	0.24025	1.5175	#N/A	NO
TPM2	0.24016	1.82426	#N/A	NO
SCGB1D4	0.24012	2.64128	#N/A	NO
CEACAM5	0.24001	1.17325	#N/A	NO
SEC24D	0.23986	3.62097	#N/A	NO
WDR44	0.23984	1.60534	#N/A	NO
MFSD14A	0.23975	0.618253	#N/A	NO
TAB1	0.2397	2.65506	#N/A	NO
PARD6B	0.23969	2.26239	#N/A	NO
SIGLEC7	0.23965	1.54711	#N/A	NO
LAMC2	0.2396	2.10375	#N/A	NO
HPGD	0.2395	1.67512	#N/A	NO
AC243547.3	0.2393	1.50707	#N/A	NO
EPN1	0.23929	1.38297	#N/A	NO
MSL1	0.23927	1.5353	#N/A	NO
TMEM104	0.23927	1.4876	2.96321	NO
VDAC2	0.23923	1.34277	#N/A	NO
SPRY1	0.23911	1.66134	#N/A	NO
ZNFX1	0.2391	0.971185	#N/A	NO
SEC14L6	0.23897	1.79566	#N/A	NO
GPR12	0.23894	1.86624	#N/A	NO
IGFBP7	0.23883	1.83845	#N/A	NO
SYN3	0.23874	3.02367	#N/A	NO
NBAS	0.23855	0.780311	0.499964	NO
GGA1	0.2384	1.71321	#N/A	NO
FP565260.2	0.2383	0.883824	#N/A	NO
PGRMC2	0.23821	2.05212	#N/A	NO
MED11	0.23816	1.51217	#N/A	NO
SEC14L4	0.23815	1.30279	#N/A	NO
TPRX1	0.23793	1.13637	#N/A	NO
FYB2	0.23792	1.77211	#N/A	NO
CCNE1	0.23786	3.26131	#N/A	NO
IFNL2	0.23782	1.93011	#N/A	NO
TEK	0.23782	1.20578	#N/A	NO
SCN11A	0.2378	1.54898	#N/A	NO
APOL5	0.23777	0.927603	#N/A	NO
STXBP3	0.2377	1.0227	#N/A	NO
LTBR	0.23769	3.25187	#N/A	NO
TPM3	0.23768	0.650664	#N/A	NO
JAK3	0.23766	1.60845	#N/A	NO
RASSF6	0.23766	0.862899	#N/A	NO
WFDC11	0.23762	1.25679	#N/A	NO
CDC42	0.23738	1.61053	#N/A	NO
SCYGR8	0.23738	0.63831	#N/A	NO
CRYBA1	0.23733	1.25253	#N/A	NO
CLIP3	0.23721	2.7685	#N/A	NO
PMIS2	0.2372	2.17045	#N/A	NO
NCAN	0.23718	2.38186	#N/A	NO
PRG3	0.23708	2.62681	#N/A	NO
FMO3	0.23678	1.53596	#N/A	NO
B4GALT3	0.23676	1.96646	#N/A	NO
MYEOV	0.23674	2.81392	#N/A	NO
NR6A1	0.2366	2.30444	#N/A	NO
PCDHA12	0.23655	0.990209	#N/A	NO
TESMIN	0.23653	0.953193	#N/A	NO
TEX2	0.2364	2.77009	#N/A	NO
ZNF14	0.23636	1.61284	#N/A	NO
RHOT1	0.23633	0.649287	#N/A	NO
PLEKHS1	0.23629	1.71483	#N/A	NO
OPA3	0.23629	1.01433	#N/A	NO
ATP6V0A4	0.23594	2.21357	#N/A	NO
GCNT7	0.23594	2.17317	#N/A	NO
SLX4	0.23593	0.930147	#N/A	NO
LPA	0.23591	1.36451	#N/A	NO
GPD1	0.23588	1.41882	#N/A	NO
hsa-let-7a-2	0.23585	1.25797	#N/A	NO
NSA2	0.23577	0.368769	#N/A	NO
MBIP	0.23573	1.16638	#N/A	NO
ARAP1	0.23571	1.85574	#N/A	NO
ARFGEF2	0.2357	1.11883	#N/A	NO
RIPOR3	0.23569	2.97737	#N/A	NO
SUSD2	0.23559	1.68561	#N/A	NO
FOXI2	0.23557	2.36065	#N/A	NO
TELO2	0.23536	0.553059	#N/A	NO
TYK2	0.2353	3.05001	#N/A	NO
FAM71D	0.23529	1.91439	#N/A	NO
EPHX3	0.23527	1.21506	#N/A	NO
SNX15	0.23522	1.30553	0.396385	NO
ZNF783	0.23507	2.12438	#N/A	NO
TMEM225B	0.23497	1.6707	#N/A	NO
SGTB	0.23461	1.17194	#N/A	NO
HDAC1	0.2346	1.09558	#N/A	NO
ZFYVE27	0.23441	1.19816	#N/A	NO
GNRHR	0.23436	2.32603	#N/A	NO
AFM	0.23427	1.99298	#N/A	NO
BLVRB	0.23423	1.27067	#N/A	NO
PPP2R5B	0.23416	1.94981	#N/A	NO
PDK2	0.23407	3.02995	#N/A	NO
GRIK3	0.23398	1.30195	#N/A	NO
WDR37	0.23385	1.6309	#N/A	NO
RBM12	0.2338	1.60737	#N/A	NO
GUF1	0.23379	1.04674	#N/A	NO
SMIM31	0.23363	1.02105	#N/A	NO
NAALADL1	0.23338	2.34899	#N/A	NO
IFI27L1	0.23337	1.97972	#N/A	NO
NOTCH3	0.23332	1.55259	#N/A	NO
UBE4A	0.23326	1.81953	#N/A	NO
MMP24OS	0.23322	2.25571	#N/A	NO
LRIG1	0.2332	2.14005	0.595617	NO
hsa-mir-4658	0.23317	1.78736	#N/A	NO
PNMA8B	0.23314	2.21069	#N/A	NO
ASIC5	0.23313	1.86906	#N/A	NO
GLYATL1	0.23313	1.72635	#N/A	NO
OR4S1	0.23311	1.47581	#N/A	NO
EHMT2	0.23311	1.01456	#N/A	NO
ZNF717	0.23303	1.84631	#N/A	NO
TLCD5	0.23302	1.80939	#N/A	NO
CX3CR1	0.23301	1.60713	#N/A	NO
[truncated: 17,369 more rows]
