# Supplementary material for: Lysosomal RNA profiling reveals targeting of specific types of RNAs for degradation
Source: bioRxiv. 2025 Sep 9:2025.09.09.674968. Preprint. [Version 1] doi: 10.1101/2025.09.09.674968 (PMC12439944; doi:10.1101/2025.09.09.674968)
Supplement: Supplement 4 — Supplementary Table 4. (separate file). Lysosomal RNA sequencing, related to Fig. 4 and 7, and Extended Data Fig. 5. [file media-4.xlsx]

## Sheet: GJRexp384_normTPM_noERCC_SIRV_p
Geneid	stable_id	Gene_name	Chr	Length	WC_Control_1	WC_ATG7_1	WC_FIP200_1	WC_LARP1_1	WC_Control_2	WC_ATG7_2	WC_FIP200_2	WC_LARP1_2	Lyso_Control_1	Lyso_ATG7_1	Lyso_FIP200_1	Lyso_LARP1_1	Lyso_Control_2	Lyso_ATG7_2	Lyso_FIP200_2	Lyso_LARP1_2	6thHighest	12thHighest	16thHighest	Gene_type	Transcript_type	Gene_description	TOP_score	TOP_mRNA	half_life_agarwal	ProteinAtlas_IntracellularProtein	ProteinAtlas_MembraneProtein	ProteinAtlas_SecretedProtein	MitoCarta3	avg_Control_WC	avg_ATG7_WC	avg_FIP200_WC	avg_LARP1_WC	avg_Control_Lyso	avg_ATG7_Lyso	avg_FIP200_Lyso	avg_LARP1_Lyso	avg_Control_enrichment	avg_ATG7_enrichment	avg_FIP200_enrichment	avg_LARP1_enrichment	avg_ATG7overControl_enrichment	avg_FIP200overControl_enrichment	avg_LARP1overControl_enrichment	avg_ATG7overControl_WC
18S	#N/A	#N/A	18S	1871	6.67574e+06	5.98069e+06	5.79275e+06	5.97631e+06	6.32149e+06	6.02544e+06	5.84191e+06	5.78003e+06	296106	104934	140709	257364	231628	48092.5	132373	259248	13794409	11443207	10852101	rRNA	rRNA	#N/A	NA	NO	NA	NO	NO	NO	NO	6.49861e+06	6.00307e+06	5.81733e+06	5.87817e+06	263867	76513.3	136541	258306	0.0406036	0.0127457	0.0234714	0.0439433	0.313906	0.578061	1.08225	0.923746
28S	#N/A	#N/A	28S	5035	3.75595e+06	3.45494e+06	3.24562e+06	3.37012e+06	3.55062e+06	3.34006e+06	3.28684e+06	3.28443e+06	174091	63113.6	79222.7	139361	138550	27746.8	74177.5	144383	20186433	17747045	16364895	rRNA	rRNA	#N/A	NA	NO	NA	NO	NO	NO	NO	3.65329e+06	3.3975e+06	3.26623e+06	3.32727e+06	156321	45430.2	76700.1	141872	0.0427891	0.0133716	0.0234828	0.0426391	0.312501	0.548803	0.996494	0.929985
5_8S	#N/A	#N/A	5_8S	157	9.74257e+06	8753000	8.55079e+06	8.57284e+06	9.18611e+06	8.67221e+06	8.38292e+06	8.75212e+06	342336	118758	158757	292173	264917	51105.9	155715	288428	1480961	1148672	1047898	rRNA	rRNA	#N/A	NA	NO	NA	NO	NO	NO	NO	9.46434e+06	8.71261e+06	8.46685e+06	8.66248e+06	303626	84932.2	157236	290301	0.0320811	0.00974819	0.0185708	0.0335124	0.303861	0.578871	1.04462	0.920572
5S	#N/A	#N/A	5S	120	1.12391e+07	9.85101e+06	9.68203e+06	9.46445e+06	1.05676e+07	9.65638e+06	9.62891e+06	9.53287e+06	290011	101472	137030	255907	235684	38590.8	134755	256738	1227643	757806	610819	rRNA	rRNA	#N/A	NA	NO	NA	NO	NO	NO	NO	1.09033e+07	9.75369e+06	9.65547e+06	9.49866e+06	262848	70031.3	135892	256323	0.0241071	0.00717998	0.0140741	0.0269851	0.297837	0.583818	1.11939	0.894561
chr1_KI270713v1_random.trna1	#N/A	#N/A	Homo_sapiens_tRNA-Glu-TTC-14-1	75	59274	53249.7	47107.8	50471.9	63140.1	49054	51073.4	42695.5	2499.14	587.164	765.959	1763.46	1755.67	164.864	457.79	1329.85	4001.75	2647.46	1504.42	tRNA	tRNA	#N/A	NA	NO	NA	NO	NO	NO	NO	61207.1	51151.9	49090.6	46583.7	2127.41	376.014	611.875	1546.66	0.0347575	0.00735094	0.0124642	0.0332017	0.211492	0.358604	0.955237	0.835718
chr1.trna100	#N/A	#N/A	Homo_sapiens_tRNA-Val-CAC-1-7	76	361130	301319	286509	281547	322396	381358	291867	304978	8844.21	4414.11	4395.46	7382.2	7679.93	3467.71	4334.26	7723.54	29319.4	16889.8	13583.5	tRNA	tRNA	#N/A	NA	NO	NA	NO	NO	NO	NO	341763	341338	289188	293263	8262.07	3940.91	4364.86	7552.87	0.0241749	0.0115455	0.0150935	0.0257546	0.477581	0.624348	1.06535	0.998758
chr1.trna110	#N/A	#N/A	Homo_sapiens_tRNA-His-GTG-1-4	75	277852	243109	229319	227746	255002	261440	230193	237263	9587.96	4179.31	4266.15	7387.19	7717.34	2334.21	3916.08	7380.89	21886.8	16748.8	12810.1	tRNA	tRNA	#N/A	NA	NO	NA	NO	NO	NO	NO	266427	252274	229756	232505	8652.65	3256.76	4091.12	7384.04	0.0324766	0.0129096	0.0178064	0.0317586	0.397505	0.548282	0.977892	0.946879
chr1.trna111	#N/A	#N/A	Homo_sapiens_tRNA-Gln-CTG-4-1	75	92221.9	75307.6	74815.3	76006.7	81813.6	87808	72776.3	78419.3	1440.25	728.328	706.906	1142.12	1219.25	502.41	644.406	1047.82	6311.77	2646.11	1818.56	tRNA	tRNA	#N/A	NA	NO	NA	NO	NO	NO	NO	87017.7	81557.8	73795.8	77213	1329.75	615.369	675.656	1094.97	0.0152814	0.00754519	0.00915576	0.0141812	0.493751	0.599145	0.928004	0.937255
chr1.trna117	#N/A	#N/A	Homo_sapiens_tRNA-Asn-GTT-9-1	77	38585.2	31131.2	31734.1	28485.7	35656.7	38352.9	30227.3	34074.3	973.739	498.635	481.738	701.995	920.342	303.883	425.606	804.442	3032.59	2050.66	1433.4	tRNA	tRNA	#N/A	NA	NO	NA	NO	NO	NO	NO	37120.9	34742	30980.7	31280	947.04	401.259	453.672	753.219	0.0255123	0.0115497	0.0146437	0.0240799	0.45271	0.573986	0.943854	0.935914
chr1.trna118	#N/A	#N/A	Homo_sapiens_tRNA-Asn-GTT-2-8	77	111073	91496.4	88393.8	90486.9	101590	114593	88377.2	91149.8	2253.14	1178.62	1180.75	1780.61	2079.08	907.323	1076.44	1902.33	8994.74	4632.5	3389.67	tRNA	tRNA	#N/A	NA	NO	NA	NO	NO	NO	NO	106332	103045	88385.5	90818.4	2166.11	1042.97	1128.59	1841.47	0.0203713	0.0101215	0.012769	0.0202764	0.496854	0.626813	0.995344	0.969089
chr1.trna12	#N/A	#N/A	Homo_sapiens_tRNA-Gln-CTG-4-2	75	92221.9	75307.6	74815.3	76006.7	81813.6	87808	72776.3	78419.3	1440.25	728.328	706.906	1142.12	1219.25	502.41	644.406	1047.82	6311.77	2646.11	1818.56	tRNA	tRNA	#N/A	NA	NO	NA	NO	NO	NO	NO	87017.7	81557.8	73795.8	77213	1329.75	615.369	675.656	1094.97	0.0152814	0.00754519	0.00915576	0.0141812	0.493751	0.599145	0.928004	0.937255
chr1.trna122	#N/A	#N/A	Homo_sapiens_tRNA-Val-CAC-4-1	76	111880	97333.4	87220	88546.3	99416.3	101283	86214.9	89530.5	2615.86	913.572	989.306	2404.85	2178.93	414.021	826.745	1919.01	7397.34	4150.34	2753.13	tRNA	tRNA	#N/A	NA	NO	NA	NO	NO	NO	NO	105648	99308.4	86717.4	89038.4	2397.4	663.796	908.026	2161.93	0.0226923	0.00668419	0.0104711	0.0242809	0.294558	0.461438	1.07	0.939993
chr1.trna127	#N/A	#N/A	Homo_sapiens_tRNA-Asn-GTT-6-1	77	20477.3	15883.2	15916.1	16297.8	18171.1	20480.5	16308.4	16980.8	493.914	223.895	234.421	350.023	412.225	155.088	201.043	367.886	1575.13	918.5	655.52	tRNA	tRNA	#N/A	NA	NO	NA	NO	NO	NO	NO	19324.2	18181.9	16112.3	16639.3	453.07	189.491	217.732	358.954	0.0234457	0.010422	0.0135135	0.0215726	0.444517	0.576373	0.920112	0.940884
chr1.trna13	#N/A	#N/A	Homo_sapiens_tRNA-Asn-GTT-3-1	77	1.00421e+06	815626	824555	810512	918246	1.08172e+06	816186	915682	21468.9	13057.6	12876.1	17727.5	20557.4	11130.4	12576.5	19697	83068.8	45805.1	35097.1	tRNA	tRNA	#N/A	NA	NO	NA	NO	NO	NO	NO	961225	948674	820371	863097	21013.2	12094	12726.3	18712.2	0.0218608	0.0127483	0.0155129	0.0216803	0.583159	0.709621	0.991744	0.986942
chr1.trna131	#N/A	#N/A	Homo_sapiens_tRNA-Asn-GTT-27-1	77	1095.4	810.779	828.662	873.567	1410.13	909.331	1022.73	1007.82	23.5577	9.12666	9.24316	16.8055	13.5853	4.93976	7.58173	17.2854	76.16	37.07	25.58	tRNA	tRNA	#N/A	NA	NO	NA	NO	NO	NO	NO	1252.76	860.055	925.696	940.693	18.5715	7.03321	8.41245	17.0454	0.0148244	0.00817762	0.0090877	0.0181201	0.551631	0.613022	1.22231	0.686528
chr1.trna132	#N/A	#N/A	Homo_sapiens_tRNA-Val-CAC-5-1	76	361130	301319	286509	281547	322396	381358	291867	304978	8844.21	4414.11	4395.46	7382.2	7679.93	3467.71	4334.26	7723.54	29319.4	16889.8	13583.5	tRNA	tRNA	#N/A	NA	NO	NA	NO	NO	NO	NO	341763	341338	289188	293263	8262.07	3940.91	4364.86	7552.87	0.0241749	0.0115455	0.0150935	0.0257546	0.477581	0.624348	1.06535	0.998758
chr1.trna138	#N/A	#N/A	Homo_sapiens_tRNA-Asn-GTT-7-1	77	3286.53	2557.92	2447.1	2716.7	3381.76	3183.85	2985.26	2545.45	93.5311	43.4987	46.0045	88.1347	91.9103	31.8125	41.7736	96.6016	266.66	195.08	140.94	tRNA	tRNA	#N/A	NA	NO	NA	NO	NO	NO	NO	3334.15	2870.89	2716.18	2631.07	92.7207	37.6556	43.889	92.3681	0.0278094	0.0131164	0.0161584	0.0351066	0.471652	0.581039	1.2624	0.861056
chr1.trna140	#N/A	#N/A	Homo_sapiens_tRNA-Cys-GCA-7-1	76	24649.3	20959.7	19253.7	21708.6	23297.7	20848.4	19973.5	19670.6	616.172	207.663	266.548	481.535	479.708	100.877	216.334	431.309	1604.35	1011.24	720.41	tRNA	tRNA	#N/A	NA	NO	NA	NO	NO	NO	NO	23973.5	20904.1	19613.6	20689.6	547.94	154.27	241.441	456.422	0.0228561	0.00737991	0.0123099	0.0220605	0.322886	0.538581	0.96519	0.871967
chr1.trna145	#N/A	#N/A	Homo_sapiens_tRNA-Gly-CCC-1-1	74	250683	201490	193820	225117	221902	213757	204125	234547	10135.5	4671.06	4600.73	9402.07	8539.94	2330.08	4287.98	9421.58	20146.7	16133.8	13903.6	tRNA	tRNA	#N/A	NA	NO	NA	NO	NO	NO	NO	236293	207624	198972	229832	9337.74	3500.57	4444.35	9411.82	0.0395177	0.0168602	0.0223365	0.0409509	0.426648	0.565229	1.03627	0.878672
chr1.trna146	#N/A	#N/A	Homo_sapiens_tRNA-Glu-TTC-4-1	75	228209	183991	180283	178462	212139	202604	188095	184604	9358.57	3800.43	3801.75	7451.82	8209.24	1888.6	3290.38	7149.89	18505.5	13998.7	10813.1	tRNA	tRNA	#N/A	NA	NO	NA	NO	NO	NO	NO	220174	193298	184189	181533	8783.91	2844.51	3546.07	7300.85	0.0398953	0.0147157	0.0192523	0.0402178	0.368859	0.48257	1.00808	0.877931
chr1.trna148	#N/A	#N/A	Homo_sapiens_tRNA-Asn-GTT-5-1	77	40240.7	39133.4	35816.5	35967	43292.7	36252.5	31892.6	32046.3	740.308	236.373	274.026	583.377	568.754	87.0183	171.342	431.763	3013.27	1060.83	578.09	tRNA	tRNA	#N/A	NA	NO	NA	NO	NO	NO	NO	41766.7	37693	33854.5	34006.7	654.531	161.696	222.684	507.57	0.0156711	0.00428981	0.00657767	0.0149256	0.27374	0.419732	0.952428	0.902465
chr1.trna15	#N/A	#N/A	Homo_sapiens_tRNA-Val-CAC-14-1	76	26678.6	24859.1	22988	24772.4	22645.9	25829.7	23788.6	23454.4	373.414	145.018	153.631	319.707	302.758	81.9993	143.582	290.9	1912.96	665.83	478.14	tRNA	tRNA	#N/A	NA	NO	NA	NO	NO	NO	NO	24662.2	25344.4	23388.3	24113.4	338.086	113.509	148.607	305.303	0.0137087	0.00447865	0.00635388	0.0126611	0.326702	0.463494	0.923587	1.02766
chr1.trna20	#N/A	#N/A	Homo_sapiens_tRNA-Asn-GTT-2-7	77	111073	91496.4	88393.8	90486.9	101590	114593	88377.2	91149.8	2253.14	1178.62	1180.75	1780.61	2079.08	907.323	1076.44	1902.33	8994.74	4632.5	3389.67	tRNA	tRNA	#N/A	NA	NO	NA	NO	NO	NO	NO	106332	103045	88385.5	90818.4	2166.11	1042.97	1128.59	1841.47	0.0203713	0.0101215	0.012769	0.0202764	0.496854	0.626813	0.995344	0.969089
chr1.trna22	#N/A	#N/A	Homo_sapiens_tRNA-Gln-CTG-3-1	75	215171	169795	167061	179984	182958	199501	169604	190180	3665.36	1965.57	1851.26	2980.12	3201.94	1369.36	1730.76	2870.07	15307.1	6949.09	4981.21	tRNA	tRNA	#N/A	NA	NO	NA	NO	NO	NO	NO	199064	184648	168332	185082	3433.65	1667.46	1791.01	2925.09	0.017249	0.0090305	0.0106397	0.0158043	0.523539	0.616832	0.916247	0.927581
chr1.trna24	#N/A	#N/A	Homo_sapiens_tRNA-Glu-CTC-1-1	75	640105	525248	516338	505240	580491	578645	559145	537382	39627.4	18060.8	18525.9	31865.2	36014	9014.18	17542.4	34488.5	64033.1	52390.8	39393.6	tRNA	tRNA	#N/A	NA	NO	NA	NO	NO	NO	NO	610298	551946	537741	521311	37820.7	13537.5	18034.2	33176.9	0.0619708	0.0245269	0.0335369	0.0636412	0.395781	0.541172	1.02695	0.904389
chr1.trna25	#N/A	#N/A	Homo_sapiens_tRNA-Gly-TCC-2-1	75	315202	262183	254018	264383	285034	305563	251219	289323	6638.88	3556.12	3444.08	6225.27	6259.71	2655.93	3363.83	6437.01	24904.2	13585.3	11054.4	tRNA	tRNA	#N/A	NA	NO	NA	NO	NO	NO	NO	300118	283873	252619	276853	6449.29	3106.03	3403.96	6331.14	0.0214892	0.0109416	0.0134747	0.0228682	0.509168	0.627045	1.06417	0.945872
chr1.trna26	#N/A	#N/A	Homo_sapiens_tRNA-His-GTG-1-1	75	277852	243109	229319	227746	255002	261440	230193	237263	9587.96	4179.31	4266.15	7387.19	7717.34	2334.21	3916.08	7380.89	21886.8	16748.8	12810.1	tRNA	tRNA	#N/A	NA	NO	NA	NO	NO	NO	NO	266427	252274	229756	232505	8652.65	3256.76	4091.12	7384.04	0.0324766	0.0129096	0.0178064	0.0317586	0.397505	0.548282	0.977892	0.946879
chr1.trna27	#N/A	#N/A	Homo_sapiens_tRNA-Lys-CTT-2-1	76	541257	460858	471277	425930	511390	509388	466458	471886	14114.4	7436.21	7211.56	10685.4	13242.5	4462.26	6586.44	10987.7	42109.1	29123.1	19324.2	tRNA	tRNA	#N/A	NA	NO	NA	NO	NO	NO	NO	526323	485123	468868	448908	13678.4	5949.24	6899	10836.6	0.0259887	0.0122634	0.0147142	0.0241398	0.471873	0.566176	0.928858	0.92172
chr1.trna32	#N/A	#N/A	Homo_sapiens_tRNA-His-GTG-1-2	75	277852	243109	229319	227746	255002	261440	230193	237263	9587.96	4179.31	4266.15	7387.19	7717.34	2334.21	3916.08	7380.89	21886.8	16748.8	12810.1	tRNA	tRNA	#N/A	NA	NO	NA	NO	NO	NO	NO	266427	252274	229756	232505	8652.65	3256.76	4091.12	7384.04	0.0324766	0.0129096	0.0178064	0.0317586	0.397505	0.548282	0.977892	0.946879
chr1.trna35	#N/A	#N/A	Homo_sapiens_tRNA-Gln-CTG-3-2	75	215171	169795	167061	179984	182958	199501	169604	190180	3665.36	1965.57	1851.26	2980.12	3201.94	1369.36	1730.76	2870.07	15307.1	6949.09	4981.21	tRNA	tRNA	#N/A	NA	NO	NA	NO	NO	NO	NO	199064	184648	168332	185082	3433.65	1667.46	1791.01	2925.09	0.017249	0.0090305	0.0106397	0.0158043	0.523539	0.616832	0.916247	0.927581
chr1.trna37	#N/A	#N/A	Homo_sapiens_tRNA-His-GTG-1-3	75	277852	243109	229319	227746	255002	261440	230193	237263	9587.96	4179.31	4266.15	7387.19	7717.34	2334.21	3916.08	7380.89	21886.8	16748.8	12810.1	tRNA	tRNA	#N/A	NA	NO	NA	NO	NO	NO	NO	266427	252274	229756	232505	8652.65	3256.76	4091.12	7384.04	0.0324766	0.0129096	0.0178064	0.0317586	0.397505	0.548282	0.977892	0.946879
chr1.trna4	#N/A	#N/A	Homo_sapiens_tRNA-Gly-CCC-1-2	74	250683	201490	193820	225117	221902	213757	204125	234547	10135.5	4671.06	4600.73	9402.07	8539.94	2330.08	4287.98	9421.58	20146.7	16133.8	13903.6	tRNA	tRNA	#N/A	NA	NO	NA	NO	NO	NO	NO	236293	207624	198972	229832	9337.74	3500.57	4444.35	9411.82	0.0395177	0.0168602	0.0223365	0.0409509	0.426648	0.565229	1.03627	0.878672
chr1.trna41	#N/A	#N/A	Homo_sapiens_tRNA-Asn-GTT-2-1	77	111073	91496.4	88393.8	90486.9	101590	114593	88377.2	91149.8	2253.14	1178.62	1180.75	1780.61	2079.08	907.323	1076.44	1902.33	8994.74	4632.5	3389.67	tRNA	tRNA	#N/A	NA	NO	NA	NO	NO	NO	NO	106332	103045	88385.5	90818.4	2166.11	1042.97	1128.59	1841.47	0.0203713	0.0101215	0.012769	0.0202764	0.496854	0.626813	0.995344	0.969089
chr1.trna44	#N/A	#N/A	Homo_sapiens_tRNA-iMet-CAT-1-1	75	270836	236090	231269	214100	256410	315291	227400	232540	5697.81	2774.98	3064.15	4219.02	4707.42	2085.52	2847.1	4618	20631.1	10590.9	8014.88	tRNA	tRNA	#N/A	NA	NO	NA	NO	NO	NO	NO	263623	275691	229334	223320	5202.61	2430.25	2955.62	4418.51	0.019735	0.00881513	0.0128878	0.0197855	0.446674	0.653043	1.00256	1.04578
chr1.trna46	#N/A	#N/A	Homo_sapiens_tRNA-Leu-CAG-1-1	86	337424	301407	276829	275875	302410	323740	274673	305826	11988.1	5700.45	5712.5	9611.3	10658	3251.42	5203.45	10148.6	31222.9	24647.9	19607.9	tRNA	tRNA	#N/A	NA	NO	NA	NO	NO	NO	NO	319917	312573	275751	290851	11323	4475.93	5457.98	9879.93	0.0353936	0.0143196	0.0197931	0.0339691	0.404583	0.55923	0.959753	0.977044
chr1.trna47	#N/A	#N/A	Homo_sapiens_tRNA-Gly-GCC-1-1	74	1.16085e+06	1.00539e+06	915469	978642	1.03716e+06	1.00864e+06	986953	1.08306e+06	54736.2	27498.8	26915.1	49512.3	49831.5	14182.9	26589.8	53338	100127	86216.2	70136.8	tRNA	tRNA	#N/A	NA	NO	NA	NO	NO	NO	NO	1.099e+06	1.00701e+06	951211	1.03085e+06	52283.8	20840.9	26752.5	51425.2	0.0475739	0.0206958	0.0281246	0.0498862	0.435024	0.591178	1.04861	0.916295
chr1.trna48	#N/A	#N/A	Homo_sapiens_tRNA-Leu-CAG-1-2	86	337424	301407	276829	275875	302410	323740	274673	305826	11988.1	5700.45	5712.5	9611.3	10658	3251.42	5203.45	10148.6	31222.9	24647.9	19607.9	tRNA	tRNA	#N/A	NA	NO	NA	NO	NO	NO	NO	319917	312573	275751	290851	11323	4475.93	5457.98	9879.93	0.0353936	0.0143196	0.0197931	0.0339691	0.404583	0.55923	0.959753	0.977044
chr1.trna49	#N/A	#N/A	Homo_sapiens_tRNA-Gly-GCC-1-2	74	1.16085e+06	1.00539e+06	915469	978642	1.03716e+06	1.00864e+06	986953	1.08306e+06	54736.2	27498.8	26915.1	49512.3	49831.5	14182.9	26589.8	53338	100127	86216.2	70136.8	tRNA	tRNA	#N/A	NA	NO	NA	NO	NO	NO	NO	1.099e+06	1.00701e+06	951211	1.03085e+06	52283.8	20840.9	26752.5	51425.2	0.0475739	0.0206958	0.0281246	0.0498862	0.435024	0.591178	1.04861	0.916295
chr1.trna5	#N/A	#N/A	Homo_sapiens_tRNA-Glu-TTC-3-1	75	13843.6	10863.2	10871.3	11772.8	13216	11313.4	11900.1	11222.6	602.282	169.8	192.964	495.906	488.348	67.8671	153.043	432.41	1065.47	750.48	502.94	tRNA	tRNA	#N/A	NA	NO	NA	NO	NO	NO	NO	13529.8	11088.3	11385.7	11497.7	545.315	118.833	173.003	464.158	0.0403048	0.010717	0.0151948	0.0403696	0.265899	0.376997	1.00161	0.819548
chr1.trna50	#N/A	#N/A	Homo_sapiens_tRNA-Leu-CAG-1-3	86	337424	301407	276829	275875	302410	323740	274673	305826	11988.1	5700.45	5712.5	9611.3	10658	3251.42	5203.45	10148.6	31222.9	24647.9	19607.9	tRNA	tRNA	#N/A	NA	NO	NA	NO	NO	NO	NO	319917	312573	275751	290851	11323	4475.93	5457.98	9879.93	0.0353936	0.0143196	0.0197931	0.0339691	0.404583	0.55923	0.959753	0.977044
chr1.trna51	#N/A	#N/A	Homo_sapiens_tRNA-Gly-GCC-1-3	74	1.16085e+06	1.00539e+06	915469	978642	1.03716e+06	1.00864e+06	986953	1.08306e+06	54736.2	27498.8	26915.1	49512.3	49831.5	14182.9	26589.8	53338	100127	86216.2	70136.8	tRNA	tRNA	#N/A	NA	NO	NA	NO	NO	NO	NO	1.099e+06	1.00701e+06	951211	1.03085e+06	52283.8	20840.9	26752.5	51425.2	0.0475739	0.0206958	0.0281246	0.0498862	0.435024	0.591178	1.04861	0.916295
chr1.trna52	#N/A	#N/A	Homo_sapiens_tRNA-Leu-CAG-1-4	86	337424	301407	276829	275875	302410	323740	274673	305826	11988.1	5700.45	5712.5	9611.3	10658	3251.42	5203.45	10148.6	31222.9	24647.9	19607.9	tRNA	tRNA	#N/A	NA	NO	NA	NO	NO	NO	NO	319917	312573	275751	290851	11323	4475.93	5457.98	9879.93	0.0353936	0.0143196	0.0197931	0.0339691	0.404583	0.55923	0.959753	0.977044
chr1.trna53	#N/A	#N/A	Homo_sapiens_tRNA-Gly-GCC-1-4	74	1.16085e+06	1.00539e+06	915469	978642	1.03716e+06	1.00864e+06	986953	1.08306e+06	54736.2	27498.8	26915.1	49512.3	49831.5	14182.9	26589.8	53338	100127	86216.2	70136.8	tRNA	tRNA	#N/A	NA	NO	NA	NO	NO	NO	NO	1.099e+06	1.00701e+06	951211	1.03085e+06	52283.8	20840.9	26752.5	51425.2	0.0475739	0.0206958	0.0281246	0.0498862	0.435024	0.591178	1.04861	0.916295
chr1.trna54	#N/A	#N/A	Homo_sapiens_tRNA-Leu-CAG-1-5	86	337424	301407	276829	275875	302410	323740	274673	305826	11988.1	5700.45	5712.5	9611.3	10658	3251.42	5203.45	10148.6	31222.9	24647.9	19607.9	tRNA	tRNA	#N/A	NA	NO	NA	NO	NO	NO	NO	319917	312573	275751	290851	11323	4475.93	5457.98	9879.93	0.0353936	0.0143196	0.0197931	0.0339691	0.404583	0.55923	0.959753	0.977044
chr1.trna55	#N/A	#N/A	Homo_sapiens_tRNA-Gly-GCC-4-1	74	1825.79	1867.43	1286.47	1811.32	1803.6	1274.43	1911.33	1823.22	72.0553	28.6963	25.0798	66.3479	68.0882	8.99119	26.8994	63.5237	145.8	102.58	85.53	tRNA	tRNA	#N/A	NA	NO	NA	NO	NO	NO	NO	1814.7	1570.93	1598.9	1817.27	70.0718	18.8438	25.9896	64.9358	0.0386135	0.0119953	0.0162547	0.0357326	0.31065	0.420959	0.925392	0.865671
chr1.trna57	#N/A	#N/A	Homo_sapiens_tRNA-Gly-TCC-2-6	75	315202	262183	254018	264383	285034	305563	251219	289323	6638.88	3556.12	3444.08	6225.27	6259.71	2655.93	3363.83	6437.01	24904.2	13585.3	11054.4	tRNA	tRNA	#N/A	NA	NO	NA	NO	NO	NO	NO	300118	283873	252619	276853	6449.29	3106.03	3403.96	6331.14	0.0214892	0.0109416	0.0134747	0.0228682	0.509168	0.627045	1.06417	0.945872
chr1.trna58	#N/A	#N/A	Homo_sapiens_tRNA-Asn-GTT-1-1	77	125011	106348	99140.4	105985	115106	129330	101018	107960	2304.81	1252.68	1249.82	1906.1	2133.14	966.015	1143.18	2055.4	9811.21	4752.95	3662.43	tRNA	tRNA	#N/A	NA	NO	NA	NO	NO	NO	NO	120059	117839	100079	106972	2218.97	1109.35	1196.5	1980.75	0.0184824	0.00941407	0.0119555	0.0185165	0.509353	0.64686	1.00184	0.981512
chr1.trna63	#N/A	#N/A	Homo_sapiens_tRNA-Pro-CGG-1-1	75	278507	240681	222175	233617	251124	238446	233323	239433	10307.6	4749.89	5301.34	8809.66	9243.74	2595.17	4979.89	9304.9	23130	18323.5	16149.3	tRNA	tRNA	#N/A	NA	NO	NA	NO	NO	NO	NO	264815	239564	227749	236525	9775.66	3672.53	5140.61	9057.28	0.036915	0.0153301	0.0225714	0.0382931	0.41528	0.611443	1.03733	0.904645
chr1.trna64	#N/A	#N/A	Homo_sapiens_tRNA-Lys-TTT-3-1	76	49110.4	44345.7	45073.5	40201.1	50239.2	46643.2	40727.6	40342.5	527.748	200.304	232.298	456.834	497.578	113.742	172.257	385.958	3546.54	994.61	573.63	tRNA	tRNA	#N/A	NA	NO	NA	NO	NO	NO	NO	49674.8	45494.4	42900.5	40271.8	512.663	157.023	202.278	421.396	0.0103204	0.00345148	0.00471503	0.0104638	0.334433	0.456866	1.0139	0.915845
chr1.trna66	#N/A	#N/A	Homo_sapiens_tRNA-Thr-TGT-2-1	76	267445	255328	245382	243950	253260	258042	253107	242875	7499.35	2987.34	3644.39	6034.25	6218.99	1528.34	3227.16	6237.65	19809.1	13232.9	10746.7	tRNA	tRNA	#N/A	NA	NO	NA	NO	NO	NO	NO	260353	256685	249244	243412	6859.17	2257.84	3435.78	6135.95	0.0263457	0.00879616	0.0137848	0.025208	0.333875	0.523226	0.956818	0.985913
chr1.trna69	#N/A	#N/A	Homo_sapiens_tRNA-Leu-CAA-4-1	109	170496	134844	131027	132586	146124	155520	131895	134263	6072.72	2323.63	2553.51	4855.18	4850.87	1366.1	2312	4723.02	19002.5	14762.2	11042.2	tRNA	tRNA	#N/A	NA	NO	NA	NO	NO	NO	NO	158310	145182	131461	133425	5461.8	1844.87	2432.76	4789.1	0.0345007	0.0127073	0.0185056	0.0358937	0.368319	0.536383	1.04038	0.917075
chr1.trna7	#N/A	#N/A	Homo_sapiens_tRNA-Asn-GTT-4-1	77	5678.75	5010	4829.47	5228.16	5845.38	6089.99	4780.76	4645.19	116.619	50.5063	48.8422	90.3697	99.7285	34.2406	44.622	84.6477	385.77	222.21	150.55	tRNA	tRNA	#N/A	NA	NO	NA	NO	NO	NO	NO	5762.07	5549.99	4805.12	4936.67	108.174	42.3735	46.7321	87.5087	0.0187735	0.00763486	0.00972549	0.0177262	0.406684	0.518044	0.944218	0.963195
chr1.trna70	#N/A	#N/A	Homo_sapiens_tRNA-Glu-CTC-2-1	75	77413.2	65254.4	62893.1	67065	77462.4	66297.7	66223.4	60140.4	5286.21	1724.39	2077.84	4733.39	4626.64	622.535	1602.33	4190.25	7272.48	5408.46	4840.55	tRNA	tRNA	#N/A	NA	NO	NA	NO	NO	NO	NO	77437.8	65776	64558.2	63602.7	4956.42	1173.46	1840.08	4461.82	0.0640052	0.0178402	0.0285027	0.0701513	0.278731	0.445318	1.09603	0.849405
chr1.trna72	#N/A	#N/A	Homo_sapiens_tRNA-Lys-TTT-3-2	76	49110.4	44345.7	45073.5	40201.1	50239.2	46643.2	40727.6	40342.5	527.748	200.304	232.298	456.834	497.578	113.742	172.257	385.958	3546.54	994.61	573.63	tRNA	tRNA	#N/A	NA	NO	NA	NO	NO	NO	NO	49674.8	45494.4	42900.5	40271.8	512.663	157.023	202.278	421.396	0.0103204	0.00345148	0.00471503	0.0104638	0.334433	0.456866	1.0139	0.915845
chr1.trna75	#N/A	#N/A	Homo_sapiens_tRNA-Pro-AGG-2-1	75	133167	115685	107248	111869	122894	115998	111612	112283	4662.95	2060.94	2372.77	3902.38	4066.5	1150.77	2172.92	4028.23	10644.3	8384.39	6991.28	tRNA	tRNA	#N/A	NA	NO	NA	NO	NO	NO	NO	128031	115842	109430	112076	4364.72	1605.85	2272.84	3965.3	0.0340912	0.0138625	0.0207699	0.0353805	0.40663	0.609246	1.03782	0.904795
chr1.trna78	#N/A	#N/A	Homo_sapiens_tRNA-Leu-CAG-1-6	86	337424	301407	276829	275875	302410	323740	274673	305826	11988.1	5700.45	5712.5	9611.3	10658	3251.42	5203.45	10148.6	31222.9	24647.9	19607.9	tRNA	tRNA	#N/A	NA	NO	NA	NO	NO	NO	NO	319917	312573	275751	290851	11323	4475.93	5457.98	9879.93	0.0353936	0.0143196	0.0197931	0.0339691	0.404583	0.55923	0.959753	0.977044
chr1.trna79	#N/A	#N/A	Homo_sapiens_tRNA-Gly-GCC-2-1	74	589718	506579	477076	471578	515495	538582	499456	514517	33198.8	15629.9	16687.6	26414.1	27951	8293.08	16454.3	28984.9	55994.9	48022.5	36550.2	tRNA	tRNA	#N/A	NA	NO	NA	NO	NO	NO	NO	552607	522580	488266	493047	30574.9	11961.5	16570.9	27699.5	0.0553285	0.0228893	0.0339384	0.0561802	0.413698	0.613397	1.01539	0.945664
chr1.trna80	#N/A	#N/A	Homo_sapiens_tRNA-Asp-GTC-2-5	75	508269	432375	442478	440553	483523	461671	451933	438683	15416	7508.95	8073.36	11688.8	14469.7	4498.11	7718.84	12103.7	37662.4	31403.3	21006.8	tRNA	tRNA	#N/A	NA	NO	NA	NO	NO	NO	NO	495896	447023	447205	439618	14942.9	6003.53	7896.1	11896.2	0.030133	0.01343	0.0176565	0.0270604	0.445691	0.585953	0.89803	0.901445
chr1.trna81	#N/A	#N/A	Homo_sapiens_tRNA-Gly-TCC-2-5	75	315202	262183	254018	264383	285034	305563	251219	289323	6638.88	3556.12	3444.08	6225.27	6259.71	2655.93	3363.83	6437.01	24904.2	13585.3	11054.4	tRNA	tRNA	#N/A	NA	NO	NA	NO	NO	NO	NO	300118	283873	252619	276853	6449.29	3106.03	3403.96	6331.14	0.0214892	0.0109416	0.0134747	0.0228682	0.509168	0.627045	1.06417	0.945872
chr1.trna82	#N/A	#N/A	Homo_sapiens_tRNA-Glu-CTC-1-5	75	640105	525248	516338	505240	580491	578645	559145	537382	39627.4	18060.8	18525.9	31865.2	36014	9014.18	17542.4	34488.5	64033.1	52390.8	39393.6	tRNA	tRNA	#N/A	NA	NO	NA	NO	NO	NO	NO	610298	551946	537741	521311	37820.7	13537.5	18034.2	33176.9	0.0619708	0.0245269	0.0335369	0.0636412	0.395781	0.541172	1.02695	0.904389
chr1.trna83	#N/A	#N/A	Homo_sapiens_tRNA-Asp-GTC-2-4	75	508269	432375	442478	440553	483523	461671	451933	438683	15416	7508.95	8073.36	11688.8	14469.7	4498.11	7718.84	12103.7	37662.4	31403.3	21006.8	tRNA	tRNA	#N/A	NA	NO	NA	NO	NO	NO	NO	495896	447023	447205	439618	14942.9	6003.53	7896.1	11896.2	0.030133	0.01343	0.0176565	0.0270604	0.445691	0.585953	0.89803	0.901445
chr1.trna84	#N/A	#N/A	Homo_sapiens_tRNA-Gly-TCC-2-4	75	315202	262183	254018	264383	285034	305563	251219	289323	6638.88	3556.12	3444.08	6225.27	6259.71	2655.93	3363.83	6437.01	24904.2	13585.3	11054.4	tRNA	tRNA	#N/A	NA	NO	NA	NO	NO	NO	NO	300118	283873	252619	276853	6449.29	3106.03	3403.96	6331.14	0.0214892	0.0109416	0.0134747	0.0228682	0.509168	0.627045	1.06417	0.945872
chr1.trna85	#N/A	#N/A	Homo_sapiens_tRNA-Glu-CTC-1-4	75	640105	525248	516338	505240	580491	578645	559145	537382	39627.4	18060.8	18525.9	31865.2	36014	9014.18	17542.4	34488.5	64033.1	52390.8	39393.6	tRNA	tRNA	#N/A	NA	NO	NA	NO	NO	NO	NO	610298	551946	537741	521311	37820.7	13537.5	18034.2	33176.9	0.0619708	0.0245269	0.0335369	0.0636412	0.395781	0.541172	1.02695	0.904389
chr1.trna86	#N/A	#N/A	Homo_sapiens_tRNA-Asp-GTC-2-3	75	508269	432375	442478	440553	483523	461671	451933	438683	15416	7508.95	8073.36	11688.8	14469.7	4498.11	7718.84	12103.7	37662.4	31403.3	21006.8	tRNA	tRNA	#N/A	NA	NO	NA	NO	NO	NO	NO	495896	447023	447205	439618	14942.9	6003.53	7896.1	11896.2	0.030133	0.01343	0.0176565	0.0270604	0.445691	0.585953	0.89803	0.901445
chr1.trna87	#N/A	#N/A	Homo_sapiens_tRNA-Gly-TCC-2-3	75	315202	262183	254018	264383	285034	305563	251219	289323	6638.88	3556.12	3444.08	6225.27	6259.71	2655.93	3363.83	6437.01	24904.2	13585.3	11054.4	tRNA	tRNA	#N/A	NA	NO	NA	NO	NO	NO	NO	300118	283873	252619	276853	6449.29	3106.03	3403.96	6331.14	0.0214892	0.0109416	0.0134747	0.0228682	0.509168	0.627045	1.06417	0.945872
chr1.trna88	#N/A	#N/A	Homo_sapiens_tRNA-Glu-CTC-1-3	75	640105	525248	516338	505240	580491	578645	559145	537382	39627.4	18060.8	18525.9	31865.2	36014	9014.18	17542.4	34488.5	64033.1	52390.8	39393.6	tRNA	tRNA	#N/A	NA	NO	NA	NO	NO	NO	NO	610298	551946	537741	521311	37820.7	13537.5	18034.2	33176.9	0.0619708	0.0245269	0.0335369	0.0636412	0.395781	0.541172	1.02695	0.904389
chr1.trna89	#N/A	#N/A	Homo_sapiens_tRNA-Asp-GTC-2-2	75	508269	432375	442478	440553	483523	461671	451933	438683	15416	7508.95	8073.36	11688.8	14469.7	4498.11	7718.84	12103.7	37662.4	31403.3	21006.8	tRNA	tRNA	#N/A	NA	NO	NA	NO	NO	NO	NO	495896	447023	447205	439618	14942.9	6003.53	7896.1	11896.2	0.030133	0.01343	0.0176565	0.0270604	0.445691	0.585953	0.89803	0.901445
chr1.trna9	#N/A	#N/A	Homo_sapiens_tRNA-Arg-TCT-1-1	88	841033	689236	658266	698190	712337	770822	707920	752267	16284.9	7651.78	8342.75	12642.4	12962.4	4392.47	7759.13	12265.4	71043.1	33834.1	24977.4	tRNA	tRNA	#N/A	NA	NO	NA	NO	NO	NO	NO	776685	730029	683093	725228	14623.7	6022.13	8050.94	12453.9	0.0188283	0.00824916	0.011786	0.0171724	0.438125	0.625973	0.912053	0.939929
chr1.trna90	#N/A	#N/A	Homo_sapiens_tRNA-Gly-TCC-2-2	75	315202	262183	254018	264383	285034	305563	251219	289323	6638.88	3556.12	3444.08	6225.27	6259.71	2655.93	3363.83	6437.01	24904.2	13585.3	11054.4	tRNA	tRNA	#N/A	NA	NO	NA	NO	NO	NO	NO	300118	283873	252619	276853	6449.29	3106.03	3403.96	6331.14	0.0214892	0.0109416	0.0134747	0.0228682	0.509168	0.627045	1.06417	0.945872
chr1.trna91	#N/A	#N/A	Homo_sapiens_tRNA-Glu-CTC-1-2	75	640105	525248	516338	505240	580491	578645	559145	537382	39627.4	18060.8	18525.9	31865.2	36014	9014.18	17542.4	34488.5	64033.1	52390.8	39393.6	tRNA	tRNA	#N/A	NA	NO	NA	NO	NO	NO	NO	610298	551946	537741	521311	37820.7	13537.5	18034.2	33176.9	0.0619708	0.0245269	0.0335369	0.0636412	0.395781	0.541172	1.02695	0.904389
chr1.trna92	#N/A	#N/A	Homo_sapiens_tRNA-Asp-GTC-2-1	75	508269	432375	442478	440553	483523	461671	451933	438683	15416	7508.95	8073.36	11688.8	14469.7	4498.11	7718.84	12103.7	37662.4	31403.3	21006.8	tRNA	tRNA	#N/A	NA	NO	NA	NO	NO	NO	NO	495896	447023	447205	439618	14942.9	6003.53	7896.1	11896.2	0.030133	0.01343	0.0176565	0.0270604	0.445691	0.585953	0.89803	0.901445
chr1.trna93	#N/A	#N/A	Homo_sapiens_tRNA-Gly-TCC-4-1	75	4096.25	3731.73	2983.84	3827.29	4174.47	3079.61	3147.69	3072.53	57.8123	10.738	16.0311	46.2362	37.0967	4.55797	8.42294	27.5183	251.23	55.41	27.68	tRNA	tRNA	#N/A	NA	NO	NA	NO	NO	NO	NO	4135.36	3405.67	3065.76	3449.91	47.4545	7.64799	12.227	36.8772	0.0114753	0.00224566	0.00398825	0.0106893	0.195695	0.347551	0.931509	0.82355
chr1.trna94	#N/A	#N/A	Homo_sapiens_tRNA-Asn-GTT-2-2	77	111073	91496.4	88393.8	90486.9	101590	114593	88377.2	91149.8	2253.14	1178.62	1180.75	1780.61	2079.08	907.323	1076.44	1902.33	8994.74	4632.5	3389.67	tRNA	tRNA	#N/A	NA	NO	NA	NO	NO	NO	NO	106332	103045	88385.5	90818.4	2166.11	1042.97	1128.59	1841.47	0.0203713	0.0101215	0.012769	0.0202764	0.496854	0.626813	0.995344	0.969089
chr1.trna95	#N/A	#N/A	Homo_sapiens_tRNA-Glu-TTC-4-2	75	228209	183991	180283	178462	212139	202604	188095	184604	9358.57	3800.43	3801.75	7451.82	8209.24	1888.6	3290.38	7149.89	18505.5	13998.7	10813.1	tRNA	tRNA	#N/A	NA	NO	NA	NO	NO	NO	NO	220174	193298	184189	181533	8783.91	2844.51	3546.07	7300.85	0.0398953	0.0147157	0.0192523	0.0402178	0.368859	0.48257	1.00808	0.877931
chr1.trna96	#N/A	#N/A	Homo_sapiens_tRNA-Val-CAC-1-1	76	361130	301319	286509	281547	322396	381358	291867	304978	8844.21	4414.11	4395.46	7382.2	7679.93	3467.71	4334.26	7723.54	29319.4	16889.8	13583.5	tRNA	tRNA	#N/A	NA	NO	NA	NO	NO	NO	NO	341763	341338	289188	293263	8262.07	3940.91	4364.86	7552.87	0.0241749	0.0115455	0.0150935	0.0257546	0.477581	0.624348	1.06535	0.998758
chr1.trna97	#N/A	#N/A	Homo_sapiens_tRNA-Arg-TCT-4-1	77	29257.4	23655.8	24272.8	23980.8	25170.3	28583.8	24252.8	24481.5	750.979	314.286	350.423	558.52	607.006	179.739	304.256	547.463	2023	1352.5	975.5	tRNA	tRNA	#N/A	NA	NO	NA	NO	NO	NO	NO	27213.8	26119.8	24262.8	24231.2	678.993	247.013	327.34	552.992	0.0249503	0.00945691	0.0134914	0.0228215	0.37903	0.540732	0.914679	0.959799
chr1.trna99	#N/A	#N/A	Homo_sapiens_tRNA-Asn-GTT-8-1	77	6327.34	5256.49	4942.37	4946.27	5475.34	5829.1	4879.31	5168.95	62.9713	27.556	27.3321	49.8316	43.0851	16.3769	22.7482	67.3904	427.13	120.08	76.75	tRNA	tRNA	#N/A	NA	NO	NA	NO	NO	NO	NO	5901.34	5542.8	4910.84	5057.61	53.0282	21.9665	25.0402	58.611	0.00898579	0.00396306	0.00509896	0.0115887	0.441036	0.567446	1.28967	0.939244
chr10.trna2	#N/A	#N/A	Homo_sapiens_tRNA-Ser-TGA-1-1	85	332281	275945	275769	252394	281631	312381	266730	280989	6017.56	2839.19	2688.62	4652.64	4814.64	1827.27	2468.26	4404.21	25631.5	11842.3	8663	tRNA	tRNA	#N/A	NA	NO	NA	NO	NO	NO	NO	306956	294163	271250	266691	5416.1	2333.23	2578.44	4528.42	0.0176446	0.00793177	0.00950579	0.01698	0.44953	0.538738	0.962337	0.958323
chr10.trna4	#N/A	#N/A	Homo_sapiens_tRNA-Asn-GTT-2-3	77	111073	91496.4	88393.8	90486.9	101590	114593	88377.2	91149.8	2253.14	1178.62	1180.75	1780.61	2079.08	907.323	1076.44	1902.33	8994.74	4632.5	3389.67	tRNA	tRNA	#N/A	NA	NO	NA	NO	NO	NO	NO	106332	103045	88385.5	90818.4	2166.11	1042.97	1128.59	1841.47	0.0203713	0.0101215	0.012769	0.0202764	0.496854	0.626813	0.995344	0.969089
chr10.trna6	#N/A	#N/A	Homo_sapiens_tRNA-Val-TAC-3-1	76	142556	118139	116914	112289	128717	138654	114760	121698	3495.2	1850.18	1755.03	3151.5	3142.72	1352.36	1711.05	3172.68	11462	6911.5	5579.83	tRNA	tRNA	#N/A	NA	NO	NA	NO	NO	NO	NO	135636	128396	115837	116993	3318.96	1601.27	1733.04	3162.09	0.0244696	0.0124713	0.0149611	0.0270279	0.509666	0.611415	1.10455	0.946621
chr11.trna10	#N/A	#N/A	Homo_sapiens_tRNA-Lys-TTT-2-1	76	21769.5	18123.9	17741.3	17719.2	18161.8	20454.4	15613.6	17833.7	327.291	112.239	115.478	312.849	269.242	57.7088	97.0006	245.606	1454.53	578.5	323.02	tRNA	tRNA	#N/A	NA	NO	NA	NO	NO	NO	NO	19965.6	19289.2	16677.4	17776.5	298.266	84.9737	106.239	279.228	0.014939	0.00440525	0.00637024	0.0157077	0.294882	0.426417	1.05146	0.966121
chr11.trna12	#N/A	#N/A	Homo_sapiens_tRNA-Pro-TGG-2-1	75	470481	403049	382403	375896	395388	413320	388171	383774	18039.6	8270.8	9593.42	14666.7	15001.5	4661.71	9003.36	15742.1	37331.3	30889	27321.6	tRNA	tRNA	#N/A	NA	NO	NA	NO	NO	NO	NO	432934	408185	385287	379835	16520.5	6466.26	9298.39	15204.4	0.0381595	0.0158415	0.0241337	0.0400291	0.415139	0.632442	1.04899	0.942833
chr11.trna13	#N/A	#N/A	Homo_sapiens_tRNA-Phe-GAA-2-1	76	7956.24	6875.66	6690.22	6630.25	7392.57	7539.84	6556.87	6522.75	86.8246	37.7771	38.1786	86.759	71.4483	29.1078	40.8969	79.5638	532	167.34	133.72	tRNA	tRNA	#N/A	NA	NO	NA	NO	NO	NO	NO	7674.41	7207.75	6623.54	6576.5	79.1364	33.4424	39.5378	83.1614	0.0103117	0.00463979	0.00596928	0.0126452	0.449952	0.578882	1.2263	0.939193
chr11.trna14	#N/A	#N/A	Homo_sapiens_tRNA-Lys-TTT-3-4	76	49110.4	44345.7	45073.5	40201.1	50239.2	46643.2	40727.6	40342.5	527.748	200.304	232.298	456.834	497.578	113.742	172.257	385.958	3546.54	994.61	573.63	tRNA	tRNA	#N/A	NA	NO	NA	NO	NO	NO	NO	49674.8	45494.4	42900.5	40271.8	512.663	157.023	202.278	421.396	0.0103204	0.00345148	0.00471503	0.0104638	0.334433	0.456866	1.0139	0.915845
chr11.trna15	#N/A	#N/A	Homo_sapiens_tRNA-Phe-GAA-1-3	76	9061.49	8102.24	7448.7	7608.48	8706.8	9774.62	7652.09	7672.69	295.702	94.2419	107.741	252.064	226.113	66.1421	90.8897	239.226	684.01	497.27	302.67	tRNA	tRNA	#N/A	NA	NO	NA	NO	NO	NO	NO	8884.15	8938.43	7550.39	7640.59	260.908	80.192	99.3152	245.645	0.0293678	0.0089716	0.0131536	0.03215	0.305491	0.447894	1.09474	1.00611
chr11.trna16	#N/A	#N/A	Homo_sapiens_tRNA-Val-TAC-2-1	76	227479	189556	186347	179036	200252	219943	183167	190462	5783.37	2911.43	2923.5	4885.96	4930.3	2088.88	2706.8	4934.74	18181.8	10842.8	8678.79	tRNA	tRNA	#N/A	NA	NO	NA	NO	NO	NO	NO	213865	204750	184757	184749	5356.83	2500.16	2815.15	4910.35	0.0250477	0.0122108	0.0152371	0.0265785	0.487502	0.608322	1.06112	0.957376
chr11.trna17	#N/A	#N/A	Homo_sapiens_tRNA-Val-TAC-1-1	76	341489	279500	278248	266565	304765	328968	271238	294612	8486.16	4125.42	4053.33	7208.86	7346.16	2872.98	3875.59	7315.07	27194.5	16155.8	12865.1	tRNA	tRNA	#N/A	NA	NO	NA	NO	NO	NO	NO	323127	304234	274743	280589	7916.16	3499.2	3964.46	7261.96	0.0244986	0.0115017	0.0144297	0.0258812	0.469483	0.589001	1.05643	0.94153
chr11.trna2	#N/A	#N/A	Homo_sapiens_tRNA-Arg-TCT-3-2	89	88721.9	76858.1	73068.9	79869.5	75604	84572.6	74862	82755.4	1651.52	773.611	767.109	1382	1256.11	423.475	680.434	1336.26	7904.12	3523.55	2653.49	tRNA	tRNA	#N/A	NA	NO	NA	NO	NO	NO	NO	82163	80715.3	73965.5	81312.4	1453.81	598.543	723.772	1359.13	0.0176942	0.00741548	0.00978526	0.0167149	0.41909	0.553019	0.944653	0.982381
chr11.trna3	#N/A	#N/A	Homo_sapiens_tRNA-Leu-TAA-3-1	86	13959.2	10675.5	10411.9	11572.8	11247.6	14506.5	10190.8	11529.1	346.269	130.208	146.215	269.973	237.485	71.1475	117.561	298.388	1064.05	652.67	443	tRNA	tRNA	#N/A	NA	NO	NA	NO	NO	NO	NO	12603.4	12591	10301.4	11551	291.877	100.678	131.888	284.181	0.0231585	0.007996	0.012803	0.0246023	0.345273	0.552841	1.06234	0.999014
chr11.trna5	#N/A	#N/A	Homo_sapiens_tRNA-Ser-GCT-3-1	85	978684	799748	789516	810090	861597	936661	815503	813387	27655.3	13424.7	15505.1	23673.9	24953.3	8746.08	14631.1	25544.6	86599.6	61376.3	50245.8	tRNA	tRNA	#N/A	NA	NO	NA	NO	NO	NO	NO	920141	868205	802510	811738	26304.3	11085.4	15068.1	24609.2	0.0285873	0.0127681	0.0187763	0.0303167	0.446637	0.656804	1.0605	0.943556
chr11.trna6	#N/A	#N/A	Homo_sapiens_tRNA-Pro-AGG-2-4	75	133167	115685	107248	111869	122894	115998	111612	112283	4662.95	2060.94	2372.77	3902.38	4066.5	1150.77	2172.92	4028.23	10644.3	8384.39	6991.28	tRNA	tRNA	#N/A	NA	NO	NA	NO	NO	NO	NO	128031	115842	109430	112076	4364.72	1605.85	2272.84	3965.3	0.0340912	0.0138625	0.0207699	0.0353805	0.40663	0.609246	1.03782	0.904795
chr12.trna10	#N/A	#N/A	Homo_sapiens_tRNA-Asp-GTC-2-10	75	508269	432375	442478	440553	483523	461671	451933	438683	15416	7508.95	8073.36	11688.8	14469.7	4498.11	7718.84	12103.7	37662.4	31403.3	21006.8	tRNA	tRNA	#N/A	NA	NO	NA	NO	NO	NO	NO	495896	447023	447205	439618	14942.9	6003.53	7896.1	11896.2	0.030133	0.01343	0.0176565	0.0270604	0.445691	0.585953	0.89803	0.901445
chr12.trna11	#N/A	#N/A	Homo_sapiens_tRNA-Phe-GAA-1-4	76	9061.49	8102.24	7448.7	7608.48	8706.8	9774.62	7652.09	7672.69	295.702	94.2419	107.741	252.064	226.113	66.1421	90.8897	239.226	684.01	497.27	302.67	tRNA	tRNA	#N/A	NA	NO	NA	NO	NO	NO	NO	8884.15	8938.43	7550.39	7640.59	260.908	80.192	99.3152	245.645	0.0293678	0.0089716	0.0131536	0.03215	0.305491	0.447894	1.09474	1.00611
chr12.trna12	#N/A	#N/A	Homo_sapiens_tRNA-Asp-GTC-2-9	75	508269	432375	442478	440553	483523	461671	451933	438683	15416	7508.95	8073.36	11688.8	14469.7	4498.11	7718.84	12103.7	37662.4	31403.3	21006.8	tRNA	tRNA	#N/A	NA	NO	NA	NO	NO	NO	NO	495896	447023	447205	439618	14942.9	6003.53	7896.1	11896.2	0.030133	0.01343	0.0176565	0.0270604	0.445691	0.585953	0.89803	0.901445
chr12.trna13	#N/A	#N/A	Homo_sapiens_tRNA-Ala-TGC-3-2	75	236842	200884	202542	202091	239420	223466	199653	174456	7590.5	2562.56	3393.51	5852.57	6261.23	1717.26	2614.32	5586.49	17327.1	12574.5	8591.34	tRNA	tRNA	#N/A	NA	NO	NA	NO	NO	NO	NO	238131	212175	201098	188273	6925.86	2139.91	3003.92	5719.53	0.0290842	0.0100856	0.0149376	0.0303789	0.346771	0.513597	1.04451	0.891
chr12.trna2	#N/A	#N/A	Homo_sapiens_tRNA-Ser-CGA-4-1	85	306578	244102	259749	232594	252644	286531	232244	258197	6009.5	2586.26	2431.64	4806.31	4570.13	1539.02	2218.76	4344.06	23552.5	11703.4	8263.62	tRNA	tRNA	#N/A	NA	NO	NA	NO	NO	NO	NO	279611	265317	245996	245395	5289.81	2062.64	2325.2	4575.19	0.0189185	0.00777426	0.00945218	0.0186441	0.410935	0.499627	0.985499	0.948878
chr12.trna4	#N/A	#N/A	Homo_sapiens_tRNA-Asp-GTC-2-8	75	508269	432375	442478	440553	483523	461671	451933	438683	15416	7508.95	8073.36	11688.8	14469.7	4498.11	7718.84	12103.7	37662.4	31403.3	21006.8	tRNA	tRNA	#N/A	NA	NO	NA	NO	NO	NO	NO	495896	447023	447205	439618	14942.9	6003.53	7896.1	11896.2	0.030133	0.01343	0.0176565	0.0270604	0.445691	0.585953	0.89803	0.901445
chr12.trna5	#N/A	#N/A	Homo_sapiens_tRNA-Asp-GTC-1-1	75	439742	359218	369156	348746	403073	404973	379757	350260	13282.8	6162.3	6912.77	9660.48	11980	3860.72	6563.94	9974.57	33037.1	26000	17311.6	tRNA	tRNA	#N/A	NA	NO	NA	NO	NO	NO	NO	421407	382096	374457	349503	12631.4	5011.51	6738.35	9817.52	0.0299743	0.0131159	0.017995	0.0280899	0.43757	0.600349	0.937134	0.906713
chr12.trna6	#N/A	#N/A	Homo_sapiens_tRNA-Trp-CCA-4-1	75	66890.4	60886.9	54879.7	52994.1	64755.1	73419.3	53214.5	52537.5	1945.76	764.271	919.743	1562.3	1650.27	618.138	795.064	1634.3	5275.32	3356.66	2612.79	tRNA	tRNA	#N/A	NA	NO	NA	NO	NO	NO	NO	65822.8	67153.1	54047.1	52765.8	1798.01	691.204	857.404	1598.3	0.027316	0.010293	0.015864	0.0302905	0.376811	0.580759	1.10889	1.02021
chr12.trna8	#N/A	#N/A	Homo_sapiens_tRNA-Ala-TGC-4-1	75	312376	262412	251536	280606	282111	261749	260205	279121	15621.7	5786.7	6855.46	13437.1	12231.2	2762.81	6387.05	13503.4	26636	22465.8	19531.3	tRNA	tRNA	#N/A	NA	NO	NA	NO	NO	NO	NO	297243	262080	255871	279864	13926.5	4274.76	6621.26	13470.3	0.046852	0.0163109	0.0258774	0.0481316	0.348136	0.552321	1.02731	0.881702
chr13.trna2	#N/A	#N/A	Homo_sapiens_tRNA-Phe-GAA-1-5	76	9061.49	8102.24	7448.7	7608.48	8706.8	9774.62	7652.09	7672.69	295.702	94.2419	107.741	252.064	226.113	66.1421	90.8897	239.226	684.01	497.27	302.67	tRNA	tRNA	#N/A	NA	NO	NA	NO	NO	NO	NO	8884.15	8938.43	7550.39	7640.59	260.908	80.192	99.3152	245.645	0.0293678	0.0089716	0.0131536	0.03215	0.305491	0.447894	1.09474	1.00611
chr13.trna3	#N/A	#N/A	Homo_sapiens_tRNA-Glu-TTC-2-1	75	369699	306271	314119	277684	340260	382079	299187	282807	7870.62	3581.89	3851.36	6388.65	7248.5	2400.22	3353.93	6240.27	24390.8	15657.8	10830.5	tRNA	tRNA	#N/A	NA	NO	NA	NO	NO	NO	NO	354980	344175	306653	280245	7559.56	2991.05	3602.64	6314.46	0.0212958	0.0086905	0.0117483	0.0225319	0.408086	0.551671	1.05805	0.969563
chr13.trna5	#N/A	#N/A	Homo_sapiens_tRNA-Glu-TTC-1-2	75	267632	218610	222735	196132	247241	295682	210656	204948	4412.57	2191.72	2233.18	3645.51	4129.77	1671.08	1982.42	3484.12	17295	8962.75	6046.95	tRNA	tRNA	#N/A	NA	NO	NA	NO	NO	NO	NO	257437	257146	216696	200540	4271.17	1931.4	2107.8	3564.82	0.0165911	0.00751091	0.00972699	0.0177761	0.452706	0.586277	1.07142	0.998869
chr13.trna6	#N/A	#N/A	Homo_sapiens_tRNA-Asn-GTT-2-4	77	111073	91496.4	88393.8	90486.9	101590	114593	88377.2	91149.8	2253.14	1178.62	1180.75	1780.61	2079.08	907.323	1076.44	1902.33	8994.74	4632.5	3389.67	tRNA	tRNA	#N/A	NA	NO	NA	NO	NO	NO	NO	106332	103045	88385.5	90818.4	2166.11	1042.97	1128.59	1841.47	0.0203713	0.0101215	0.012769	0.0202764	0.496854	0.626813	0.995344	0.969089
chr14.trna1	#N/A	#N/A	Homo_sapiens_tRNA-Leu-AAG-2-3	85	479953	390327	374394	373976	414684	421023	407000	404637	28506.6	13491.1	15749.4	24521.5	25235.8	7821.33	15375.1	28203.8	59710.1	43950	32947.2	tRNA	tRNA	#N/A	NA	NO	NA	NO	NO	NO	NO	447319	405675	390697	389307	26871.2	10656.2	15562.3	26362.7	0.0600717	0.0262678	0.039832	0.0677169	0.437274	0.663074	1.12727	0.906903
chr14.trna10	#N/A	#N/A	Homo_sapiens_tRNA-Ile-AAT-5-4	77	176554	143221	145938	137764	163591	187827	142589	144791	7535.12	3279.05	3609.2	5709.89	6534.25	1967.78	3112.24	6095.79	14716.2	11964.6	10500.4	tRNA	tRNA	#N/A	NA	NO	NA	NO	NO	NO	NO	170072	165524	144263	141277	7034.68	2623.42	3360.72	5902.84	0.0413629	0.0158492	0.0232957	0.0417819	0.383174	0.563204	1.01013	0.973255
chr14.trna12	#N/A	#N/A	Homo_sapiens_tRNA-Lys-CTT-1-1	76	799335	677723	687151	607396	720413	750091	693728	707970	21146.2	11481.1	11416.9	16249.6	19563	6965.83	10883.1	17529.8	62007.1	43023.3	30829.9	tRNA	tRNA	#N/A	NA	NO	NA	NO	NO	NO	NO	759874	713907	690440	657683	20354.6	9223.49	11150	16889.7	0.0267868	0.0129197	0.0161492	0.0256806	0.482317	0.602878	0.958703	0.939508
chr14.trna16	#N/A	#N/A	Homo_sapiens_tRNA-Tyr-GTA-5-4	97	28459.2	22357.3	21759.5	22554.7	26328	28856.6	22433.4	21381.7	372.624	144.243	161.355	267.629	314.437	113.109	138.077	269.166	2225.77	815.5	586.86	tRNA	tRNA	#N/A	NA	NO	NA	NO	NO	NO	NO	27393.6	25607	22096.4	21968.2	343.53	128.676	149.716	268.398	0.0125405	0.00502503	0.00677557	0.0122176	0.400704	0.540294	0.974246	0.934779
chr14.trna18	#N/A	#N/A	Homo_sapiens_tRNA-Tyr-GTA-4-1	97	11594.4	8495.36	8957.82	8956.24	10564.1	12928	9727.08	8105.02	163.528	61.0756	79.3575	142.077	146.782	61.4621	61.4013	150.302	899.59	394.8	260.97	tRNA	tRNA	#N/A	NA	NO	NA	NO	NO	NO	NO	11079.3	10711.7	9342.45	8530.63	155.155	61.2688	70.3794	146.19	0.0140041	0.00571981	0.00753329	0.017137	0.408439	0.537935	1.22372	0.966823
chr14.trna19	#N/A	#N/A	Homo_sapiens_tRNA-Tyr-GTA-5-3	97	111333	81113.3	83875.3	86102	100585	114180	85469.1	85488.9	1691.31	654.387	778.661	1332.92	1506.39	563.194	638.049	1410.33	8899.15	3703.89	2711.86	tRNA	tRNA	#N/A	NA	NO	NA	NO	NO	NO	NO	105959	97646.9	84672.2	85795.4	1598.85	608.791	708.355	1371.63	0.0150892	0.00623462	0.00836586	0.0159872	0.413183	0.554425	1.05951	0.921549
chr14.trna2	#N/A	#N/A	Homo_sapiens_tRNA-Leu-TAG-2-1	85	319935	249344	249398	276166	278295	278064	268004	280184	19119	8746.94	10228.1	17614	16446.3	5139.27	9740.54	18865.9	40065.9	29779.2	21194.3	tRNA	tRNA	#N/A	NA	NO	NA	NO	NO	NO	NO	299115	263704	258701	278175	17782.7	6943.11	9984.3	18239.9	0.0594509	0.0263291	0.038594	0.0655699	0.442872	0.649175	1.10293	0.881615
chr14.trna20	#N/A	#N/A	Homo_sapiens_tRNA-Thr-TGT-4-1	76	390818	370566	345458	359958	400684	361813	365719	337374	11355.5	4232.57	5247.96	9037.32	9502.14	2203.79	4725.69	8841.53	28163	19675.9	15549.7	tRNA	tRNA	#N/A	NA	NO	NA	NO	NO	NO	NO	395751	366189	355589	348666	10428.8	3218.18	4986.82	8939.43	0.026352	0.00878829	0.0140241	0.025639	0.333496	0.532185	0.972942	0.925302
chr14.trna21	#N/A	#N/A	Homo_sapiens_tRNA-Thr-TGT-3-1	76	264163	250063	238321	256589	277838	249713	238819	236401	6900.54	2662.84	3194.94	5761.37	6106.23	1308	2779.57	5403.33	19281	12543.5	9256.19	tRNA	tRNA	#N/A	NA	NO	NA	NO	NO	NO	NO	271000	249888	238570	246495	6503.38	1985.42	2987.25	5582.35	0.0239977	0.00794525	0.0125215	0.0226469	0.331084	0.52178	0.943713	0.922095
chr14.trna22	#N/A	#N/A	Homo_sapiens_tRNA-Pro-AGG-2-6	75	133167	115685	107248	111869	122894	115998	111612	112283	4662.95	2060.94	2372.77	3902.38	4066.5	1150.77	2172.92	4028.23	10644.3	8384.39	6991.28	tRNA	tRNA	#N/A	NA	NO	NA	NO	NO	NO	NO	128031	115842	109430	112076	4364.72	1605.85	2272.84	3965.3	0.0340912	0.0138625	0.0207699	0.0353805	0.40663	0.609246	1.03782	0.904795
chr14.trna23	#N/A	#N/A	Homo_sapiens_tRNA-Pro-AGG-2-5	75	133167	115685	107248	111869	122894	115998	111612	112283	4662.95	2060.94	2372.77	3902.38	4066.5	1150.77	2172.92	4028.23	10644.3	8384.39	6991.28	tRNA	tRNA	#N/A	NA	NO	NA	NO	NO	NO	NO	128031	115842	109430	112076	4364.72	1605.85	2272.84	3965.3	0.0340912	0.0138625	0.0207699	0.0353805	0.40663	0.609246	1.03782	0.904795
chr14.trna3	#N/A	#N/A	Homo_sapiens_tRNA-Pro-TGG-1-1	75	176446	150767	143044	149779	164844	145663	146375	148048	6140.62	2886.81	3216.46	5459.94	5746.34	1564.2	2894.89	5523.83	14017.4	11307.5	9513.39	tRNA	tRNA	#N/A	NA	NO	NA	NO	NO	NO	NO	170645	148215	144709	148914	5943.48	2225.5	3055.68	5491.89	0.0348295	0.0150154	0.021116	0.0368796	0.431111	0.606267	1.05886	0.868557
chr14.trna4	#N/A	#N/A	Homo_sapiens_tRNA-Thr-TGT-5-1	76	373122	356914	333285	347020	386700	346791	350072	322914	11113.6	4132.18	5154.36	8835.46	9314.35	2164.04	4636.4	8690.85	27125.5	19236.4	15284.7	tRNA	tRNA	#N/A	NA	NO	NA	NO	NO	NO	NO	379911	351853	341678	334967	10214	3148.11	4895.38	8763.16	0.0268852	0.00894724	0.0143274	0.0261612	0.332795	0.532913	0.973074	0.926145
chr14.trna5	#N/A	#N/A	Homo_sapiens_tRNA-Tyr-GTA-5-5	92	18453.9	14743.4	14377.4	14572.2	16734	17500	14483.6	13617.1	206.996	83.9968	89.857	140.582	176.681	57.703	73.4877	153.779	1369.43	450.41	296.24	tRNA	tRNA	#N/A	NA	NO	NA	NO	NO	NO	NO	17593.9	16121.7	14430.5	14094.6	191.838	70.8499	81.6723	147.181	0.0109037	0.00439469	0.00565968	0.0104423	0.403048	0.519063	0.95769	0.916321
chr14.trna6	#N/A	#N/A	Homo_sapiens_tRNA-Pro-TGG-3-2	75	270956	234039	216792	227068	247263	231944	225864	230133	9453.74	4469.51	4937.03	8173.77	8647.63	2463.12	4606.97	8462.08	21580.4	17552.9	14686.6	tRNA	tRNA	#N/A	NA	NO	NA	NO	NO	NO	NO	259109	232991	221328	228601	9050.68	3466.31	4772	8317.93	0.03493	0.0148774	0.0215607	0.0363863	0.425922	0.617256	1.04169	0.8992
chr14.trna7	#N/A	#N/A	Homo_sapiens_tRNA-Arg-ACG-1-3	76	115607	105405	105462	104642	117139	118056	100707	98708.7	2172.3	1068.48	1055.41	1720.86	1935.94	703.76	905.578	1678.88	8298.15	4257.54	2952.67	tRNA	tRNA	#N/A	NA	NO	NA	NO	NO	NO	NO	116373	111730	103084	101676	2054.12	886.119	980.496	1699.87	0.0176512	0.00793086	0.00951158	0.0167186	0.449311	0.538864	0.947165	0.960107
chr14.trna8	#N/A	#N/A	Homo_sapiens_tRNA-Cys-GCA-8-1	75	30518.8	26543.6	24527.4	27209.9	29941.8	26995.9	25931.9	25282.3	801.241	291.176	365.265	637.467	622.151	141.129	294.222	607.217	2034.91	1350.24	966.89	tRNA	tRNA	#N/A	NA	NO	NA	NO	NO	NO	NO	30230.3	26769.7	25229.6	26246.1	711.696	216.152	329.743	622.342	0.0235425	0.00807451	0.0130697	0.0237118	0.342976	0.555152	1.00719	0.885526
chr14.trna9	#N/A	#N/A	Homo_sapiens_tRNA-Ala-AGC-15-1	76	30994.3	27814.5	24847.3	23761.4	30519.4	33450.1	25451.9	24092.3	880.446	333.113	400.441	629.006	716.802	250.732	291.347	559.295	2496.79	1475.58	970.21	tRNA	tRNA	#N/A	NA	NO	NA	NO	NO	NO	NO	30756.9	30632.3	25149.6	23926.8	798.624	291.923	345.894	594.15	0.0259657	0.00952991	0.0137535	0.024832	0.367019	0.529679	0.956337	0.995949
chr15.trna1	#N/A	#N/A	Homo_sapiens_tRNA-His-GTG-1-9	75	277852	243109	229319	227746	255002	261440	230193	237263	9587.96	4179.31	4266.15	7387.19	7717.34	2334.21	3916.08	7380.89	21886.8	16748.8	12810.1	tRNA	tRNA	#N/A	NA	NO	NA	NO	NO	NO	NO	266427	252274	229756	232505	8652.65	3256.76	4091.12	7384.04	0.0324766	0.0129096	0.0178064	0.0317586	0.397505	0.548282	0.977892	0.946879
chr15.trna10	#N/A	#N/A	Homo_sapiens_tRNA-Ser-GCT-4-2	85	116686	97812.7	94457.4	96770.5	103670	108587	96150.7	94965.5	3130.91	1432.7	1629.73	2652.7	2739.41	888.859	1512.53	2726.47	9965.51	6737.99	5362.92	tRNA	tRNA	#N/A	NA	NO	NA	NO	NO	NO	NO	110178	103200	95304.1	95868	2935.16	1160.78	1571.13	2689.58	0.0266401	0.0112479	0.0164854	0.0280551	0.422217	0.618819	1.05311	0.936661
chr15.trna11	#N/A	#N/A	Homo_sapiens_tRNA-Glu-TTC-2-2	75	369699	306271	314119	277684	340260	382079	299187	282807	7870.62	3581.89	3851.36	6388.65	7248.5	2400.22	3353.93	6240.27	24390.8	15657.8	10830.5	tRNA	tRNA	#N/A	NA	NO	NA	NO	NO	NO	NO	354980	344175	306653	280245	7559.56	2991.05	3602.64	6314.46	0.0212958	0.0086905	0.0117483	0.0225319	0.408086	0.551671	1.05805	0.969563
chr15.trna2	#N/A	#N/A	Homo_sapiens_tRNA-Lys-CTT-1-2	76	799335	677723	687151	607396	720413	750091	693728	707970	21146.2	11481.1	11416.9	16249.6	19563	6965.83	10883.1	17529.8	62007.1	43023.3	30829.9	tRNA	tRNA	#N/A	NA	NO	NA	NO	NO	NO	NO	759874	713907	690440	657683	20354.6	9223.49	11150	16889.7	0.0267868	0.0129197	0.0161492	0.0256806	0.482317	0.602878	0.958703	0.939508
chr15.trna3	#N/A	#N/A	Homo_sapiens_tRNA-Cys-GCA-5-1	76	33469	31306.1	27917.5	31000.3	32122.5	29532.4	29520.8	29001.2	1163.13	403.983	502.775	937.905	884.366	173.542	397.098	839.824	2441.33	1789.51	1322.37	tRNA	tRNA	#N/A	NA	NO	NA	NO	NO	NO	NO	32795.7	30419.2	28719.2	30000.8	1023.75	288.763	449.936	888.865	0.0312159	0.00949277	0.0156668	0.0296281	0.3041	0.501884	0.949134	0.927536
chr15.trna4	#N/A	#N/A	Homo_sapiens_tRNA-Arg-TCG-1-1	76	237244	211608	211291	209648	227528	221448	201703	207490	3417.51	1492.92	1594.53	2628.72	2822.91	798.511	1283.15	2513.9	16923.1	6208.19	4272.99	tRNA	tRNA	#N/A	NA	NO	NA	NO	NO	NO	NO	232386	216528	206497	208569	3120.21	1145.72	1438.84	2571.31	0.0134269	0.00529131	0.00696784	0.0123284	0.394084	0.518948	0.918187	0.93176
chr15.trna7	#N/A	#N/A	Homo_sapiens_tRNA-Gln-CTG-1-4	75	374254	295965	291839	303303	314591	338541	297269	298097	6192.26	3215.29	3198.14	4925.55	5121.37	2272.76	2972.96	4927.57	23993.1	11114.8	8552.16	tRNA	tRNA	#N/A	NA	NO	NA	NO	NO	NO	NO	344423	317253	294554	300700	5656.82	2744.03	3085.55	4926.56	0.0164241	0.00864933	0.0104753	0.0163836	0.526626	0.637805	0.997539	0.921116
chr15.trna8	#N/A	#N/A	Homo_sapiens_tRNA-His-GTG-1-8	75	277852	243109	229319	227746	255002	261440	230193	237263	9587.96	4179.31	4266.15	7387.19	7717.34	2334.21	3916.08	7380.89	21886.8	16748.8	12810.1	tRNA	tRNA	#N/A	NA	NO	NA	NO	NO	NO	NO	266427	252274	229756	232505	8652.65	3256.76	4091.12	7384.04	0.0324766	0.0129096	0.0178064	0.0317586	0.397505	0.548282	0.977892	0.946879
chr15.trna9	#N/A	#N/A	Homo_sapiens_tRNA-His-GTG-1-7	75	277852	243109	229319	227746	255002	261440	230193	237263	9587.96	4179.31	4266.15	7387.19	7717.34	2334.21	3916.08	7380.89	21886.8	16748.8	12810.1	tRNA	tRNA	#N/A	NA	NO	NA	NO	NO	NO	NO	266427	252274	229756	232505	8652.65	3256.76	4091.12	7384.04	0.0324766	0.0129096	0.0178064	0.0317586	0.397505	0.548282	0.977892	0.946879
chr16.trna10	#N/A	#N/A	Homo_sapiens_tRNA-Pro-AGG-2-8	75	133167	115685	107248	111869	122894	115998	111612	112283	4662.95	2060.94	2372.77	3902.38	4066.5	1150.77	2172.92	4028.23	10644.3	8384.39	6991.28	tRNA	tRNA	#N/A	NA	NO	NA	NO	NO	NO	NO	128031	115842	109430	112076	4364.72	1605.85	2272.84	3965.3	0.0340912	0.0138625	0.0207699	0.0353805	0.40663	0.609246	1.03782	0.904795
chr16.trna11	#N/A	#N/A	Homo_sapiens_tRNA-Lys-CTT-4-1	76	288236	248570	253007	230240	268897	265656	245691	253912	8787.58	4195.66	4130.76	6821.15	7790.88	2224.87	3619.67	6767.06	21960.7	17133.8	11901.3	tRNA	tRNA	#N/A	NA	NO	NA	NO	NO	NO	NO	278566	257113	249349	242076	8289.23	3210.27	3875.22	6794.1	0.0297568	0.0124858	0.0155413	0.028066	0.419596	0.522279	0.94318	0.922986
chr16.trna12	#N/A	#N/A	Homo_sapiens_tRNA-Pro-AGG-1-1	75	144462	125397	118251	121599	132927	125098	121728	123764	4986.18	2192.42	2444.63	4015.72	4324.13	1191.63	2217.11	4133.83	11382.1	9181.98	7174.57	tRNA	tRNA	#N/A	NA	NO	NA	NO	NO	NO	NO	138695	125248	119989	122681	4655.15	1692.03	2330.87	4074.78	0.0335641	0.0135094	0.0194256	0.0332143	0.402497	0.578761	0.989578	0.903049
chr16.trna16	#N/A	#N/A	Homo_sapiens_tRNA-Thr-CGT-2-1	75	652209	615820	552118	585398	564396	585222	558320	623370	15381.8	7349.62	7261.6	10794.3	11537.7	3498.03	6495.22	10898.7	47741.5	25099	18915.5	tRNA	tRNA	#N/A	NA	NO	NA	NO	NO	NO	NO	608303	600521	555219	604384	13459.7	5423.83	6878.41	10846.5	0.0221267	0.00903187	0.0123886	0.0179464	0.408188	0.559895	0.811073	0.987208
chr16.trna17	#N/A	#N/A	Homo_sapiens_tRNA-Leu-AAG-2-4	85	479953	390327	374394	373976	414684	421023	407000	404637	28506.6	13491.1	15749.4	24521.5	25235.8	7821.33	15375.1	28203.8	59710.1	43950	32947.2	tRNA	tRNA	#N/A	NA	NO	NA	NO	NO	NO	NO	447319	405675	390697	389307	26871.2	10656.2	15562.3	26362.7	0.0600717	0.0262678	0.039832	0.0677169	0.437274	0.663074	1.12727	0.906903
chr16.trna18	#N/A	#N/A	Homo_sapiens_tRNA-Leu-CAG-2-1	86	410241	351433	322437	317434	355827	390132	324301	342766	17261.7	7250.42	7364.92	11468.3	13443.8	3813.69	6616.22	11654.8	36864.1	29189.7	23194.4	tRNA	tRNA	#N/A	NA	NO	NA	NO	NO	NO	NO	383034	370782	323369	330100	15352.8	5532.05	6990.57	11561.5	0.040082	0.0149199	0.0216179	0.0350243	0.372236	0.539343	0.873817	0.968014
chr16.trna19	#N/A	#N/A	Homo_sapiens_tRNA-Gly-GCC-5-1	74	8694.57	7290.68	6082.65	6800.75	8363.54	5607.85	5748.1	5859.27	250.393	46.6649	56.596	241.216	173.588	22.2024	50.2984	178.927	539.51	306.4	163.09	tRNA	tRNA	#N/A	NA	NO	NA	NO	NO	NO	NO	8529.05	6449.26	5915.38	6330.01	211.99	34.4336	53.4472	210.071	0.0248551	0.00533915	0.00903529	0.0331866	0.214811	0.363519	1.3352	0.756152
chr16.trna2	#N/A	#N/A	Homo_sapiens_tRNA-Arg-CCG-1-3	76	146548	128922	125626	129687	140054	137018	121255	121321	3681.23	1189.71	1513.23	2891.08	2951.47	491.285	1174.13	2577.92	9894.99	5300.06	3909.95	tRNA	tRNA	#N/A	NA	NO	NA	NO	NO	NO	NO	143301	132970	123441	125504	3316.35	840.498	1343.68	2734.5	0.0231425	0.00632095	0.0108852	0.0217882	0.273132	0.470356	0.941478	0.927906
chr16.trna20	#N/A	#N/A	Homo_sapiens_tRNA-Gly-GCC-2-5	74	589718	506579	477076	471578	515495	538582	499456	514517	33198.8	15629.9	16687.6	26414.1	27951	8293.08	16454.3	28984.9	55994.9	48022.5	36550.2	tRNA	tRNA	#N/A	NA	NO	NA	NO	NO	NO	NO	552607	522580	488266	493047	30574.9	11961.5	16570.9	27699.5	0.0553285	0.0228893	0.0339384	0.0561802	0.413698	0.613397	1.01539	0.945664
chr16.trna21	#N/A	#N/A	Homo_sapiens_tRNA-Met-CAT-2-1	76	64936.3	54148.7	51541.3	53937.7	59628	66168.6	53927.4	59078.2	1615.47	738.34	805.805	1521.47	1470.78	549.321	770.486	1650.58	5417.27	3270.6	2565.78	tRNA	tRNA	#N/A	NA	NO	NA	NO	NO	NO	NO	62282.1	60158.6	52734.3	56508	1543.12	643.83	788.145	1586.02	0.0247764	0.0107022	0.0149456	0.0280672	0.431953	0.60322	1.13282	0.965905
chr16.trna22	#N/A	#N/A	Homo_sapiens_tRNA-Met-CAT-6-1	76	104997	96031.1	89786.7	86978.3	100116	104500	85306	90197.2	3047.33	1255.14	1463.5	2674.52	2765.58	906.412	1340.66	2652.43	8569.41	5822.92	4464.5	tRNA	tRNA	#N/A	NA	NO	NA	NO	NO	NO	NO	102557	100266	87546.4	88587.7	2906.46	1080.77	1402.08	2663.48	0.02834	0.0107791	0.0160153	0.030066	0.380348	0.565111	1.0609	0.977663
chr16.trna24	#N/A	#N/A	Homo_sapiens_tRNA-Lys-TTT-1-1	76	6366.29	4944.08	4914.88	5091.67	5586.58	6081.09	4431.84	4646.23	63.761	23.3268	25.4762	61.621	60.8354	13.7354	19.9695	55.8988	386.72	133.79	66.5	tRNA	tRNA	#N/A	NA	NO	NA	NO	NO	NO	NO	5976.43	5512.58	4673.36	4868.95	62.2982	18.5311	22.7228	58.7599	0.010424	0.0033616	0.00486221	0.0120683	0.322487	0.466445	1.15774	0.922387
chr16.trna25	#N/A	#N/A	Homo_sapiens_tRNA-Gly-GCC-2-4	74	589718	506579	477076	471578	515495	538582	499456	514517	33198.8	15629.9	16687.6	26414.1	27951	8293.08	16454.3	28984.9	55994.9	48022.5	36550.2	tRNA	tRNA	#N/A	NA	NO	NA	NO	NO	NO	NO	552607	522580	488266	493047	30574.9	11961.5	16570.9	27699.5	0.0553285	0.0228893	0.0339384	0.0561802	0.413698	0.613397	1.01539	0.945664
chr16.trna26	#N/A	#N/A	Homo_sapiens_tRNA-Gly-GCC-3-1	74	30150.7	26764.7	23961.1	25203.6	29121.1	22384.9	23556.5	23973.6	1465.58	474.223	579.536	1327.3	1213.2	177.594	499.724	1175.68	2577.8	1903.85	1620.33	tRNA	tRNA	#N/A	NA	NO	NA	NO	NO	NO	NO	29635.9	24574.8	23758.8	24588.6	1339.39	325.909	539.63	1251.49	0.0451949	0.0132619	0.0227129	0.0508971	0.293438	0.502554	1.12617	0.829225
chr16.trna27	#N/A	#N/A	Homo_sapiens_tRNA-Leu-CAG-2-2	86	410241	351433	322437	317434	355827	390132	324301	342766	17261.7	7250.42	7364.92	11468.3	13443.8	3813.69	6616.22	11654.8	36864.1	29189.7	23194.4	tRNA	tRNA	#N/A	NA	NO	NA	NO	NO	NO	NO	383034	370782	323369	330100	15352.8	5532.05	6990.57	11561.5	0.040082	0.0149199	0.0216179	0.0350243	0.372236	0.539343	0.873817	0.968014
chr16.trna28	#N/A	#N/A	Homo_sapiens_tRNA-Leu-TAG-3-1	85	454926	352268	346427	337599	397938	417721	352176	366769	19249.7	7927.14	8915.34	15109	16298.2	4770.83	8326.76	15391.9	39675	33456.4	29942.7	tRNA	tRNA	#N/A	NA	NO	NA	NO	NO	NO	NO	426432	384994	349302	352184	17773.9	6348.99	8621.05	15250.5	0.0416805	0.0164911	0.0246808	0.0433025	0.395655	0.592142	1.03891	0.902826
chr16.trna29	#N/A	#N/A	Homo_sapiens_tRNA-Pro-TGG-3-4	75	270956	234039	216792	227068	247263	231944	225864	230133	9453.74	4469.51	4937.03	8173.77	8647.63	2463.12	4606.97	8462.08	21580.4	17552.9	14686.6	tRNA	tRNA	#N/A	NA	NO	NA	NO	NO	NO	NO	259109	232991	221328	228601	9050.68	3466.31	4772	8317.93	0.03493	0.0148774	0.0215607	0.0363863	0.425922	0.617256	1.04169	0.8992
chr16.trna3	#N/A	#N/A	Homo_sapiens_tRNA-Arg-CCT-3-1	76	276014	227909	223136	224510	251335	241837	227396	233985	5037.33	2211.35	2262.89	4082.21	4229.58	1196.35	2011.98	3832.02	19084	9301.74	6700.06	tRNA	tRNA	#N/A	NA	NO	NA	NO	NO	NO	NO	263675	234873	225266	229248	4633.46	1703.85	2137.44	3957.11	0.0175726	0.00725433	0.00948849	0.0172613	0.41282	0.539959	0.982283	0.89077
chr16.trna30	#N/A	#N/A	Homo_sapiens_tRNA-Pro-AGG-2-7	75	133167	115685	107248	111869	122894	115998	111612	112283	4662.95	2060.94	2372.77	3902.38	4066.5	1150.77	2172.92	4028.23	10644.3	8384.39	6991.28	tRNA	tRNA	#N/A	NA	NO	NA	NO	NO	NO	NO	128031	115842	109430	112076	4364.72	1605.85	2272.84	3965.3	0.0340912	0.0138625	0.0207699	0.0353805	0.40663	0.609246	1.03782	0.904795
chr16.trna31	#N/A	#N/A	Homo_sapiens_tRNA-Lys-CTT-5-1	76	1854.62	1402.76	1306.88	1613.19	2194.5	1957.51	1625.51	1746.31	30.2874	11.2672	15.549	26.098	29.2195	5.23319	13.8855	24.2507	142.43	54.46	42.65	tRNA	tRNA	#N/A	NA	NO	NA	NO	NO	NO	NO	2024.56	1680.14	1466.19	1679.75	29.7535	8.2502	14.7173	25.1743	0.0146963	0.00491043	0.0100377	0.014987	0.334127	0.683011	1.01978	0.829879
chr16.trna33	#N/A	#N/A	Homo_sapiens_tRNA-Lys-CTT-3-1	76	70368.8	71603.4	71231.5	60677.2	76794.1	68357.2	65104	60433.9	2087.78	945.62	1002.5	1476.11	1951.75	428.577	718.763	1407.69	5604.75	4188.78	2393.54	tRNA	tRNA	#N/A	NA	NO	NA	NO	NO	NO	NO	73581.4	69980.3	68167.8	60555.6	2019.76	687.098	860.633	1441.9	0.0274493	0.00981845	0.0126252	0.0238112	0.357693	0.459946	0.86746	0.95106
chr16.trna34	#N/A	#N/A	Homo_sapiens_tRNA-Gly-CCC-2-2	74	1.23327e+06	1.08632e+06	1.03386e+06	999336	1.11093e+06	1.15101e+06	1.04624e+06	1.0921e+06	40352.7	23410.4	24362.9	36663.8	38802.6	15532.6	23490.8	38722.4	100971	80387.4	66309.5	tRNA	tRNA	#N/A	NA	NO	NA	NO	NO	NO	NO	1.1721e+06	1.11866e+06	1.04005e+06	1.04572e+06	39577.7	19471.5	23926.8	37693.1	0.0337664	0.017406	0.0230054	0.0360453	0.515484	0.681311	1.06749	0.954408
chr16.trna4	#N/A	#N/A	Homo_sapiens_tRNA-Pro-TGG-3-3	75	270956	234039	216792	227068	247263	231944	225864	230133	9453.74	4469.51	4937.03	8173.77	8647.63	2463.12	4606.97	8462.08	21580.4	17552.9	14686.6	tRNA	tRNA	#N/A	NA	NO	NA	NO	NO	NO	NO	259109	232991	221328	228601	9050.68	3466.31	4772	8317.93	0.03493	0.0148774	0.0215607	0.0363863	0.425922	0.617256	1.04169	0.8992
chr16.trna7	#N/A	#N/A	Homo_sapiens_tRNA-Pro-CGG-1-2	75	278507	240681	222175	233617	251124	238446	233323	239433	10307.6	4749.89	5301.34	8809.66	9243.74	2595.17	4979.89	9304.9	23130	18323.5	16149.3	tRNA	tRNA	#N/A	NA	NO	NA	NO	NO	NO	NO	264815	239564	227749	236525	9775.66	3672.53	5140.61	9057.28	0.036915	0.0153301	0.0225714	0.0382931	0.41528	0.611443	1.03733	0.904645
chr16.trna8	#N/A	#N/A	Homo_sapiens_tRNA-Lys-CTT-2-5	76	541257	460858	471277	425930	511390	509388	466458	471886	14114.4	7436.21	7211.56	10685.4	13242.5	4462.26	6586.44	10987.7	42109.1	29123.1	19324.2	tRNA	tRNA	#N/A	NA	NO	NA	NO	NO	NO	NO	526323	485123	468868	448908	13678.4	5949.24	6899	10836.6	0.0259887	0.0122634	0.0147142	0.0241398	0.471873	0.566176	0.928858	0.92172
chr16.trna9	#N/A	#N/A	Homo_sapiens_tRNA-Pro-TGG-3-5	75	270956	234039	216792	227068	247263	231944	225864	230133	9453.74	4469.51	4937.03	8173.77	8647.63	2463.12	4606.97	8462.08	21580.4	17552.9	14686.6	tRNA	tRNA	#N/A	NA	NO	NA	NO	NO	NO	NO	259109	232991	221328	228601	9050.68	3466.31	4772	8317.93	0.03493	0.0148774	0.0215607	0.0363863	0.425922	0.617256	1.04169	0.8992
chr17.trna1	#N/A	#N/A	Homo_sapiens_tRNA-Lys-TTT-3-5	76	49110.4	44345.7	45073.5	40201.1	50239.2	46643.2	40727.6	40342.5	527.748	200.304	232.298	456.834	497.578	113.742	172.257	385.958	3546.54	994.61	573.63	tRNA	tRNA	#N/A	NA	NO	NA	NO	NO	NO	NO	49674.8	45494.4	42900.5	40271.8	512.663	157.023	202.278	421.396	0.0103204	0.00345148	0.00471503	0.0104638	0.334433	0.456866	1.0139	0.915845
chr17.trna10	#N/A	#N/A	Homo_sapiens_tRNA-Trp-CCA-2-1	75	61856.1	52962.4	51349.9	48147.8	59974.3	73800.3	50009.7	47465.6	1756.97	694.43	825.611	1376.97	1407.95	539.604	623.507	1342.23	4957.62	3035.62	2049.01	tRNA	tRNA	#N/A	NA	NO	NA	NO	NO	NO	NO	60915.2	63381.3	50679.8	47806.7	1582.46	617.017	724.559	1359.6	0.0259781	0.009735	0.0142968	0.0284395	0.374738	0.55034	1.09475	1.04049
chr17.trna12	#N/A	#N/A	Homo_sapiens_tRNA-Thr-CGT-4-1	75	460126	441480	397060	390060	404859	409820	387388	413853	11150.9	5371.3	4804.71	7220.04	8491.55	2454.37	4307.02	6868.34	33310	18429	11920.5	tRNA	tRNA	#N/A	NA	NO	NA	NO	NO	NO	NO	432492	425650	392224	401956	9821.22	3912.83	4555.86	7044.19	0.0227084	0.0091926	0.0116155	0.0175248	0.40481	0.511505	0.771729	0.98418
chr17.trna13	#N/A	#N/A	Homo_sapiens_tRNA-Cys-GCA-2-2	75	76171.4	69065.5	63076.1	67056.9	73928.9	64572	68010.2	66602	2830.91	1050.55	1194.27	2168.43	2221.1	441.771	958.212	2001.36	5360.63	4592.37	3148.94	tRNA	tRNA	#N/A	NA	NO	NA	NO	NO	NO	NO	75050.1	66818.7	65543.2	66829.5	2526.01	746.162	1076.24	2084.89	0.0336576	0.011167	0.0164204	0.0311972	0.331781	0.487865	0.926899	0.890321
chr17.trna14	#N/A	#N/A	Homo_sapiens_tRNA-Gln-TTG-1-1	75	269646	211931	203616	207713	226967	250927	213187	218647	3731.37	2297.75	2107.37	2991.9	3236.88	1727.65	2059.75	2946.96	17598.4	7283.9	5114.67	tRNA	tRNA	#N/A	NA	NO	NA	NO	NO	NO	NO	248306	231429	208402	213180	3484.13	2012.7	2083.56	2969.43	0.0140316	0.00869681	0.0099978	0.0139292	0.619803	0.712522	0.992703	0.932032
chr17.trna16	#N/A	#N/A	Homo_sapiens_tRNA-Arg-CCT-1-1	76	353413	286561	284948	290711	300104	311527	286781	304835	5458.51	2464.53	2563.53	4489.53	4582.69	1474.27	2350.41	4521.54	24862.6	10078.3	7827.06	tRNA	tRNA	#N/A	NA	NO	NA	NO	NO	NO	NO	326758	299044	285865	297773	5020.6	1969.4	2456.97	4505.54	0.0153649	0.00658565	0.00859489	0.0151308	0.428617	0.559385	0.984763	0.915184
chr17.trna17	#N/A	#N/A	Homo_sapiens_tRNA-Arg-TCG-3-1	76	240730	200641	198198	198171	215411	229393	192319	194850	4426.79	1661.19	1920.22	3384.38	3498.77	911.375	1559.2	3117.08	15892.1	7368.4	5192.26	tRNA	tRNA	#N/A	NA	NO	NA	NO	NO	NO	NO	228070	215017	195258	196511	3962.78	1286.28	1739.71	3250.73	0.0173753	0.00598224	0.00890978	0.0165423	0.344296	0.512786	0.952059	0.942765
chr17.trna18	#N/A	#N/A	Homo_sapiens_tRNA-iMet-CAT-1-8	75	270836	236090	231269	214100	256410	315291	227400	232540	5697.81	2774.98	3064.15	4219.02	4707.42	2085.52	2847.1	4618	20631.1	10590.9	8014.88	tRNA	tRNA	#N/A	NA	NO	NA	NO	NO	NO	NO	263623	275691	229334	223320	5202.61	2430.25	2955.62	4418.51	0.019735	0.00881513	0.0128878	0.0197855	0.446674	0.653043	1.00256	1.04578
chr17.trna19	#N/A	#N/A	Homo_sapiens_tRNA-Arg-CCT-2-1	76	253039	229546	217426	209785	224889	244178	219695	229049	4600.74	2228.05	2311.19	3984.52	3992.41	1318.37	2116.58	4046.86	18681.4	8780.16	7048.39	tRNA	tRNA	#N/A	NA	NO	NA	NO	NO	NO	NO	238964	236862	218561	219417	4296.58	1773.21	2213.88	4015.69	0.01798	0.00748627	0.0101294	0.0183016	0.416366	0.563369	1.01789	0.991203
chr17.trna2	#N/A	#N/A	Homo_sapiens_tRNA-Gln-CTG-1-5	75	374254	295965	291839	303303	314591	338541	297269	298097	6192.26	3215.29	3198.14	4925.55	5121.37	2272.76	2972.96	4927.57	23993.1	11114.8	8552.16	tRNA	tRNA	#N/A	NA	NO	NA	NO	NO	NO	NO	344423	317253	294554	300700	5656.82	2744.03	3085.55	4926.56	0.0164241	0.00864933	0.0104753	0.0163836	0.526626	0.637805	0.997539	0.921116
chr17.trna21	#N/A	#N/A	Homo_sapiens_tRNA-Arg-CCG-2-1	76	657269	576437	544113	558178	611312	590861	554757	560958	19792.8	8462.93	9312.84	15244.5	16531.8	3763.98	7717.19	14112.6	45784	36357	24820	tRNA	tRNA	#N/A	NA	NO	NA	NO	NO	NO	NO	634290	583649	549435	559568	18162.3	6113.45	8515.02	14678.5	0.028634	0.0104745	0.0154978	0.0262319	0.365807	0.541236	0.91611	0.92016
chr17.trna25	#N/A	#N/A	Homo_sapiens_tRNA-Cys-GCA-2-4	75	76171.4	69065.5	63076.1	67056.9	73928.9	64572	68010.2	66602	2830.91	1050.55	1194.27	2168.43	2221.1	441.771	958.212	2001.36	5360.63	4592.37	3148.94	tRNA	tRNA	#N/A	NA	NO	NA	NO	NO	NO	NO	75050.1	66818.7	65543.2	66829.5	2526.01	746.162	1076.24	2084.89	0.0336576	0.011167	0.0164204	0.0311972	0.331781	0.487865	0.926899	0.890321
chr17.trna26	#N/A	#N/A	Homo_sapiens_tRNA-Cys-GCA-2-3	75	76171.4	69065.5	63076.1	67056.9	73928.9	64572	68010.2	66602	2830.91	1050.55	1194.27	2168.43	2221.1	441.771	958.212	2001.36	5360.63	4592.37	3148.94	tRNA	tRNA	#N/A	NA	NO	NA	NO	NO	NO	NO	75050.1	66818.7	65543.2	66829.5	2526.01	746.162	1076.24	2084.89	0.0336576	0.011167	0.0164204	0.0311972	0.331781	0.487865	0.926899	0.890321
chr17.trna27	#N/A	#N/A	Homo_sapiens_tRNA-Cys-GCA-4-1	75	111231	100462	90185.3	98043.9	108005	94379	95471.8	92723.5	3585.12	1273.43	1510.56	2862.24	2886.14	523.453	1213.78	2611.78	7699.29	5566.65	3988.8	tRNA	tRNA	#N/A	NA	NO	NA	NO	NO	NO	NO	109618	97420.3	92828.5	95383.7	3235.63	898.442	1362.17	2737.01	0.0295174	0.00922233	0.014674	0.0286948	0.312437	0.497132	0.972131	0.888726
chr17.trna28	#N/A	#N/A	Homo_sapiens_tRNA-Cys-GCA-14-1	75	28151.4	25989.7	25197.9	27660.5	29764.9	25314.3	25172.7	25757.4	614.912	231.741	258.121	472.215	498.702	108.812	217.353	456.04	2065.1	1014.57	714.28	tRNA	tRNA	#N/A	NA	NO	NA	NO	NO	NO	NO	28958.2	25652	25185.3	26708.9	556.807	170.277	237.737	464.127	0.019228	0.00663795	0.00943953	0.0173772	0.345224	0.490927	0.903747	0.88583
chr17.trna3	#N/A	#N/A	Homo_sapiens_tRNA-Arg-TCT-2-1	91	89580.6	77465.5	73120.2	80378.8	72567	84089.5	77453.3	83356.2	1562.62	693.388	681.293	1192.29	1148.11	386.966	643.994	1150.21	8140.41	3108.16	2422.14	tRNA	tRNA	#N/A	NA	NO	NA	NO	NO	NO	NO	81073.8	80777.5	75286.7	81867.5	1355.36	540.177	662.643	1171.25	0.0167177	0.00668722	0.00880159	0.0143066	0.40001	0.526485	0.855779	0.996345
chr17.trna30	#N/A	#N/A	Homo_sapiens_tRNA-Asn-GTT-2-5	77	111073	91496.4	88393.8	90486.9	101590	114593	88377.2	91149.8	2253.14	1178.62	1180.75	1780.61	2079.08	907.323	1076.44	1902.33	8994.74	4632.5	3389.67	tRNA	tRNA	#N/A	NA	NO	NA	NO	NO	NO	NO	106332	103045	88385.5	90818.4	2166.11	1042.97	1128.59	1841.47	0.0203713	0.0101215	0.012769	0.0202764	0.496854	0.626813	0.995344	0.969089
chr17.trna32	#N/A	#N/A	Homo_sapiens_tRNA-Ile-AAT-4-1	77	116790	92956	98390.6	88566.2	108833	120709	97027.4	93072.9	4728.47	1907.03	2153.65	3355.07	3740.85	1141.7	1902.48	3649.2	9875.13	7642.38	6418.76	tRNA	tRNA	#N/A	NA	NO	NA	NO	NO	NO	NO	112812	106833	97709	90819.5	4234.66	1524.36	2028.06	3502.13	0.0375375	0.0142687	0.0207562	0.0385614	0.38012	0.552945	1.02728	0.947
chr17.trna33	#N/A	#N/A	Homo_sapiens_tRNA-Ser-AGA-2-6	85	89239.2	70789.4	71777.4	67487.1	76280.7	92323.8	68090.1	71694.4	1291.62	582.068	586.314	1015.73	1015.83	500.129	499.214	983.521	6539.9	2498.57	1859.29	tRNA	tRNA	#N/A	NA	NO	NA	NO	NO	NO	NO	82759.9	81556.6	69933.8	69590.7	1153.72	541.099	542.764	999.628	0.0139406	0.00663464	0.00776111	0.0143644	0.475923	0.556728	1.0304	0.98546
chr17.trna34	#N/A	#N/A	Homo_sapiens_tRNA-Thr-AGT-1-2	77	261266	204049	219263	212921	241361	236120	207600	191487	3649.88	1160.35	1453.72	2456.34	2633.74	671.021	1170.13	2241.7	17479.4	5418.27	3947.91	tRNA	tRNA	#N/A	NA	NO	NA	NO	NO	NO	NO	251313	220085	213432	202204	3141.81	915.684	1311.93	2349.02	0.0125016	0.0041606	0.00614683	0.0116171	0.332806	0.491684	0.929251	0.875738
chr17.trna35	#N/A	#N/A	Homo_sapiens_tRNA-Pro-CGG-1-3	75	278507	240681	222175	233617	251124	238446	233323	239433	10307.6	4749.89	5301.34	8809.66	9243.74	2595.17	4979.89	9304.9	23130	18323.5	16149.3	tRNA	tRNA	#N/A	NA	NO	NA	NO	NO	NO	NO	264815	239564	227749	236525	9775.66	3672.53	5140.61	9057.28	0.036915	0.0153301	0.0225714	0.0382931	0.41528	0.611443	1.03733	0.904645
chr17.trna36	#N/A	#N/A	Homo_sapiens_tRNA-Asp-GTC-2-11	75	508269	432375	442478	440553	483523	461671	451933	438683	15416	7508.95	8073.36	11688.8	14469.7	4498.11	7718.84	12103.7	37662.4	31403.3	21006.8	tRNA	tRNA	#N/A	NA	NO	NA	NO	NO	NO	NO	495896	447023	447205	439618	14942.9	6003.53	7896.1	11896.2	0.030133	0.01343	0.0176565	0.0270604	0.445691	0.585953	0.89803	0.901445
chr17.trna37	#N/A	#N/A	Homo_sapiens_tRNA-Trp-CCA-1-1	75	14090.9	12848.8	11144.5	12632.9	13525.9	15615.9	11825.2	11938.9	383.702	162.008	167.889	334.377	328.765	114.893	148.573	335.595	1136.59	713.51	488.25	tRNA	tRNA	#N/A	NA	NO	NA	NO	NO	NO	NO	13808.4	14232.3	11484.8	12285.9	356.233	138.451	158.231	334.986	0.0257984	0.0097279	0.0137774	0.0272659	0.377074	0.53404	1.05688	1.0307
chr17.trna39	#N/A	#N/A	Homo_sapiens_tRNA-Thr-AGT-5-1	77	256377	200631	215374	209043	237293	231674	203455	187400	3599.76	1140.01	1429.92	2418.37	2585.63	656.37	1143.37	2198.89	17169.3	5334.5	3857.61	tRNA	tRNA	#N/A	NA	NO	NA	NO	NO	NO	NO	246835	216152	209414	198222	3092.69	898.19	1286.65	2308.63	0.0125294	0.00415536	0.00614403	0.0116467	0.331649	0.490369	0.92955	0.875696
chr17.trna4	#N/A	#N/A	Homo_sapiens_tRNA-Gly-GCC-2-6	74	589718	506579	477076	471578	515495	538582	499456	514517	33198.8	15629.9	16687.6	26414.1	27951	8293.08	16454.3	28984.9	55994.9	48022.5	36550.2	tRNA	tRNA	#N/A	NA	NO	NA	NO	NO	NO	NO	552607	522580	488266	493047	30574.9	11961.5	16570.9	27699.5	0.0553285	0.0228893	0.0339384	0.0561802	0.413698	0.613397	1.01539	0.945664
chr17.trna40	#N/A	#N/A	Homo_sapiens_tRNA-Ser-CGA-1-1	85	209955	169891	172457	168380	169357	193494	165630	186254	2359.65	1373.71	1188.24	2159.7	2099.61	1066.65	1144.19	2025.77	16990	5258.88	3984.66	tRNA	tRNA	#N/A	NA	NO	NA	NO	NO	NO	NO	189656	181693	169043	177317	2229.63	1220.18	1166.22	2092.74	0.0117562	0.00671563	0.00689892	0.0118022	0.571243	0.586833	1.00392	0.958012
chr17.trna41	#N/A	#N/A	Homo_sapiens_tRNA-Leu-TAG-1-1	85	508213	391358	388271	390681	437283	447476	410286	420863	23319.1	10476.1	11623	20325.2	20167.4	6343.19	10868.5	21417.7	49491.9	41371.7	33265.4	tRNA	tRNA	#N/A	NA	NO	NA	NO	NO	NO	NO	472748	419417	399279	405772	21743.2	8409.66	11245.7	20871.5	0.0459933	0.0200508	0.0281651	0.0514365	0.435951	0.612375	1.11835	0.88719
chr17.trna5	#N/A	#N/A	Homo_sapiens_tRNA-Trp-CCA-3-3	75	13307.6	11648.8	10440.5	11487.7	12455.2	14514.6	11085.9	10825.9	344.863	144.927	149.734	297.463	277.495	103.193	127.339	285.79	1020.84	633.53	418.47	tRNA	tRNA	#N/A	NA	NO	NA	NO	NO	NO	NO	12881.4	13081.7	10763.2	11156.8	311.179	124.06	138.536	291.627	0.0241572	0.00948344	0.0128713	0.0261389	0.392572	0.532814	1.08203	1.01555
chr17.trna6	#N/A	#N/A	Homo_sapiens_tRNA-Ser-GCT-4-3	85	116686	97812.7	94457.4	96770.5	103670	108587	96150.7	94965.5	3130.91	1432.7	1629.73	2652.7	2739.41	888.859	1512.53	2726.47	9965.51	6737.99	5362.92	tRNA	tRNA	#N/A	NA	NO	NA	NO	NO	NO	NO	110178	103200	95304.1	95868	2935.16	1160.78	1571.13	2689.58	0.0266401	0.0112479	0.0164854	0.0280551	0.422217	0.618819	1.05311	0.936661
chr17.trna7	#N/A	#N/A	Homo_sapiens_tRNA-Thr-AGT-1-1	77	261266	204049	219263	212921	241361	236120	207600	191487	3649.88	1160.35	1453.72	2456.34	2633.74	671.021	1170.13	2241.7	17479.4	5418.27	3947.91	tRNA	tRNA	#N/A	NA	NO	NA	NO	NO	NO	NO	251313	220085	213432	202204	3141.81	915.684	1311.93	2349.02	0.0125016	0.0041606	0.00614683	0.0116171	0.332806	0.491684	0.929251	0.875738
chr17.trna8	#N/A	#N/A	Homo_sapiens_tRNA-Ile-AAT-5-5	77	176554	143221	145938	137764	163591	187827	142589	144791	7535.12	3279.05	3609.2	5709.89	6534.25	1967.78	3112.24	6095.79	14716.2	11964.6	10500.4	tRNA	tRNA	#N/A	NA	NO	NA	NO	NO	NO	NO	170072	165524	144263	141277	7034.68	2623.42	3360.72	5902.84	0.0413629	0.0158492	0.0232957	0.0417819	0.383174	0.563204	1.01013	0.973255
chr17.trna9	#N/A	#N/A	Homo_sapiens_tRNA-Gly-TCC-3-1	75	419934	347264	339103	335120	372796	412529	337933	372498	7748.31	4286.64	4029.46	7168.42	6948.98	3338.48	4154.28	7569.52	33026.2	15401.6	13137.5	tRNA	tRNA	#N/A	NA	NO	NA	NO	NO	NO	NO	396365	379897	338518	353809	7348.65	3812.56	4091.87	7368.97	0.0185401	0.0100358	0.0120876	0.0208275	0.541302	0.651971	1.12338	0.958451
chr19.trna1	#N/A	#N/A	Homo_sapiens_tRNA-Asn-GTT-2-6	77	111073	91496.4	88393.8	90486.9	101590	114593	88377.2	91149.8	2253.14	1178.62	1180.75	1780.61	2079.08	907.323	1076.44	1902.33	8994.74	4632.5	3389.67	tRNA	tRNA	#N/A	NA	NO	NA	NO	NO	NO	NO	106332	103045	88385.5	90818.4	2166.11	1042.97	1128.59	1841.47	0.0203713	0.0101215	0.012769	0.0202764	0.496854	0.626813	0.995344	0.969089
chr19.trna10	#N/A	#N/A	Homo_sapiens_tRNA-Ile-TAT-1-1	96	32369.3	31817.4	30021.4	31721.2	28386.2	35848.8	29006	30699	420.542	182.37	192.483	334.323	364.477	142.838	181.069	346.09	3162.73	1012.5	761.65	tRNA	tRNA	#N/A	NA	NO	NA	NO	NO	NO	NO	30377.8	33833.1	29513.7	31210.1	392.509	162.604	186.776	340.206	0.0129209	0.00480607	0.00632844	0.0109005	0.37196	0.489781	0.843632	1.11375
chr19.trna11	#N/A	#N/A	Homo_sapiens_tRNA-Val-CAC-3-1	76	213322	179373	171479	165734	178737	212173	179561	182236	6433.15	3234.14	3293.38	5507.45	5305.66	2229.37	3358.45	5951.53	17100.8	11990.7	10467	tRNA	tRNA	#N/A	NA	NO	NA	NO	NO	NO	NO	196030	195773	175520	173985	5869.41	2731.75	3325.91	5729.49	0.0299414	0.0139537	0.018949	0.0329309	0.466033	0.632869	1.09984	0.99869
chr19.trna12	#N/A	#N/A	Homo_sapiens_tRNA-Phe-GAA-1-6	76	9061.49	8102.24	7448.7	7608.48	8706.8	9774.62	7652.09	7672.69	295.702	94.2419	107.741	252.064	226.113	66.1421	90.8897	239.226	684.01	497.27	302.67	tRNA	tRNA	#N/A	NA	NO	NA	NO	NO	NO	NO	8884.15	8938.43	7550.39	7640.59	260.908	80.192	99.3152	245.645	0.0293678	0.0089716	0.0131536	0.03215	0.305491	0.447894	1.09474	1.00611
chr19.trna2	#N/A	#N/A	Homo_sapiens_tRNA-Gly-TCC-1-1	75	539585	442796	431700	421047	484222	550796	433492	472670	11271.4	6409.51	6205.55	10132.5	11019.8	5407.32	6482.98	11092.4	42973.4	23916	19251.7	tRNA	tRNA	#N/A	NA	NO	NA	NO	NO	NO	NO	511903	496796	432596	446859	11145.6	5908.41	6344.26	10612.5	0.0217728	0.011893	0.0146656	0.023749	0.546233	0.673572	1.09077	0.970488
chr19.trna4	#N/A	#N/A	Homo_sapiens_tRNA-Thr-AGT-1-3	77	261266	204049	219263	212921	241361	236120	207600	191487	3649.88	1160.35	1453.72	2456.34	2633.74	671.021	1170.13	2241.7	17479.4	5418.27	3947.91	tRNA	tRNA	#N/A	NA	NO	NA	NO	NO	NO	NO	251313	220085	213432	202204	3141.81	915.684	1311.93	2349.02	0.0125016	0.0041606	0.00614683	0.0116171	0.332806	0.491684	0.929251	0.875738
chr19.trna6	#N/A	#N/A	Homo_sapiens_tRNA-Lys-CTT-11-1	77	2310.28	2015.58	1824.54	1730.6	2273.59	2120.02	1844.43	1831.09	81.7672	31.5779	32.213	76.1755	72.8452	16.6664	22.6948	63.8716	177.56	145.45	76.57	tRNA	tRNA	#N/A	NA	NO	NA	NO	NO	NO	NO	2291.94	2067.8	1834.48	1780.85	77.3062	24.1221	27.4539	70.0235	0.0337296	0.0116656	0.0149655	0.0393204	0.345856	0.443689	1.16575	0.902207
chr19.trna8	#N/A	#N/A	Homo_sapiens_tRNA-SeC-TCA-1-1	90	365723	323978	322695	283572	309390	322930	317048	305793	14145.7	6115.72	7106.14	11778.2	11975.1	3199.88	6931.12	11677.2	35054	29535	24320	tRNA	tRNA	#N/A	NA	NO	NA	NO	NO	NO	NO	337557	323454	319871	294683	13060.4	4657.8	7018.63	11727.7	0.0386909	0.0144002	0.021942	0.0397977	0.372186	0.567112	1.02861	0.958221
chr2.trna10	#N/A	#N/A	Homo_sapiens_tRNA-Ala-CGC-3-1	75	148690	120042	117821	122302	139938	131881	126224	116027	6523.49	2629.66	3298.81	5335	5911.99	2031.63	2962.21	5857.02	12682.1	10165.3	9003.14	tRNA	tRNA	#N/A	NA	NO	NA	NO	NO	NO	NO	144314	125961	122022	119164	6217.74	2330.64	3130.51	5596.01	0.0430849	0.0185028	0.0256552	0.0469604	0.429451	0.595457	1.08995	0.872829
chr2.trna17	#N/A	#N/A	Homo_sapiens_tRNA-Gly-GCC-2-2	74	589718	506579	477076	471578	515495	538582	499456	514517	33198.8	15629.9	16687.6	26414.1	27951	8293.08	16454.3	28984.9	55994.9	48022.5	36550.2	tRNA	tRNA	#N/A	NA	NO	NA	NO	NO	NO	NO	552607	522580	488266	493047	30574.9	11961.5	16570.9	27699.5	0.0553285	0.0228893	0.0339384	0.0561802	0.413698	0.613397	1.01539	0.945664
chr2.trna19	#N/A	#N/A	Homo_sapiens_tRNA-Glu-TTC-1-1	75	267632	218610	222735	196132	247241	295682	210656	204948	4412.57	2191.72	2233.18	3645.51	4129.77	1671.08	1982.42	3484.12	17295	8962.75	6046.95	tRNA	tRNA	#N/A	NA	NO	NA	NO	NO	NO	NO	257437	257146	216696	200540	4271.17	1931.4	2107.8	3564.82	0.0165911	0.00751091	0.00972699	0.0177761	0.452706	0.586277	1.07142	0.998869
chr2.trna2	#N/A	#N/A	Homo_sapiens_tRNA-Tyr-GTA-2-1	92	17094.2	14348.5	14395.9	14327.3	15909.7	17123.7	14157.2	13730.4	193.432	77.093	81.5336	131.939	157.501	52.4265	65.4503	142.308	1371.19	413.39	263.84	tRNA	tRNA	#N/A	NA	NO	NA	NO	NO	NO	NO	16502	15736.1	14276.5	14028.9	175.467	64.7597	73.4919	137.124	0.0106331	0.00411537	0.00514774	0.0097744	0.387035	0.484125	0.919246	0.953588
chr2.trna22	#N/A	#N/A	Homo_sapiens_tRNA-Gly-CCC-2-1	74	1.23327e+06	1.08632e+06	1.03386e+06	999336	1.11093e+06	1.15101e+06	1.04624e+06	1.0921e+06	40352.7	23410.4	24362.9	36663.8	38802.6	15532.6	23490.8	38722.4	100971	80387.4	66309.5	tRNA	tRNA	#N/A	NA	NO	NA	NO	NO	NO	NO	1.1721e+06	1.11866e+06	1.04005e+06	1.04572e+06	39577.7	19471.5	23926.8	37693.1	0.0337664	0.017406	0.0230054	0.0360453	0.515484	0.681311	1.06749	0.954408
chr2.trna3	#N/A	#N/A	Homo_sapiens_tRNA-Ala-AGC-8-1	76	248460	204132	201932	196032	242877	270034	219152	198113	6245.94	3185.34	3681.7	4177.92	5332.79	3332.69	3122.14	4937.49	20598.5	12895.1	8683.63	tRNA	tRNA	#N/A	NA	NO	NA	NO	NO	NO	NO	245668	237083	210542	197072	5789.36	3259.02	3401.92	4557.7	0.0235658	0.0137463	0.0161579	0.0231271	0.583316	0.685652	0.981384	0.965055
chr2.trna5	#N/A	#N/A	Homo_sapiens_tRNA-Ile-TAT-2-1	96	59105.1	53301.9	49122	53044.4	59442.3	68829.3	48275.1	51876	1127.88	517.689	541.851	954.753	990.272	386.46	488.458	999.017	5344.47	2750.93	2054.66	tRNA	tRNA	#N/A	NA	NO	NA	NO	NO	NO	NO	59273.7	61065.6	48698.5	52460.2	1059.08	452.075	515.154	976.885	0.0178676	0.0074031	0.0105784	0.0186215	0.414331	0.592046	1.04219	1.03023
chr21.trna1	#N/A	#N/A	Homo_sapiens_tRNA-Gly-GCC-1-5	74	1.16085e+06	1.00539e+06	915469	978642	1.03716e+06	1.00864e+06	986953	1.08306e+06	54736.2	27498.8	26915.1	49512.3	49831.5	14182.9	26589.8	53338	100127	86216.2	70136.8	tRNA	tRNA	#N/A	NA	NO	NA	NO	NO	NO	NO	1.099e+06	1.00701e+06	951211	1.03085e+06	52283.8	20840.9	26752.5	51425.2	0.0475739	0.0206958	0.0281246	0.0498862	0.435024	0.591178	1.04861	0.916295
chr3.trna10	#N/A	#N/A	Homo_sapiens_tRNA-Arg-ACG-2-1	76	113207	103536	99969.3	99761	111242	110699	96505.5	93686.3	2069.55	976.274	960.378	1598.92	1895.42	596.075	816.683	1528.7	7868.72	4168.43	2688.54	tRNA	tRNA	#N/A	NA	NO	NA	NO	NO	NO	NO	112225	107117	98237.4	96723.7	1982.48	786.175	888.531	1563.81	0.0176653	0.00733938	0.00904473	0.0161678	0.41547	0.512006	0.915231	0.954488
chr3.trna3	#N/A	#N/A	Homo_sapiens_tRNA-Val-AAC-1-1	76	104990	89742.4	85075.6	82363.7	96892	116601	85868.6	90391.5	2399.18	1187.41	1186.49	1981.22	2080.8	960.043	1159.06	2079.8	8625.92	4576.13	3657.78	tRNA	tRNA	#N/A	NA	NO	NA	NO	NO	NO	NO	100941	103172	85472.1	86377.6	2239.99	1073.72	1172.78	2030.51	0.0221911	0.0104072	0.0137212	0.0235074	0.468979	0.618318	1.05931	1.0221
chr3.trna6	#N/A	#N/A	Homo_sapiens_tRNA-Cys-GCA-9-1	75	13458.9	12263.6	11581.7	12873.5	13571.8	12168.3	12196.8	12205	440.476	165.014	190.67	372.556	361.143	74.1536	160.696	359.299	992.67	733.57	528.09	tRNA	tRNA	#N/A	NA	NO	NA	NO	NO	NO	NO	13515.4	12215.9	11889.3	12539.3	400.81	119.584	175.683	365.928	0.0296558	0.00978917	0.0147766	0.0291825	0.330093	0.49827	0.984041	0.903854
chr3.trna7	#N/A	#N/A	Homo_sapiens_tRNA-Cys-GCA-6-1	75	28458.4	26530.4	23128.9	26286.7	28640.5	23761.7	24588.8	25366.1	1110.3	384.483	447.772	946.376	872.336	148.652	356.913	826.724	2041.65	1680.72	1172.91	tRNA	tRNA	#N/A	NA	NO	NA	NO	NO	NO	NO	28549.5	25146	23858.9	25826.4	991.316	266.567	402.343	886.55	0.0347227	0.0106008	0.0168634	0.0343273	0.305297	0.485659	0.98861	0.880788
chr4.trna1	#N/A	#N/A	Homo_sapiens_tRNA-Cys-GCA-2-1	75	76171.4	69065.5	63076.1	67056.9	73928.9	64572	68010.2	66602	2830.91	1050.55	1194.27	2168.43	2221.1	441.771	958.212	2001.36	5360.63	4592.37	3148.94	tRNA	tRNA	#N/A	NA	NO	NA	NO	NO	NO	NO	75050.1	66818.7	65543.2	66829.5	2526.01	746.162	1076.24	2084.89	0.0336576	0.011167	0.0164204	0.0311972	0.331781	0.487865	0.926899	0.890321
chr5.trna10	#N/A	#N/A	Homo_sapiens_tRNA-Val-CAC-1-5	76	361130	301319	286509	281547	322396	381358	291867	304978	8844.21	4414.11	4395.46	7382.2	7679.93	3467.71	4334.26	7723.54	29319.4	16889.8	13583.5	tRNA	tRNA	#N/A	NA	NO	NA	NO	NO	NO	NO	341763	341338	289188	293263	8262.07	3940.91	4364.86	7552.87	0.0241749	0.0115455	0.0150935	0.0257546	0.477581	0.624348	1.06535	0.998758
chr5.trna11	#N/A	#N/A	Homo_sapiens_tRNA-Lys-CTT-2-3	76	541257	460858	471277	425930	511390	509388	466458	471886	14114.4	7436.21	7211.56	10685.4	13242.5	4462.26	6586.44	10987.7	42109.1	29123.1	19324.2	tRNA	tRNA	#N/A	NA	NO	NA	NO	NO	NO	NO	526323	485123	468868	448908	13678.4	5949.24	6899	10836.6	0.0259887	0.0122634	0.0147142	0.0241398	0.471873	0.566176	0.928858	0.92172
chr5.trna12	#N/A	#N/A	Homo_sapiens_tRNA-Val-AAC-1-4	76	104990	89742.4	85075.6	82363.7	96892	116601	85868.6	90391.5	2399.18	1187.41	1186.49	1981.22	2080.8	960.043	1159.06	2079.8	8625.92	4576.13	3657.78	tRNA	tRNA	#N/A	NA	NO	NA	NO	NO	NO	NO	100941	103172	85472.1	86377.6	2239.99	1073.72	1172.78	2030.51	0.0221911	0.0104072	0.0137212	0.0235074	0.468979	0.618318	1.05931	1.0221
chr5.trna13	#N/A	#N/A	Homo_sapiens_tRNA-Thr-TGT-6-1	75	33671.2	34094.4	29215	30041.5	35715	29609.2	30613.3	28628.7	802.831	266.607	307.65	658.333	645.863	107.62	261.4	543.526	2415.47	1165.44	859.03	tRNA	tRNA	#N/A	NA	NO	NA	NO	NO	NO	NO	34693.1	31851.8	29914.1	29335.1	724.347	187.113	284.525	600.93	0.0208787	0.0058745	0.00951139	0.020485	0.281363	0.455555	0.981144	0.918101
chr5.trna14	#N/A	#N/A	Homo_sapiens_tRNA-Pro-TGG-3-1	75	270956	234039	216792	227068	247263	231944	225864	230133	9453.74	4469.51	4937.03	8173.77	8647.63	2463.12	4606.97	8462.08	21580.4	17552.9	14686.6	tRNA	tRNA	#N/A	NA	NO	NA	NO	NO	NO	NO	259109	232991	221328	228601	9050.68	3466.31	4772	8317.93	0.03493	0.0148774	0.0215607	0.0363863	0.425922	0.617256	1.04169	0.8992
chr5.trna15	#N/A	#N/A	Homo_sapiens_tRNA-Val-AAC-2-1	76	447041	364717	356681	334236	398860	469555	361804	372055	10258.3	5129.15	5011.84	8389.89	8952.8	3906.43	5035.01	8570.47	35120.7	19689.1	15073	tRNA	tRNA	#N/A	NA	NO	NA	NO	NO	NO	NO	422951	417136	359243	353146	9605.56	4517.79	5023.43	8480.18	0.0227108	0.0108305	0.0139834	0.0240133	0.476887	0.615714	1.05735	0.986252
chr5.trna16	#N/A	#N/A	Homo_sapiens_tRNA-Leu-AAG-1-3	85	233849	183978	180294	177567	207692	207124	187806	185468	10488.8	4534.39	5097.04	8881.82	9024.6	2679.52	4615.08	8948.68	22197.3	17601.9	15638.1	tRNA	tRNA	#N/A	NA	NO	NA	NO	NO	NO	NO	220770	195551	184050	181517	9756.69	3606.95	4856.06	8915.25	0.0441939	0.0184451	0.0263845	0.0491152	0.417367	0.597017	1.11136	0.885768
chr5.trna18	#N/A	#N/A	Homo_sapiens_tRNA-Val-CAC-1-3	76	361130	301319	286509	281547	322396	381358	291867	304978	8844.21	4414.11	4395.46	7382.2	7679.93	3467.71	4334.26	7723.54	29319.4	16889.8	13583.5	tRNA	tRNA	#N/A	NA	NO	NA	NO	NO	NO	NO	341763	341338	289188	293263	8262.07	3940.91	4364.86	7552.87	0.0241749	0.0115455	0.0150935	0.0257546	0.477581	0.624348	1.06535	0.998758
chr5.trna19	#N/A	#N/A	Homo_sapiens_tRNA-Leu-AAG-1-1	85	233849	183978	180294	177567	207692	207124	187806	185468	10488.8	4534.39	5097.04	8881.82	9024.6	2679.52	4615.08	8948.68	22197.3	17601.9	15638.1	tRNA	tRNA	#N/A	NA	NO	NA	NO	NO	NO	NO	220770	195551	184050	181517	9756.69	3606.95	4856.06	8915.25	0.0441939	0.0184451	0.0263845	0.0491152	0.417367	0.597017	1.11136	0.885768
chr5.trna2	#N/A	#N/A	Homo_sapiens_tRNA-Val-CAC-1-2	76	361130	301319	286509	281547	322396	381358	291867	304978	8844.21	4414.11	4395.46	7382.2	7679.93	3467.71	4334.26	7723.54	29319.4	16889.8	13583.5	tRNA	tRNA	#N/A	NA	NO	NA	NO	NO	NO	NO	341763	341338	289188	293263	8262.07	3940.91	4364.86	7552.87	0.0241749	0.0115455	0.0150935	0.0257546	0.477581	0.624348	1.06535	0.998758
chr5.trna3	#N/A	#N/A	Homo_sapiens_tRNA-Leu-AAG-1-2	85	233849	183978	180294	177567	207692	207124	187806	185468	10488.8	4534.39	5097.04	8881.82	9024.6	2679.52	4615.08	8948.68	22197.3	17601.9	15638.1	tRNA	tRNA	#N/A	NA	NO	NA	NO	NO	NO	NO	220770	195551	184050	181517	9756.69	3606.95	4856.06	8915.25	0.0441939	0.0184451	0.0263845	0.0491152	0.417367	0.597017	1.11136	0.885768
chr5.trna4	#N/A	#N/A	Homo_sapiens_tRNA-Val-AAC-1-2	76	104990	89742.4	85075.6	82363.7	96892	116601	85868.6	90391.5	2399.18	1187.41	1186.49	1981.22	2080.8	960.043	1159.06	2079.8	8625.92	4576.13	3657.78	tRNA	tRNA	#N/A	NA	NO	NA	NO	NO	NO	NO	100941	103172	85472.1	86377.6	2239.99	1073.72	1172.78	2030.51	0.0221911	0.0104072	0.0137212	0.0235074	0.468979	0.618318	1.05931	1.0221
chr5.trna5	#N/A	#N/A	Homo_sapiens_tRNA-Val-AAC-1-3	76	104990	89742.4	85075.6	82363.7	96892	116601	85868.6	90391.5	2399.18	1187.41	1186.49	1981.22	2080.8	960.043	1159.06	2079.8	8625.92	4576.13	3657.78	tRNA	tRNA	#N/A	NA	NO	NA	NO	NO	NO	NO	100941	103172	85472.1	86377.6	2239.99	1073.72	1172.78	2030.51	0.0221911	0.0104072	0.0137212	0.0235074	0.468979	0.618318	1.05931	1.0221
chr5.trna6	#N/A	#N/A	Homo_sapiens_tRNA-Val-CAC-1-4	76	361130	301319	286509	281547	322396	381358	291867	304978	8844.21	4414.11	4395.46	7382.2	7679.93	3467.71	4334.26	7723.54	29319.4	16889.8	13583.5	tRNA	tRNA	#N/A	NA	NO	NA	NO	NO	NO	NO	341763	341338	289188	293263	8262.07	3940.91	4364.86	7552.87	0.0241749	0.0115455	0.0150935	0.0257546	0.477581	0.624348	1.06535	0.998758
chr5.trna7	#N/A	#N/A	Homo_sapiens_tRNA-Leu-AAG-2-1	85	479953	390327	374394	373976	414684	421023	407000	404637	28506.6	13491.1	15749.4	24521.5	25235.8	7821.33	15375.1	28203.8	59710.1	43950	32947.2	tRNA	tRNA	#N/A	NA	NO	NA	NO	NO	NO	NO	447319	405675	390697	389307	26871.2	10656.2	15562.3	26362.7	0.0600717	0.0262678	0.039832	0.0677169	0.437274	0.663074	1.12727	0.906903
chr5.trna8	#N/A	#N/A	Homo_sapiens_tRNA-Ala-TGC-3-1	75	236842	200884	202542	202091	239420	223466	199653	174456	7590.5	2562.56	3393.51	5852.57	6261.23	1717.26	2614.32	5586.49	17327.1	12574.5	8591.34	tRNA	tRNA	#N/A	NA	NO	NA	NO	NO	NO	NO	238131	212175	201098	188273	6925.86	2139.91	3003.92	5719.53	0.0290842	0.0100856	0.0149376	0.0303789	0.346771	0.513597	1.04451	0.891
chr5.trna9	#N/A	#N/A	Homo_sapiens_tRNA-Lys-CTT-2-2	76	541257	460858	471277	425930	511390	509388	466458	471886	14114.4	7436.21	7211.56	10685.4	13242.5	4462.26	6586.44	10987.7	42109.1	29123.1	19324.2	tRNA	tRNA	#N/A	NA	NO	NA	NO	NO	NO	NO	526323	485123	468868	448908	13678.4	5949.24	6899	10836.6	0.0259887	0.0122634	0.0147142	0.0241398	0.471873	0.566176	0.928858	0.92172
chr6.trna1	#N/A	#N/A	Homo_sapiens_tRNA-Gln-CTG-1-1	75	374254	295965	291839	303303	314591	338541	297269	298097	6192.26	3215.29	3198.14	4925.55	5121.37	2272.76	2972.96	4927.57	23993.1	11114.8	8552.16	tRNA	tRNA	#N/A	NA	NO	NA	NO	NO	NO	NO	344423	317253	294554	300700	5656.82	2744.03	3085.55	4926.56	0.0164241	0.00864933	0.0104753	0.0163836	0.526626	0.637805	0.997539	0.921116
chr6.trna10	#N/A	#N/A	Homo_sapiens_tRNA-Ala-CGC-1-1	75	101368	85410.9	85462.2	90849.1	102881	97156.3	86278.1	78971.9	3060.7	1247.52	1541.12	2622.39	2712.24	1029.61	1276.81	2716.13	7925.86	5634.3	4195.92	tRNA	tRNA	#N/A	NA	NO	NA	NO	NO	NO	NO	102124	91283.6	85870.2	84910.5	2886.47	1138.56	1408.96	2669.26	0.0282643	0.0124728	0.016408	0.0314362	0.441292	0.580521	1.11222	0.893849
chr6.trna103	#N/A	#N/A	Homo_sapiens_tRNA-Phe-GAA-1-2	76	9061.49	8102.24	7448.7	7608.48	8706.8	9774.62	7652.09	7672.69	295.702	94.2419	107.741	252.064	226.113	66.1421	90.8897	239.226	684.01	497.27	302.67	tRNA	tRNA	#N/A	NA	NO	NA	NO	NO	NO	NO	8884.15	8938.43	7550.39	7640.59	260.908	80.192	99.3152	245.645	0.0293678	0.0089716	0.0131536	0.03215	0.305491	0.447894	1.09474	1.00611
chr6.trna104	#N/A	#N/A	Homo_sapiens_tRNA-Met-CAT-3-2	76	56970.6	49344.1	46027.4	47910.3	53238.1	59150.9	48398	50708.8	1542.18	648.026	716.831	1431.35	1353.81	429.807	665.797	1506.47	4308.59	2977.31	2217.16	tRNA	tRNA	#N/A	NA	NO	NA	NO	NO	NO	NO	55104.3	54247.5	47212.7	49309.5	1447.99	538.917	691.314	1468.91	0.0262773	0.0099344	0.0146425	0.0297895	0.37806	0.557232	1.13366	0.984451
chr6.trna105	#N/A	#N/A	Homo_sapiens_tRNA-Leu-AAG-2-2	85	479953	390327	374394	373976	414684	421023	407000	404637	28506.6	13491.1	15749.4	24521.5	25235.8	7821.33	15375.1	28203.8	59710.1	43950	32947.2	tRNA	tRNA	#N/A	NA	NO	NA	NO	NO	NO	NO	447319	405675	390697	389307	26871.2	10656.2	15562.3	26362.7	0.0600717	0.0262678	0.039832	0.0677169	0.437274	0.663074	1.12727	0.906903
chr6.trna106	#N/A	#N/A	Homo_sapiens_tRNA-Gln-CTG-1-3	75	374254	295965	291839	303303	314591	338541	297269	298097	6192.26	3215.29	3198.14	4925.55	5121.37	2272.76	2972.96	4927.57	23993.1	11114.8	8552.16	tRNA	tRNA	#N/A	NA	NO	NA	NO	NO	NO	NO	344423	317253	294554	300700	5656.82	2744.03	3085.55	4926.56	0.0164241	0.00864933	0.0104753	0.0163836	0.526626	0.637805	0.997539	0.921116
chr6.trna107	#N/A	#N/A	Homo_sapiens_tRNA-Leu-CAA-1-1	109	149511	122987	124060	122710	136578	148394	119713	126288	4697.28	1897.99	2042.72	3816.88	3946.85	1128.24	1851.3	3854.64	16221	12058.1	8841.86	tRNA	tRNA	#N/A	NA	NO	NA	NO	NO	NO	NO	143044	135690	121887	124499	4322.07	1513.12	1947.01	3835.76	0.0302148	0.0111512	0.0159739	0.0308095	0.369065	0.528678	1.01968	0.948589
chr6.trna108	#N/A	#N/A	Homo_sapiens_tRNA-Ala-AGC-2-2	75	125531	110157	109810	111180	124866	119250	110647	102113	4060.16	1928.46	2267.83	3580.63	3793.46	1600.49	1886.28	4018.86	9728.25	8218.8	6198.81	tRNA	tRNA	#N/A	NA	NO	NA	NO	NO	NO	NO	125199	114704	110228	106647	3926.81	1764.47	2077.05	3799.74	0.0313646	0.0153829	0.0188432	0.0356293	0.490454	0.600778	1.13597	0.916172
chr6.trna109	#N/A	#N/A	Homo_sapiens_tRNA-Ala-AGC-2-1	75	125531	110157	109810	111180	124866	119250	110647	102113	4060.16	1928.46	2267.83	3580.63	3793.46	1600.49	1886.28	4018.86	9728.25	8218.8	6198.81	tRNA	tRNA	#N/A	NA	NO	NA	NO	NO	NO	NO	125199	114704	110228	106647	3926.81	1764.47	2077.05	3799.74	0.0313646	0.0153829	0.0188432	0.0356293	0.490454	0.600778	1.13597	0.916172
chr6.trna11	#N/A	#N/A	Homo_sapiens_tRNA-Ile-AAT-5-1	77	176554	143221	145938	137764	163591	187827	142589	144791	7535.12	3279.05	3609.2	5709.89	6534.25	1967.78	3112.24	6095.79	14716.2	11964.6	10500.4	tRNA	tRNA	#N/A	NA	NO	NA	NO	NO	NO	NO	170072	165524	144263	141277	7034.68	2623.42	3360.72	5902.84	0.0413629	0.0158492	0.0232957	0.0417819	0.383174	0.563204	1.01013	0.973255
chr6.trna112	#N/A	#N/A	Homo_sapiens_tRNA-Ala-TGC-5-1	75	125171	107655	104129	110948	129335	123485	110907	105450	3663.91	1339.28	1804.97	3167.65	3338.75	1012.13	1440.36	3382.86	10012.6	6805.8	4733.4	tRNA	tRNA	#N/A	NA	NO	NA	NO	NO	NO	NO	127253	115570	107518	108199	3501.33	1175.71	1622.66	3275.25	0.0275146	0.0101731	0.015092	0.0302707	0.369736	0.548509	1.10017	0.908186
chr6.trna113	#N/A	#N/A	Homo_sapiens_tRNA-Ala-AGC-6-1	75	59753.2	48320.1	49200.1	55575.7	58054.7	57656.2	54212.7	50069.4	1216.12	443.51	481.137	1017.71	971.374	263.51	414.872	1020.68	4029.96	2108.15	1363.38	tRNA	tRNA	#N/A	NA	NO	NA	NO	NO	NO	NO	58903.9	52988.1	51706.4	52822.5	1093.75	353.51	448.004	1019.2	0.0185683	0.00667149	0.00866439	0.0192948	0.359294	0.466622	1.03912	0.899569
chr6.trna114	#N/A	#N/A	Homo_sapiens_tRNA-Phe-GAA-3-1	76	15558.1	13943.8	12650.4	14521.2	14241.2	14299.3	12776.7	13666.1	66.0133	20.9135	22.287	54.9196	52.9053	13.6496	19.1106	51.0657	1114.62	116.35	63.64	tRNA	tRNA	#N/A	NA	NO	NA	NO	NO	NO	NO	14899.6	14121.6	12713.5	14093.7	59.4593	17.2816	20.6988	52.9927	0.00399065	0.00122377	0.00162809	0.00376003	0.306659	0.407977	0.942211	0.947779
chr6.trna115	#N/A	#N/A	Homo_sapiens_tRNA-Ala-TGC-7-1	74	4776.89	5256.08	4476.01	4419.31	5524.06	4323.6	4635.66	3981.15	106.616	35.478	37.2488	94.84	84.2183	10.3558	25.5671	66.934	348.01	153.02	82.9	tRNA	tRNA	#N/A	NA	NO	NA	NO	NO	NO	NO	5150.47	4789.84	4555.83	4200.23	95.417	22.9169	31.4079	80.887	0.0185259	0.00478448	0.00689401	0.0192578	0.25826	0.372129	1.03951	0.929981
chr6.trna116	#N/A	#N/A	Homo_sapiens_tRNA-Ala-AGC-1-1	75	102127	82530.4	88330.8	82794.8	102339	98104	91273.5	79544.9	2194.22	1054.48	1192.97	1661.09	2068.95	960.028	989.202	1887.88	8003.17	4490.19	3250.78	tRNA	tRNA	#N/A	NA	NO	NA	NO	NO	NO	NO	102233	90317.2	89802.1	81169.9	2131.58	1007.25	1091.09	1774.49	0.0208502	0.0111524	0.0121499	0.0218614	0.534883	0.582723	1.0485	0.883443
chr6.trna117	#N/A	#N/A	Homo_sapiens_tRNA-Phe-GAA-1-1	76	9061.49	8102.24	7448.7	7608.48	8706.8	9774.62	7652.09	7672.69	295.702	94.2419	107.741	252.064	226.113	66.1421	90.8897	239.226	684.01	497.27	302.67	tRNA	tRNA	#N/A	NA	NO	NA	NO	NO	NO	NO	8884.15	8938.43	7550.39	7640.59	260.908	80.192	99.3152	245.645	0.0293678	0.0089716	0.0131536	0.03215	0.305491	0.447894	1.09474	1.00611
chr6.trna118	#N/A	#N/A	Homo_sapiens_tRNA-Ala-TGC-1-1	75	65283.6	56022	58331.4	61192.9	66605.1	65927.3	60823.5	52426.5	1453.32	635.435	819.127	1226.05	1327.84	558.334	622.597	1338.01	5378.25	2831.23	2046.02	tRNA	tRNA	#N/A	NA	NO	NA	NO	NO	NO	NO	65944.3	60974.7	59577.5	56809.7	1390.58	596.885	720.862	1282.03	0.0210871	0.00978906	0.0120996	0.0225672	0.464219	0.573789	1.07019	0.924639
chr6.trna12	#N/A	#N/A	Homo_sapiens_tRNA-Pro-AGG-2-2	75	133167	115685	107248	111869	122894	115998	111612	112283	4662.95	2060.94	2372.77	3902.38	4066.5	1150.77	2172.92	4028.23	10644.3	8384.39	6991.28	tRNA	tRNA	#N/A	NA	NO	NA	NO	NO	NO	NO	128031	115842	109430	112076	4364.72	1605.85	2272.84	3965.3	0.0340912	0.0138625	0.0207699	0.0353805	0.40663	0.609246	1.03782	0.904795
chr6.trna121	#N/A	#N/A	Homo_sapiens_tRNA-Ala-TGC-6-1	75	68623.7	56420.5	52662.9	56942.7	58436.3	60067.8	58803.5	64784	2032.95	1063.42	1078.49	1993.01	1809.23	700.12	1062.18	2162.06	5214.3	4089.18	3490.62	tRNA	tRNA	#N/A	NA	NO	NA	NO	NO	NO	NO	63530	58244.2	55733.2	60863.4	1921.09	881.768	1070.34	2077.53	0.0302391	0.0151392	0.0192046	0.0341344	0.500649	0.635093	1.12882	0.916798
chr6.trna122	#N/A	#N/A	Homo_sapiens_tRNA-Arg-CCG-1-1	76	146548	128922	125626	129687	140054	137018	121255	121321	3681.23	1189.71	1513.23	2891.08	2951.47	491.285	1174.13	2577.92	9894.99	5300.06	3909.95	tRNA	tRNA	#N/A	NA	NO	NA	NO	NO	NO	NO	143301	132970	123441	125504	3316.35	840.498	1343.68	2734.5	0.0231425	0.00632095	0.0108852	0.0217882	0.273132	0.470356	0.941478	0.927906
chr6.trna123	#N/A	#N/A	Homo_sapiens_tRNA-Val-AAC-6-1	75	9463.09	8731.33	8469.22	10320.3	8079.91	8246.54	8912.36	8613.26	34.6076	9.49128	10.8581	39.7387	28.425	2.17335	6.9471	26.3083	672.74	45.66	21.5	tRNA	tRNA	#N/A	NA	NO	NA	NO	NO	NO	NO	8771.5	8488.94	8690.79	9466.77	31.5163	5.83231	8.90261	33.0235	0.00359303	0.000687049	0.00102437	0.00348836	0.191217	0.2851	0.970868	0.967786
chr6.trna127	#N/A	#N/A	Homo_sapiens_tRNA-Ala-CGC-2-1	75	220813	190369	190721	190586	225305	209431	186817	163687	7048.15	2322.81	3118.5	5403.27	5809.47	1547.43	2360.58	5177.4	16089	11609.1	7757.49	tRNA	tRNA	#N/A	NA	NO	NA	NO	NO	NO	NO	223059	199900	188769	177136	6428.81	1935.12	2739.54	5290.33	0.0288211	0.00968046	0.0145126	0.0298659	0.335881	0.503543	1.03625	0.896174
chr6.trna128	#N/A	#N/A	Homo_sapiens_tRNA-Ala-AGC-4-1	75	471132	396240	396860	401750	479029	496288	401311	342727	15023.1	4894.19	6292.2	10308.8	11720.1	3746.88	4730.79	9990.17	37066.3	22148.7	15546.6	tRNA	tRNA	#N/A	NA	NO	NA	NO	NO	NO	NO	475081	446264	399086	372239	13371.6	4320.54	5511.49	10149.5	0.028146	0.00968157	0.0138103	0.027266	0.343977	0.490667	0.968735	0.939344
chr6.trna129	#N/A	#N/A	Homo_sapiens_tRNA-Thr-CGT-3-1	77	168463	154542	156875	149096	173322	162541	149793	152201	2923.2	1142.29	1287.57	2109.96	2411.94	624.862	1086.59	1988.98	12577	5126.56	3544.08	tRNA	tRNA	#N/A	NA	NO	NA	NO	NO	NO	NO	170893	158541	153334	150649	2667.57	883.578	1187.08	2049.47	0.0156096	0.00557317	0.00774178	0.0136043	0.357034	0.495962	0.871533	0.927724
chr6.trna13	#N/A	#N/A	Homo_sapiens_tRNA-Lys-CTT-2-4	76	541257	460858	471277	425930	511390	509388	466458	471886	14114.4	7436.21	7211.56	10685.4	13242.5	4462.26	6586.44	10987.7	42109.1	29123.1	19324.2	tRNA	tRNA	#N/A	NA	NO	NA	NO	NO	NO	NO	526323	485123	468868	448908	13678.4	5949.24	6899	10836.6	0.0259887	0.0122634	0.0147142	0.0241398	0.471873	0.566176	0.928858	0.92172
chr6.trna131	#N/A	#N/A	Homo_sapiens_tRNA-Ser-GCT-4-1	85	116686	97812.7	94457.4	96770.5	103670	108587	96150.7	94965.5	3130.91	1432.7	1629.73	2652.7	2739.41	888.859	1512.53	2726.47	9965.51	6737.99	5362.92	tRNA	tRNA	#N/A	NA	NO	NA	NO	NO	NO	NO	110178	103200	95304.1	95868	2935.16	1160.78	1571.13	2689.58	0.0266401	0.0112479	0.0164854	0.0280551	0.422217	0.618819	1.05311	0.936661
chr6.trna132	#N/A	#N/A	Homo_sapiens_tRNA-Arg-TCG-5-1	76	79181.8	69427.8	62334.6	65546.7	71099.1	77143.5	60363.2	64635	791.702	277.091	339.148	595.954	596.936	148.043	253.375	519.755	5276.51	1297.5	843.76	tRNA	tRNA	#N/A	NA	NO	NA	NO	NO	NO	NO	75140.5	73285.7	61348.9	65090.8	694.319	212.567	296.262	557.854	0.00924028	0.00290052	0.00482912	0.0085704	0.3139	0.522617	0.927504	0.975316
chr6.trna133	#N/A	#N/A	Homo_sapiens_tRNA-Thr-CGT-1-1	77	54237.5	55406.1	52183.9	54245.4	56367.2	54178.9	47318.6	54029.2	1383.18	510.019	550.422	976.785	1069.57	207.849	458.484	922.729	4464.64	2154.62	1546.88	tRNA	tRNA	#N/A	NA	NO	NA	NO	NO	NO	NO	55302.3	54792.5	49751.2	54137.3	1226.37	358.934	504.453	949.757	0.0221758	0.00655079	0.0101395	0.0175435	0.295402	0.457233	0.791109	0.990781
chr6.trna134	#N/A	#N/A	Homo_sapiens_tRNA-Leu-AAG-4-1	85	4622.12	3802.47	3839.6	3640.63	4793.67	4069.74	3767.39	3714.24	263.322	75.5879	111.241	190.78	209.363	38.5583	83.014	202.574	435.76	374.48	309.18	tRNA	tRNA	#N/A	NA	NO	NA	NO	NO	NO	NO	4707.89	3936.1	3803.5	3677.44	236.343	57.0731	97.1276	196.677	0.0502014	0.0144999	0.0255364	0.0534821	0.288834	0.508679	1.06535	0.836065
chr6.trna135	#N/A	#N/A	Homo_sapiens_tRNA-Thr-TGT-1-1	77	104627	91768.8	95361.6	97289.1	107529	108322	90604.4	92615.9	1882.67	691.496	777.885	1176.56	1467.6	406.717	675.744	1186.48	7653.21	3103.4	2114.14	tRNA	tRNA	#N/A	NA	NO	NA	NO	NO	NO	NO	106078	100046	92983	94952.5	1675.14	549.106	726.814	1181.52	0.0157915	0.00548856	0.00781664	0.0124433	0.347565	0.49499	0.787974	0.943129
chr6.trna136	#N/A	#N/A	Homo_sapiens_tRNA-Gly-GCC-2-3	74	589718	506579	477076	471578	515495	538582	499456	514517	33198.8	15629.9	16687.6	26414.1	27951	8293.08	16454.3	28984.9	55994.9	48022.5	36550.2	tRNA	tRNA	#N/A	NA	NO	NA	NO	NO	NO	NO	552607	522580	488266	493047	30574.9	11961.5	16570.9	27699.5	0.0553285	0.0228893	0.0339384	0.0561802	0.413698	0.613397	1.01539	0.945664
chr6.trna137	#N/A	#N/A	Homo_sapiens_tRNA-iMet-CAT-1-7	75	270836	236090	231269	214100	256410	315291	227400	232540	5697.81	2774.98	3064.15	4219.02	4707.42	2085.52	2847.1	4618	20631.1	10590.9	8014.88	tRNA	tRNA	#N/A	NA	NO	NA	NO	NO	NO	NO	263623	275691	229334	223320	5202.61	2430.25	2955.62	4418.51	0.019735	0.00881513	0.0128878	0.0197855	0.446674	0.653043	1.00256	1.04578
chr6.trna138	#N/A	#N/A	Homo_sapiens_tRNA-Gln-TTG-3-3	75	142547	114183	110547	120911	126201	133667	112004	120863	1821.82	1109.48	1012.07	1533.68	1589.04	820.384	913.058	1468.13	9727.97	3498.11	2548.05	tRNA	tRNA	#N/A	NA	NO	NA	NO	NO	NO	NO	134374	123925	111275	120887	1705.43	964.932	962.563	1500.91	0.0126916	0.00778641	0.00865029	0.0124158	0.613508	0.681575	0.978266	0.922239
chr6.trna139	#N/A	#N/A	Homo_sapiens_tRNA-Gln-CTG-6-1	75	40493.5	37159.6	33334.8	33128.4	39275.5	38947.2	34085	34010.1	1305.8	622.664	568.948	956.825	1085.42	368.83	565.286	917.138	3177.25	2355.65	1591.76	tRNA	tRNA	#N/A	NA	NO	NA	NO	NO	NO	NO	39884.5	38053.4	33709.9	33569.2	1195.61	495.747	567.117	936.981	0.0299767	0.0130277	0.0168235	0.0279119	0.434593	0.561217	0.931119	0.95409
chr6.trna14	#N/A	#N/A	Homo_sapiens_tRNA-Tyr-GTA-1-1	94	32501.1	26870.5	26592.1	26400.2	30623.9	34015.6	26699.2	25020	467.906	175.374	221.86	366.043	414.624	144.71	169.028	332.964	2587.92	985.69	696.19	tRNA	tRNA	#N/A	NA	NO	NA	NO	NO	NO	NO	31562.5	30443	26645.6	25710.1	441.265	160.042	195.444	349.503	0.0139807	0.00525709	0.00733492	0.013594	0.376026	0.524647	0.972342	0.964533
chr6.trna140	#N/A	#N/A	Homo_sapiens_tRNA-Val-AAC-1-5	76	104990	89742.4	85075.6	82363.7	96892	116601	85868.6	90391.5	2399.18	1187.41	1186.49	1981.22	2080.8	960.043	1159.06	2079.8	8625.92	4576.13	3657.78	tRNA	tRNA	#N/A	NA	NO	NA	NO	NO	NO	NO	100941	103172	85472.1	86377.6	2239.99	1073.72	1172.78	2030.51	0.0221911	0.0104072	0.0137212	0.0235074	0.468979	0.618318	1.05931	1.0221
chr6.trna142	#N/A	#N/A	Homo_sapiens_tRNA-Leu-TAA-2-1	86	3997.32	3216.16	3229.46	3558.6	3448.77	3641.63	3307.04	3749.5	170.722	70.0247	84.0201	187.372	139.437	39.852	72.7128	206.183	397.18	340.65	274	tRNA	tRNA	#N/A	NA	NO	NA	NO	NO	NO	NO	3723.05	3428.9	3268.25	3654.05	155.079	54.9383	78.3664	196.778	0.0416539	0.0160222	0.0239781	0.0538519	0.38465	0.575652	1.29284	0.920992
chr6.trna143	#N/A	#N/A	Homo_sapiens_tRNA-Thr-AGT-2-2	77	116821	104415	109917	103348	125710	114212	105157	99941.8	2021.36	752.002	920.371	1422.73	1688.45	439.806	750.574	1371.24	8762.42	3374.95	2443.35	tRNA	tRNA	#N/A	NA	NO	NA	NO	NO	NO	NO	121266	109314	107537	101645	1854.9	595.904	835.472	1396.99	0.0152961	0.00545131	0.00776918	0.0137438	0.356385	0.507918	0.898515	0.901439
chr6.trna144	#N/A	#N/A	Homo_sapiens_tRNA-Val-AAC-4-1	76	16120.2	14735.5	11922.9	12921	15578.2	14247.1	11704.9	12112.2	327.646	75.2585	86.3302	321.062	237.23	15.6108	54.281	195.848	1119.9	344.44	156.49	tRNA	tRNA	#N/A	NA	NO	NA	NO	NO	NO	NO	15849.2	14491.3	11813.9	12516.6	282.438	45.4346	70.3056	258.455	0.0178203	0.00313531	0.00595109	0.0206489	0.17594	0.33395	1.15873	0.914322
chr6.trna145	#N/A	#N/A	Homo_sapiens_tRNA-Ser-CGA-3-1	85	57830	48638.8	45110.6	52251	50136.8	45560.8	44025	54091.3	800.635	266.758	294.15	714.549	635.49	130.464	242.117	637.189	4212.35	1462.71	901.75	tRNA	tRNA	#N/A	NA	NO	NA	NO	NO	NO	NO	53983.4	47099.8	44567.8	53171.1	718.062	198.611	268.134	675.869	0.0133015	0.00421681	0.00601631	0.0127112	0.317017	0.452302	0.955619	0.872487
chr6.trna146	#N/A	#N/A	Homo_sapiens_tRNA-Arg-ACG-2-4	76	113207	103536	99969.3	99761	111242	110699	96505.5	93686.3	2069.55	976.274	960.378	1598.92	1895.42	596.075	816.683	1528.7	7868.72	4168.43	2688.54	tRNA	tRNA	#N/A	NA	NO	NA	NO	NO	NO	NO	112225	107117	98237.4	96723.7	1982.48	786.175	888.531	1563.81	0.0176653	0.00733938	0.00904473	0.0161678	0.41547	0.512006	0.915231	0.954488
chr6.trna147	#N/A	#N/A	Homo_sapiens_tRNA-Val-AAC-3-1	76	60347.3	53492.8	49380	53461	58004.6	63731.6	50482.3	53876.2	1255.77	589.645	585.527	1158.93	1157.76	481.552	576.647	1129.13	4827.3	2546.15	1920.28	tRNA	tRNA	#N/A	NA	NO	NA	NO	NO	NO	NO	59175.9	58612.2	49931.1	53668.6	1206.76	535.598	581.087	1144.03	0.0203928	0.009138	0.0116378	0.0213165	0.448098	0.570679	1.04529	0.990474
chr6.trna148	#N/A	#N/A	Homo_sapiens_tRNA-Leu-CAA-2-1	111	92714.6	77299.5	74479.5	75987.6	84509.4	91253.3	70812.3	77277.8	3129.41	1283.41	1330.82	2564.15	2531.47	783.954	1200.88	2552.04	10572.5	8153.57	5840.68	tRNA	tRNA	#N/A	NA	NO	NA	NO	NO	NO	NO	88612	84276.4	72645.9	76632.7	2830.44	1033.68	1265.85	2558.1	0.031942	0.0122654	0.0174249	0.0333813	0.38399	0.545518	1.04506	0.951072
chr6.trna149	#N/A	#N/A	Homo_sapiens_tRNA-Leu-CAA-3-1	110	146777	116683	114488	120564	129121	136824	112233	122194	5239.68	2178.8	2266.4	4416.5	4304.88	1277.84	2056.75	4360.58	16370.8	13038.3	9913.26	tRNA	tRNA	#N/A	NA	NO	NA	NO	NO	NO	NO	137949	126753	113360	121379	4772.28	1728.32	2161.58	4388.54	0.0345945	0.0136353	0.0190682	0.0361557	0.394146	0.551191	1.04513	0.918842
chr6.trna15	#N/A	#N/A	Homo_sapiens_tRNA-Tyr-GTA-8-1	93	15765.6	13518.7	12845.3	12660.8	15541.3	15861.4	11926.2	12383.4	222.459	82.8519	99.7682	164.069	191.409	63.6988	73.2889	138.599	1257.24	449.1	298.28	tRNA	tRNA	#N/A	NA	NO	NA	NO	NO	NO	NO	15653.5	14690.1	12385.7	12522.1	206.934	73.2754	86.5286	151.334	0.0132197	0.00498809	0.00698615	0.0120854	0.377322	0.528465	0.914194	0.938455
chr6.trna150	#N/A	#N/A	Homo_sapiens_tRNA-iMet-CAT-1-6	75	270836	236090	231269	214100	256410	315291	227400	232540	5697.81	2774.98	3064.15	4219.02	4707.42	2085.52	2847.1	4618	20631.1	10590.9	8014.88	tRNA	tRNA	#N/A	NA	NO	NA	NO	NO	NO	NO	263623	275691	229334	223320	5202.61	2430.25	2955.62	4418.51	0.019735	0.00881513	0.0128878	0.0197855	0.446674	0.653043	1.00256	1.04578
chr6.trna151	#N/A	#N/A	Homo_sapiens_tRNA-Lys-TTT-4-1	76	18316.9	15379.3	14967.7	14547.7	16893.6	17372.5	13114.8	15366.2	301.426	104.622	109.985	278.089	221.82	48.4923	85.6526	228.457	1253.28	486.11	285.23	tRNA	tRNA	#N/A	NA	NO	NA	NO	NO	NO	NO	17605.3	16375.9	14041.3	14957	261.623	76.5571	97.8187	253.273	0.0148605	0.00467498	0.00696652	0.0169334	0.314591	0.468794	1.13949	0.930172
chr6.trna152	#N/A	#N/A	Homo_sapiens_tRNA-Asp-GTC-3-1	75	131332	123227	128463	125458	143818	127903	131083	115962	4796.38	2357.95	2677.03	3411.55	4796.56	1244.91	2172.13	3466.61	10948.9	9252.87	6016.55	tRNA	tRNA	#N/A	NA	NO	NA	NO	NO	NO	NO	137575	125565	129773	120710	4796.47	1801.43	2424.58	3439.08	0.0348645	0.0143466	0.0186832	0.0284904	0.411497	0.535881	0.817175	0.912703
chr6.trna153	#N/A	#N/A	Homo_sapiens_tRNA-Ser-AGA-4-1	85	26906.3	23353.9	22526.8	22849.8	23309.7	24266.8	22447.9	22464.7	166.453	54.7734	57.7395	139.716	120.578	37.7877	48.4906	123.961	2049.21	296.58	180.6	tRNA	tRNA	#N/A	NA	NO	NA	NO	NO	NO	NO	25108	23810.3	22487.3	22657.3	143.516	46.2805	53.115	131.839	0.00571594	0.00194372	0.002362	0.00581884	0.340052	0.41323	1.018	0.948318
chr6.trna154	#N/A	#N/A	Homo_sapiens_tRNA-Gln-CTG-2-1	75	522536	418235	415786	429765	454815	498460	414104	435184	8467.95	4673.9	4498.28	6785.24	7139.66	3339.49	4227.63	6669.6	35026.9	15547.8	11575.6	tRNA	tRNA	#N/A	NA	NO	NA	NO	NO	NO	NO	488675	458348	414945	432474	7803.8	4006.7	4362.95	6727.42	0.0159693	0.00874161	0.0105145	0.0155556	0.547401	0.658423	0.974098	0.937939
chr6.trna155	#N/A	#N/A	Homo_sapiens_tRNA-Ser-AGA-1-1	85	192531	153742	155970	153758	170898	200008	147381	159041	2826.57	1308.88	1263.68	2280.79	2295.06	1036.99	1036.33	2128.67	14507.6	5645.04	3859.73	tRNA	tRNA	#N/A	NA	NO	NA	NO	NO	NO	NO	181714	176875	151675	156399	2560.82	1172.93	1150.01	2204.73	0.0140925	0.00663142	0.00758201	0.0140968	0.470562	0.538016	1.0003	0.973368
chr6.trna156	#N/A	#N/A	Homo_sapiens_tRNA-Ser-TGA-4-1	85	130245	107742	101983	105456	109919	114867	99751.7	108030	3506.65	1296.22	1353.94	2658.5	2638.44	648.462	1161.7	2423.29	9854.45	6473.46	4326.69	tRNA	tRNA	#N/A	NA	NO	NA	NO	NO	NO	NO	120082	111305	100867	106743	3072.55	972.34	1257.82	2540.9	0.0255871	0.00873584	0.0124701	0.0238038	0.341416	0.487358	0.930308	0.926905
chr6.trna157	#N/A	#N/A	Homo_sapiens_tRNA-Lys-TTT-6-1	76	48628.7	42925.4	39803.9	39412.4	44524.8	43864.4	41586.6	40287.4	27.3348	11.3869	16.4026	25.4595	31.9614	5.77986	7.66648	19.9862	3285.87	57.45	25.53	tRNA	tRNA	#N/A	NA	NO	NA	NO	NO	NO	NO	46576.7	43394.9	40695.2	39849.9	29.6481	8.58336	12.0346	22.7229	0.000636543	0.000197797	0.000295724	0.000570211	0.310735	0.464578	0.895793	0.931686
chr6.trna158	#N/A	#N/A	Homo_sapiens_tRNA-iMet-CAT-1-5	75	270836	236090	231269	214100	256410	315291	227400	232540	5697.81	2774.98	3064.15	4219.02	4707.42	2085.52	2847.1	4618	20631.1	10590.9	8014.88	tRNA	tRNA	#N/A	NA	NO	NA	NO	NO	NO	NO	263623	275691	229334	223320	5202.61	2430.25	2955.62	4418.51	0.019735	0.00881513	0.0128878	0.0197855	0.446674	0.653043	1.00256	1.04578
chr6.trna16	#N/A	#N/A	Homo_sapiens_tRNA-Tyr-GTA-3-1	92	16800.4	14287.4	13857.9	14888.6	16527.5	17370.9	14558	13904.7	292.209	110.184	116.4	213.49	239.583	81.1338	82.9912	209.956	1372.83	590.83	334.55	tRNA	tRNA	#N/A	NA	NO	NA	NO	NO	NO	NO	16664	15829.2	14207.9	14396.6	265.896	95.6588	99.6958	211.723	0.0159564	0.0060432	0.00701691	0.0147064	0.378733	0.439756	0.921665	0.949904
chr6.trna160	#N/A	#N/A	Homo_sapiens_tRNA-Val-CAC-2-1	76	279539	249820	234712	236232	255190	283461	232881	267657	8255.13	4141.68	4010.6	7641.1	6963.88	2992.44	3867.35	7697.53	23394	16636.1	12878.6	tRNA	tRNA	#N/A	NA	NO	NA	NO	NO	NO	NO	267365	266641	233796	251944	7609.5	3567.06	3938.97	7669.31	0.0284611	0.0133778	0.0168479	0.0304405	0.470036	0.591961	1.06955	0.997292
chr6.trna161	#N/A	#N/A	Homo_sapiens_tRNA-Ile-AAT-3-1	77	23167	19160	19449.6	18766.4	21393.7	25493.3	19011.5	19971.4	736.937	287.817	299.89	563.104	584.512	221.425	247.192	562.509	1934.93	1291.71	834	tRNA	tRNA	#N/A	NA	NO	NA	NO	NO	NO	NO	22280.3	22326.6	19230.6	19368.9	660.724	254.621	273.541	562.806	0.029655	0.0114044	0.0142243	0.0290573	0.384568	0.479658	0.979843	1.00208
chr6.trna162	#N/A	#N/A	Homo_sapiens_tRNA-Ile-AAT-5-3	77	176554	143221	145938	137764	163591	187827	142589	144791	7535.12	3279.05	3609.2	5709.89	6534.25	1967.78	3112.24	6095.79	14716.2	11964.6	10500.4	tRNA	tRNA	#N/A	NA	NO	NA	NO	NO	NO	NO	170072	165524	144263	141277	7034.68	2623.42	3360.72	5902.84	0.0413629	0.0158492	0.0232957	0.0417819	0.383174	0.563204	1.01013	0.973255
chr6.trna163	#N/A	#N/A	Homo_sapiens_tRNA-Leu-TAA-4-1	86	1481.76	1402.91	1401.56	1608.78	1399.9	1250.54	1276.03	1436.74	29.7494	11.7227	11.6316	18.5253	20.373	4.75163	9.89319	17.612	124.79	50.7	35.05	tRNA	tRNA	#N/A	NA	NO	NA	NO	NO	NO	NO	1440.83	1326.73	1338.79	1522.76	25.0612	8.23714	10.7624	18.0687	0.0173936	0.00620862	0.00803887	0.0118657	0.356949	0.462175	0.68219	0.920805
chr6.trna164	#N/A	#N/A	Homo_sapiens_tRNA-Arg-ACG-2-2	76	113207	103536	99969.3	99761	111242	110699	96505.5	93686.3	2069.55	976.274	960.378	1598.92	1895.42	596.075	816.683	1528.7	7868.72	4168.43	2688.54	tRNA	tRNA	#N/A	NA	NO	NA	NO	NO	NO	NO	112225	107117	98237.4	96723.7	1982.48	786.175	888.531	1563.81	0.0176653	0.00733938	0.00904473	0.0161678	0.41547	0.512006	0.915231	0.954488
chr6.trna165	#N/A	#N/A	Homo_sapiens_tRNA-Val-CAC-6-1	76	3813.67	3056.58	3357.37	3146.54	3853.85	3805.55	3511.92	3293.99	115.789	38.9352	55.138	99.4864	104.915	29.9607	32.9241	94.7738	300.34	216.6	109.64	tRNA	tRNA	#N/A	NA	NO	NA	NO	NO	NO	NO	3833.76	3431.06	3434.65	3220.26	110.352	34.4479	44.0311	97.1301	0.0287843	0.01004	0.0128197	0.0301622	0.348802	0.445371	1.04787	0.89496
chr6.trna166	#N/A	#N/A	Homo_sapiens_tRNA-Ile-AAT-5-2	77	176554	143221	145938	137764	163591	187827	142589	144791	7535.12	3279.05	3609.2	5709.89	6534.25	1967.78	3112.24	6095.79	14716.2	11964.6	10500.4	tRNA	tRNA	#N/A	NA	NO	NA	NO	NO	NO	NO	170072	165524	144263	141277	7034.68	2623.42	3360.72	5902.84	0.0413629	0.0158492	0.0232957	0.0417819	0.383174	0.563204	1.01013	0.973255
chr6.trna167	#N/A	#N/A	Homo_sapiens_tRNA-Ala-AGC-14-2	76	2359.02	2312.37	1915.01	2167.92	2488.09	2510.46	2146.14	2022.67	42.405	18.6425	22.2071	40.7362	26.8687	13.6366	13.4922	38.5679	175.74	82.58	44.93	tRNA	tRNA	#N/A	NA	NO	NA	NO	NO	NO	NO	2423.55	2411.41	2030.57	2095.3	34.6369	16.1396	17.8496	39.6521	0.0142918	0.00669299	0.00879043	0.0189243	0.468311	0.61507	1.32414	0.994991
chr6.trna168	#N/A	#N/A	Homo_sapiens_tRNA-Ala-AGC-12-2	76	7151.19	6644.87	5929.57	6283.08	7240.08	8166.58	6105.72	6118.15	143.755	59.912	63.7119	111.865	109.894	49.4031	47.7706	103.28	505.01	243.55	159.08	tRNA	tRNA	#N/A	NA	NO	NA	NO	NO	NO	NO	7195.63	7405.73	6017.65	6200.61	126.825	54.6575	55.7413	107.572	0.0176252	0.00738044	0.00926296	0.0173487	0.418744	0.525552	0.984311	1.0292
chr6.trna169	#N/A	#N/A	Homo_sapiens_tRNA-Ala-AGC-10-2	76	3866.97	3565.66	3185.93	3599.34	3715.88	3710.1	3076.01	3321.45	98.7649	45.1614	40.7282	80.8982	75.2997	28.207	33.9151	70	282.76	176.13	112.94	tRNA	tRNA	#N/A	NA	NO	NA	NO	NO	NO	NO	3791.43	3637.88	3130.97	3460.4	87.0323	36.6842	37.3217	75.4491	0.022955	0.0100839	0.0119202	0.0218036	0.439291	0.519284	0.949839	0.959502
chr6.trna17	#N/A	#N/A	Homo_sapiens_tRNA-Tyr-GTA-6-1	92	11095.9	9759.89	9172.64	9678.61	11181.2	11665.8	8729.94	9562.21	174.808	71.502	73.6087	145.124	158.88	49.5983	59.4942	130.965	944.09	383.41	239.83	tRNA	tRNA	#N/A	NA	NO	NA	NO	NO	NO	NO	11138.6	10712.8	8951.29	9620.41	166.844	60.5502	66.5515	138.044	0.014979	0.00565211	0.00743485	0.0143491	0.377337	0.496353	0.957952	0.96178
chr6.trna170	#N/A	#N/A	Homo_sapiens_tRNA-Met-CAT-5-2	76	1431.99	1303.68	989.406	1414.39	1355.31	1472.55	1277.09	1471.91	31.7962	13.8972	14.5354	28.3486	28.974	8.32562	12.273	33.7178	120.05	61.72	40.87	tRNA	tRNA	#N/A	NA	NO	NA	NO	NO	NO	NO	1393.65	1388.12	1133.25	1443.15	30.3851	11.1114	13.4042	31.0332	0.0218025	0.00800467	0.0118281	0.0215038	0.367144	0.54251	0.986299	0.99603
chr6.trna171	#N/A	#N/A	Homo_sapiens_tRNA-Ala-AGC-13-3	76	9093.38	8412.11	7762.36	8284.94	9722.32	9746.67	7813.75	8123.03	158.635	66.8651	72.0317	123.908	125.186	51.6676	53.6503	119.974	662.52	275.31	178.66	tRNA	tRNA	#N/A	NA	NO	NA	NO	NO	NO	NO	9407.85	9079.39	7788.06	8203.98	141.91	59.2663	62.841	121.941	0.0150843	0.00652757	0.0080689	0.0148636	0.43274	0.534922	0.985374	0.965086
chr6.trna174	#N/A	#N/A	Homo_sapiens_tRNA-Ala-AGC-9-2	76	7325.89	6630.53	5967.07	6518.91	7489.36	6972.99	6287.99	6213.53	220.663	86.9524	110.165	156.703	173.13	71.936	93.28	163.546	576.43	385.17	287.63	tRNA	tRNA	#N/A	NA	NO	NA	NO	NO	NO	NO	7407.62	6801.76	6127.53	6366.22	196.896	79.4442	101.722	160.124	0.0265802	0.0116799	0.0166009	0.0251522	0.439422	0.624557	0.946273	0.91821
chr6.trna177	#N/A	#N/A	Homo_sapiens_tRNA-Met-CAT-4-1	76	54123	48187.5	44831.4	47808.9	49615.9	54226.2	45997.9	49971.4	1411.38	649.43	696.737	1330.05	1305.26	446.403	649.098	1460.07	4474.95	2876.76	2161.55	tRNA	tRNA	#N/A	NA	NO	NA	NO	NO	NO	NO	51869.4	51206.8	45414.6	48890.2	1358.32	547.916	672.918	1395.06	0.0261873	0.0107001	0.0148172	0.0285346	0.408598	0.565817	1.08964	0.987225
chr6.trna178	#N/A	#N/A	Homo_sapiens_tRNA-Ile-AAT-7-1	77	196493	157367	161034	153887	184202	211253	160432	161363	8514.06	3672.52	4154.5	6608.92	7507.7	2304.78	3639.8	7200.36	16728.3	13334.1	12117.3	tRNA	tRNA	#N/A	NA	NO	NA	NO	NO	NO	NO	190348	184310	160733	157625	8010.88	2988.65	3897.15	6904.64	0.0420855	0.0162154	0.0242461	0.0438043	0.385295	0.576116	1.04084	0.968281
chr6.trna179	#N/A	#N/A	Homo_sapiens_tRNA-Ala-AGC-11-1	76	139633	120266	122788	119439	141778	161365	122744	114584	3254.95	1608.16	1731.48	2365.41	2665.39	1558.97	1470.53	2565.68	12260.9	6064.47	4512.3	tRNA	tRNA	#N/A	NA	NO	NA	NO	NO	NO	NO	140705	140815	122766	117011	2960.17	1583.56	1601	2465.54	0.0210381	0.0112457	0.0130411	0.021071	0.53454	0.61988	1.00156	1.00078
chr6.trna18	#N/A	#N/A	Homo_sapiens_tRNA-Ala-AGC-14-1	76	2359.02	2312.37	1915.01	2167.92	2488.09	2510.46	2146.14	2022.67	42.405	18.6425	22.2071	40.7362	26.8687	13.6366	13.4922	38.5679	175.74	82.58	44.93	tRNA	tRNA	#N/A	NA	NO	NA	NO	NO	NO	NO	2423.55	2411.41	2030.57	2095.3	34.6369	16.1396	17.8496	39.6521	0.0142918	0.00669299	0.00879043	0.0189243	0.468311	0.61507	1.32414	0.994991
chr6.trna180	#N/A	#N/A	Homo_sapiens_tRNA-Thr-AGT-2-1	77	116821	104415	109917	103348	125710	114212	105157	99941.8	2021.36	752.002	920.371	1422.73	1688.45	439.806	750.574	1371.24	8762.42	3374.95	2443.35	tRNA	tRNA	#N/A	NA	NO	NA	NO	NO	NO	NO	121266	109314	107537	101645	1854.9	595.904	835.472	1396.99	0.0152961	0.00545131	0.00776918	0.0137438	0.356385	0.507918	0.898515	0.901439
chr6.trna181	#N/A	#N/A	Homo_sapiens_tRNA-Trp-CCA-3-2	75	13307.6	11648.8	10440.5	11487.7	12455.2	14514.6	11085.9	10825.9	344.863	144.927	149.734	297.463	277.495	103.193	127.339	285.79	1020.84	633.53	418.47	tRNA	tRNA	#N/A	NA	NO	NA	NO	NO	NO	NO	12881.4	13081.7	10763.2	11156.8	311.179	124.06	138.536	291.627	0.0241572	0.00948344	0.0128713	0.0261389	0.392572	0.532814	1.08203	1.01555
chr6.trna182	#N/A	#N/A	Homo_sapiens_tRNA-iMet-CAT-1-4	75	270836	236090	231269	214100	256410	315291	227400	232540	5697.81	2774.98	3064.15	4219.02	4707.42	2085.52	2847.1	4618	20631.1	10590.9	8014.88	tRNA	tRNA	#N/A	NA	NO	NA	NO	NO	NO	NO	263623	275691	229334	223320	5202.61	2430.25	2955.62	4418.51	0.019735	0.00881513	0.0128878	0.0197855	0.446674	0.653043	1.00256	1.04578
chr6.trna183	#N/A	#N/A	Homo_sapiens_tRNA-Trp-CCA-3-1	75	13307.6	11648.8	10440.5	11487.7	12455.2	14514.6	11085.9	10825.9	344.863	144.927	149.734	297.463	277.495	103.193	127.339	285.79	1020.84	633.53	418.47	tRNA	tRNA	#N/A	NA	NO	NA	NO	NO	NO	NO	12881.4	13081.7	10763.2	11156.8	311.179	124.06	138.536	291.627	0.0241572	0.00948344	0.0128713	0.0261389	0.392572	0.532814	1.08203	1.01555
chr6.trna184	#N/A	#N/A	Homo_sapiens_tRNA-iMet-CAT-1-3	75	270836	236090	231269	214100	256410	315291	227400	232540	5697.81	2774.98	3064.15	4219.02	4707.42	2085.52	2847.1	4618	20631.1	10590.9	8014.88	tRNA	tRNA	#N/A	NA	NO	NA	NO	NO	NO	NO	263623	275691	229334	223320	5202.61	2430.25	2955.62	4418.51	0.019735	0.00881513	0.0128878	0.0197855	0.446674	0.653043	1.00256	1.04578
chr6.trna185	#N/A	#N/A	Homo_sapiens_tRNA-Ser-TGA-3-1	85	163137	131404	129186	126037	140046	166796	123664	135824	2456.21	1119.3	1067.06	1897.24	2002.14	924.899	942.001	1882.94	12389.8	4924.55	3508.42	tRNA	tRNA	#N/A	NA	NO	NA	NO	NO	NO	NO	151591	149100	126425	130931	2229.17	1022.1	1004.53	1890.09	0.0147052	0.00685513	0.00794567	0.0144358	0.466172	0.540332	0.981683	0.983564
chr6.trna186	#N/A	#N/A	Homo_sapiens_tRNA-Gln-TTG-3-2	75	142547	114183	110547	120911	126201	133667	112004	120863	1821.82	1109.48	1012.07	1533.68	1589.04	820.384	913.058	1468.13	9727.97	3498.11	2548.05	tRNA	tRNA	#N/A	NA	NO	NA	NO	NO	NO	NO	134374	123925	111275	120887	1705.43	964.932	962.563	1500.91	0.0126916	0.00778641	0.00865029	0.0124158	0.613508	0.681575	0.978266	0.922239
chr6.trna187	#N/A	#N/A	Homo_sapiens_tRNA-Gln-TTG-3-1	75	142547	114183	110547	120911	126201	133667	112004	120863	1821.82	1109.48	1012.07	1533.68	1589.04	820.384	913.058	1468.13	9727.97	3498.11	2548.05	tRNA	tRNA	#N/A	NA	NO	NA	NO	NO	NO	NO	134374	123925	111275	120887	1705.43	964.932	962.563	1500.91	0.0126916	0.00778641	0.00865029	0.0124158	0.613508	0.681575	0.978266	0.922239
chr6.trna188	#N/A	#N/A	Homo_sapiens_tRNA-Ser-GCT-6-1	87	79022.2	63951.3	66003.3	66029.3	72314.6	75865.8	64390.1	59831	1996.4	832.111	1064.5	1680.37	1792.82	574.165	951.974	1731.82	6588.76	4268.05	3486.61	tRNA	tRNA	#N/A	NA	NO	NA	NO	NO	NO	NO	75668.4	69908.6	65196.7	62930.1	1894.61	703.138	1008.24	1706.1	0.0250383	0.010058	0.0154646	0.0271109	0.401703	0.617636	1.08278	0.923881
chr6.trna19	#N/A	#N/A	Homo_sapiens_tRNA-Ala-AGC-12-1	76	7151.19	6644.87	5929.57	6283.08	7240.08	8166.58	6105.72	6118.15	143.755	59.912	63.7119	111.865	109.894	49.4031	47.7706	103.28	505.01	243.55	159.08	tRNA	tRNA	#N/A	NA	NO	NA	NO	NO	NO	NO	7195.63	7405.73	6017.65	6200.61	126.825	54.6575	55.7413	107.572	0.0176252	0.00738044	0.00926296	0.0173487	0.418744	0.525552	0.984311	1.0292
chr6.trna2	#N/A	#N/A	Homo_sapiens_tRNA-iMet-CAT-1-2	75	270836	236090	231269	214100	256410	315291	227400	232540	5697.81	2774.98	3064.15	4219.02	4707.42	2085.52	2847.1	4618	20631.1	10590.9	8014.88	tRNA	tRNA	#N/A	NA	NO	NA	NO	NO	NO	NO	263623	275691	229334	223320	5202.61	2430.25	2955.62	4418.51	0.019735	0.00881513	0.0128878	0.0197855	0.446674	0.653043	1.00256	1.04578
chr6.trna20	#N/A	#N/A	Homo_sapiens_tRNA-Ala-AGC-10-1	76	3866.97	3565.66	3185.93	3599.34	3715.88	3710.1	3076.01	3321.45	98.7649	45.1614	40.7282	80.8982	75.2997	28.207	33.9151	70	282.76	176.13	112.94	tRNA	tRNA	#N/A	NA	NO	NA	NO	NO	NO	NO	3791.43	3637.88	3130.97	3460.4	87.0323	36.6842	37.3217	75.4491	0.022955	0.0100839	0.0119202	0.0218036	0.439291	0.519284	0.949839	0.959502
chr6.trna21	#N/A	#N/A	Homo_sapiens_tRNA-Met-CAT-5-1	76	1431.99	1303.68	989.406	1414.39	1355.31	1472.55	1277.09	1471.91	31.7962	13.8972	14.5354	28.3486	28.974	8.32562	12.273	33.7178	120.05	61.72	40.87	tRNA	tRNA	#N/A	NA	NO	NA	NO	NO	NO	NO	1393.65	1388.12	1133.25	1443.15	30.3851	11.1114	13.4042	31.0332	0.0218025	0.00800467	0.0118281	0.0215038	0.367144	0.54251	0.986299	0.99603
chr6.trna22	#N/A	#N/A	Homo_sapiens_tRNA-Ala-AGC-13-1	76	9093.38	8412.11	7762.36	8284.94	9722.32	9746.67	7813.75	8123.03	158.635	66.8651	72.0317	123.908	125.186	51.6676	53.6503	119.974	662.52	275.31	178.66	tRNA	tRNA	#N/A	NA	NO	NA	NO	NO	NO	NO	9407.85	9079.39	7788.06	8203.98	141.91	59.2663	62.841	121.941	0.0150843	0.00652757	0.0080689	0.0148636	0.43274	0.534922	0.985374	0.965086
chr6.trna25	#N/A	#N/A	Homo_sapiens_tRNA-Ala-AGC-9-1	76	7325.89	6630.53	5967.07	6518.91	7489.36	6972.99	6287.99	6213.53	220.663	86.9524	110.165	156.703	173.13	71.936	93.28	163.546	576.43	385.17	287.63	tRNA	tRNA	#N/A	NA	NO	NA	NO	NO	NO	NO	7407.62	6801.76	6127.53	6366.22	196.896	79.4442	101.722	160.124	0.0265802	0.0116799	0.0166009	0.0251522	0.439422	0.624557	0.946273	0.91821
chr6.trna26	#N/A	#N/A	Homo_sapiens_tRNA-Met-CAT-4-2	76	54123	48187.5	44831.4	47808.9	49615.9	54226.2	45997.9	49971.4	1411.38	649.43	696.737	1330.05	1305.26	446.403	649.098	1460.07	4474.95	2876.76	2161.55	tRNA	tRNA	#N/A	NA	NO	NA	NO	NO	NO	NO	51869.4	51206.8	45414.6	48890.2	1358.32	547.916	672.918	1395.06	0.0261873	0.0107001	0.0148172	0.0285346	0.408598	0.565817	1.08964	0.987225
chr6.trna27	#N/A	#N/A	Homo_sapiens_tRNA-Ile-AAT-6-1	77	175117	149076	144571	141037	173656	199246	139736	150488	4749.45	2218.5	2256.03	3805.07	4400.89	1527.16	2113.93	4009.73	14221.9	9805.84	7132.19	tRNA	tRNA	#N/A	NA	NO	NA	NO	NO	NO	NO	174387	174161	142153	145763	4575.17	1872.83	2184.98	3907.4	0.0262358	0.0107534	0.0153706	0.0268066	0.409875	0.585863	1.02175	0.998708
chr6.trna28	#N/A	#N/A	Homo_sapiens_tRNA-Met-CAT-4-3	76	54123	48187.5	44831.4	47808.9	49615.9	54226.2	45997.9	49971.4	1411.38	649.43	696.737	1330.05	1305.26	446.403	649.098	1460.07	4474.95	2876.76	2161.55	tRNA	tRNA	#N/A	NA	NO	NA	NO	NO	NO	NO	51869.4	51206.8	45414.6	48890.2	1358.32	547.916	672.918	1395.06	0.0261873	0.0107001	0.0148172	0.0285346	0.408598	0.565817	1.08964	0.987225
chr6.trna29	#N/A	#N/A	Homo_sapiens_tRNA-Ile-AAT-7-2	77	196493	157367	161034	153887	184202	211253	160432	161363	8514.06	3672.52	4154.5	6608.92	7507.7	2304.78	3639.8	7200.36	16728.3	13334.1	12117.3	tRNA	tRNA	#N/A	NA	NO	NA	NO	NO	NO	NO	190348	184310	160733	157625	8010.88	2988.65	3897.15	6904.64	0.0420855	0.0162154	0.0242461	0.0438043	0.385295	0.576116	1.04084	0.968281
chr6.trna3	#N/A	#N/A	Homo_sapiens_tRNA-Arg-TCG-4-1	76	16035.9	12877.8	11796.7	13447	14910	14766.1	11062.5	13330.8	237.224	71.274	91.0382	179.452	161.28	38.2614	67.674	165.121	1087.27	354.69	225.36	tRNA	tRNA	#N/A	NA	NO	NA	NO	NO	NO	NO	15473	13822	11429.6	13388.9	199.252	54.7677	79.3561	172.286	0.0128774	0.00396237	0.00694303	0.0128678	0.307699	0.539163	0.999255	0.893295
chr6.trna30	#N/A	#N/A	Homo_sapiens_tRNA-Ile-TAT-2-2	97	13434.8	12855.9	10977.2	12213.5	13643.8	13426.6	10511.1	11621.8	143.422	51.6922	55.6811	127.92	114.55	29.8326	41.8636	102.915	1247.02	321.53	177.93	tRNA	tRNA	#N/A	NA	NO	NA	NO	NO	NO	NO	13539.3	13141.3	10744.2	11917.7	128.986	40.7624	48.7723	115.417	0.00952678	0.00310187	0.00453943	0.00968454	0.325594	0.476491	1.01656	0.970599
chr6.trna31	#N/A	#N/A	Homo_sapiens_tRNA-Pro-CGG-2-1	75	104384	92522.1	83103.7	95467.6	99233.7	92036.8	88369.5	88633.8	3990.59	1636.11	1824.27	3559.45	3448.88	782.13	1561.53	3359.54	7737.28	6939.16	5131.61	tRNA	tRNA	#N/A	NA	NO	NA	NO	NO	NO	NO	101809	92279.5	85736.6	92050.7	3719.74	1209.12	1692.9	3459.49	0.0365365	0.0131028	0.0197454	0.0375825	0.358622	0.540429	1.02863	0.9064
chr6.trna32	#N/A	#N/A	Homo_sapiens_tRNA-Ser-GCT-1-1	85	46426.9	42172.5	38203.8	43559.3	43428.3	42677.9	40441.1	41940.1	1486.29	685.957	717.934	1372.48	1307.95	368.36	644.375	1363.22	3945.81	3342	2399.93	tRNA	tRNA	#N/A	NA	NO	NA	NO	NO	NO	NO	44927.6	42425.2	39322.5	42749.7	1397.12	527.159	681.154	1367.85	0.0310972	0.0124256	0.0173223	0.0319967	0.399573	0.557037	1.02893	0.944302
chr6.trna34	#N/A	#N/A	Homo_sapiens_tRNA-His-GTG-1-5	75	277852	243109	229319	227746	255002	261440	230193	237263	9587.96	4179.31	4266.15	7387.19	7717.34	2334.21	3916.08	7380.89	21886.8	16748.8	12810.1	tRNA	tRNA	#N/A	NA	NO	NA	NO	NO	NO	NO	266427	252274	229756	232505	8652.65	3256.76	4091.12	7384.04	0.0324766	0.0129096	0.0178064	0.0317586	0.397505	0.548282	0.977892	0.946879
chr6.trna35	#N/A	#N/A	Homo_sapiens_tRNA-Thr-AGT-6-1	77	144998	129545	132072	127411	152121	141029	128523	125760	2438.61	956.661	1114.73	1764.53	2068.96	544.384	903.341	1687.36	10528.6	4293.45	3006.64	tRNA	tRNA	#N/A	NA	NO	NA	NO	NO	NO	NO	148560	135287	130297	126585	2253.79	750.523	1009.04	1725.95	0.0151709	0.00554764	0.00774411	0.0136346	0.365675	0.510457	0.898735	0.910658
chr6.trna36	#N/A	#N/A	Homo_sapiens_tRNA-Ser-CGA-2-1	85	50599.5	44767.9	44266.5	45252.3	44857.2	47945.1	40397.1	47609.5	800.65	397.916	331.179	736.639	660.075	291.876	317.173	690.443	4342.9	1793.72	1181.29	tRNA	tRNA	#N/A	NA	NO	NA	NO	NO	NO	NO	47728.4	46356.5	42331.8	46430.9	730.362	344.896	324.176	713.541	0.0153025	0.00744008	0.00765798	0.0153678	0.486201	0.50044	1.00427	0.971257
chr6.trna37	#N/A	#N/A	Homo_sapiens_tRNA-Arg-ACG-2-3	76	113207	103536	99969.3	99761	111242	110699	96505.5	93686.3	2069.55	976.274	960.378	1598.92	1895.42	596.075	816.683	1528.7	7868.72	4168.43	2688.54	tRNA	tRNA	#N/A	NA	NO	NA	NO	NO	NO	NO	112225	107117	98237.4	96723.7	1982.48	786.175	888.531	1563.81	0.0176653	0.00733938	0.00904473	0.0161678	0.41547	0.512006	0.915231	0.954488
chr6.trna38	#N/A	#N/A	Homo_sapiens_tRNA-Val-AAC-5-1	76	2713.77	3242.5	2451.72	3073.26	2968.36	3075.26	2635.41	2473.13	51.7904	17.06	17.4505	45.6737	49.1676	9.78904	16.5221	49.178	238.29	98.13	55.02	tRNA	tRNA	#N/A	NA	NO	NA	NO	NO	NO	NO	2841.06	3158.88	2543.57	2773.19	50.479	13.4245	16.9863	47.4259	0.0177676	0.00424977	0.00667814	0.0171015	0.239186	0.37586	0.96251	1.11187
chr6.trna4	#N/A	#N/A	Homo_sapiens_tRNA-Arg-TCG-2-1	76	36209.8	30750.7	28605.2	31787.7	34098.1	35315.3	28166.1	29377.2	474.743	181.178	194.536	330.487	405.459	137.584	174.026	369.435	2396.02	802.56	579.52	tRNA	tRNA	#N/A	NA	NO	NA	NO	NO	NO	NO	35153.9	33033	28385.6	30582.4	440.101	159.381	184.281	349.961	0.0125192	0.00482492	0.00649205	0.0114432	0.3854	0.518566	0.914049	0.939667
chr6.trna42	#N/A	#N/A	Homo_sapiens_tRNA-Val-TAC-4-1	76	50905.4	43275.1	41101.3	45502.1	48137.6	51284.1	40320	48097.3	1185.83	541.826	539.48	1182.21	1107.6	354.951	560.515	1169.23	3922.85	2435.85	1866.56	tRNA	tRNA	#N/A	NA	NO	NA	NO	NO	NO	NO	49521.5	47279.6	40710.7	46799.7	1146.71	448.389	549.997	1175.72	0.0231559	0.00948377	0.0135099	0.0251224	0.409562	0.583433	1.08492	0.954729
chr6.trna44	#N/A	#N/A	Homo_sapiens_tRNA-Gln-CTG-5-1	75	20053.7	16566.1	12470	15262.1	18349.9	15340.3	13116.6	12728.1	294.213	76.8155	80.8616	248.29	216.982	37.8142	63.8354	170.22	1242.46	374.08	209.78	tRNA	tRNA	#N/A	NA	NO	NA	NO	NO	NO	NO	19201.8	15953.2	12793.3	13995.1	255.597	57.3149	72.3485	209.255	0.0133111	0.00359268	0.0056552	0.0149521	0.269901	0.424847	1.12328	0.83082
chr6.trna45	#N/A	#N/A	Homo_sapiens_tRNA-Ser-GCT-2-1	85	139296	118819	109933	117367	128120	130091	115195	120491	3463.14	1728.22	1811.65	2956.48	3075.23	1139.58	1727.52	3089.15	12027.7	7563.98	6076.3	tRNA	tRNA	#N/A	NA	NO	NA	NO	NO	NO	NO	133708	124455	112564	118929	3269.19	1433.9	1769.59	3022.81	0.0244502	0.0115215	0.0157207	0.025417	0.471221	0.642969	1.03954	0.930798
chr6.trna46	#N/A	#N/A	Homo_sapiens_tRNA-Ser-AGA-2-2	85	89239.2	70789.4	71777.4	67487.1	76280.7	92323.8	68090.1	71694.4	1291.62	582.068	586.314	1015.73	1015.83	500.129	499.214	983.521	6539.9	2498.57	1859.29	tRNA	tRNA	#N/A	NA	NO	NA	NO	NO	NO	NO	82759.9	81556.6	69933.8	69590.7	1153.72	541.099	542.764	999.628	0.0139406	0.00663464	0.00776111	0.0143644	0.475923	0.556728	1.0304	0.98546
chr6.trna47	#N/A	#N/A	Homo_sapiens_tRNA-Asp-GTC-2-6	75	508269	432375	442478	440553	483523	461671	451933	438683	15416	7508.95	8073.36	11688.8	14469.7	4498.11	7718.84	12103.7	37662.4	31403.3	21006.8	tRNA	tRNA	#N/A	NA	NO	NA	NO	NO	NO	NO	495896	447023	447205	439618	14942.9	6003.53	7896.1	11896.2	0.030133	0.01343	0.0176565	0.0270604	0.445691	0.585953	0.89803	0.901445
chr6.trna48	#N/A	#N/A	Homo_sapiens_tRNA-Ser-AGA-2-3	85	89239.2	70789.4	71777.4	67487.1	76280.7	92323.8	68090.1	71694.4	1291.62	582.068	586.314	1015.73	1015.83	500.129	499.214	983.521	6539.9	2498.57	1859.29	tRNA	tRNA	#N/A	NA	NO	NA	NO	NO	NO	NO	82759.9	81556.6	69933.8	69590.7	1153.72	541.099	542.764	999.628	0.0139406	0.00663464	0.00776111	0.0143644	0.475923	0.556728	1.0304	0.98546
chr6.trna49	#N/A	#N/A	Homo_sapiens_tRNA-Ser-AGA-2-4	85	89239.2	70789.4	71777.4	67487.1	76280.7	92323.8	68090.1	71694.4	1291.62	582.068	586.314	1015.73	1015.83	500.129	499.214	983.521	6539.9	2498.57	1859.29	tRNA	tRNA	#N/A	NA	NO	NA	NO	NO	NO	NO	82759.9	81556.6	69933.8	69590.7	1153.72	541.099	542.764	999.628	0.0139406	0.00663464	0.00776111	0.0143644	0.475923	0.556728	1.0304	0.98546
chr6.trna5	#N/A	#N/A	Homo_sapiens_tRNA-Ser-AGA-2-1	85	89239.2	70789.4	71777.4	67487.1	76280.7	92323.8	68090.1	71694.4	1291.62	582.068	586.314	1015.73	1015.83	500.129	499.214	983.521	6539.9	2498.57	1859.29	tRNA	tRNA	#N/A	NA	NO	NA	NO	NO	NO	NO	82759.9	81556.6	69933.8	69590.7	1153.72	541.099	542.764	999.628	0.0139406	0.00663464	0.00776111	0.0143644	0.475923	0.556728	1.0304	0.98546
chr6.trna50	#N/A	#N/A	Homo_sapiens_tRNA-Asp-GTC-2-7	75	508269	432375	442478	440553	483523	461671	451933	438683	15416	7508.95	8073.36	11688.8	14469.7	4498.11	7718.84	12103.7	37662.4	31403.3	21006.8	tRNA	tRNA	#N/A	NA	NO	NA	NO	NO	NO	NO	495896	447023	447205	439618	14942.9	6003.53	7896.1	11896.2	0.030133	0.01343	0.0176565	0.0270604	0.445691	0.585953	0.89803	0.901445
chr6.trna51	#N/A	#N/A	Homo_sapiens_tRNA-Gln-CTG-1-2	75	374254	295965	291839	303303	314591	338541	297269	298097	6192.26	3215.29	3198.14	4925.55	5121.37	2272.76	2972.96	4927.57	23993.1	11114.8	8552.16	tRNA	tRNA	#N/A	NA	NO	NA	NO	NO	NO	NO	344423	317253	294554	300700	5656.82	2744.03	3085.55	4926.56	0.0164241	0.00864933	0.0104753	0.0163836	0.526626	0.637805	0.997539	0.921116
chr6.trna52	#N/A	#N/A	Homo_sapiens_tRNA-Ser-AGA-3-1	85	7496.58	6869.88	5362.53	5833.94	6499.28	6319.68	5251.67	5203.18	89.9734	34.6108	31.0498	80.5666	60.7323	17.8815	28.842	59.5531	583.94	171.47	107.42	tRNA	tRNA	#N/A	NA	NO	NA	NO	NO	NO	NO	6997.93	6594.78	5307.1	5518.56	75.3529	26.2462	29.9459	70.0598	0.0107679	0.00397984	0.00564261	0.0126953	0.369603	0.524022	1.179	0.942391
chr6.trna53	#N/A	#N/A	Homo_sapiens_tRNA-Ser-TGA-2-1	85	386850	315638	317577	317003	342881	392367	297024	331295	6626.37	3036.76	2870.25	5295.29	5309	2185.86	2421.24	4868.21	30220.5	13058.2	9017.73	tRNA	tRNA	#N/A	NA	NO	NA	NO	NO	NO	NO	364866	354003	307300	324149	5967.68	2611.31	2645.74	5081.75	0.0163558	0.00737653	0.00860963	0.0156772	0.451003	0.526395	0.958508	0.970228
chr6.trna54	#N/A	#N/A	Homo_sapiens_tRNA-Arg-TCT-5-1	90	10279.2	8536.22	7225.43	8388.23	8350.03	8038.89	7717.82	8036.96	281.746	87.9432	98.9349	259.755	206.782	28.7699	70.9138	219.366	776.25	461.32	279.65	tRNA	tRNA	#N/A	NA	NO	NA	NO	NO	NO	NO	9314.61	8287.56	7471.62	8212.6	244.264	58.3566	84.9243	239.56	0.0262238	0.00704147	0.0113663	0.0291698	0.268515	0.433433	1.11234	0.889737
chr6.trna57	#N/A	#N/A	Homo_sapiens_tRNA-Ile-TAT-2-3	97	17326.7	16969.3	14701.4	15800.1	17083.3	16750.2	14492.8	15334.7	174.923	61.9953	65.5239	162.647	142.339	33.7796	50.4513	124.076	1646.02	399.53	214.43	tRNA	tRNA	#N/A	NA	NO	NA	NO	NO	NO	NO	17205	16859.7	14597.1	15567.4	158.631	47.8875	57.9876	143.362	0.00922005	0.00284035	0.00397255	0.0092091	0.308062	0.430859	0.998812	0.979933
chr6.trna59	#N/A	#N/A	Homo_sapiens_tRNA-Ile-AAT-8-1	77	176038	145844	148782	138652	167172	189327	144307	148716	7686.3	3362.13	3640.68	5939.48	6630.18	1985.89	3141.53	6175.72	15089.1	12289	10599.2	tRNA	tRNA	#N/A	NA	NO	NA	NO	NO	NO	NO	171605	167585	146545	143684	7158.24	2674.01	3391.1	6057.6	0.0417135	0.0159561	0.0231404	0.0421592	0.382517	0.554746	1.01069	0.976577
chr6.trna6	#N/A	#N/A	Homo_sapiens_tRNA-Arg-ACG-1-1	76	115607	105405	105462	104642	117139	118056	100707	98708.7	2172.3	1068.48	1055.41	1720.86	1935.94	703.76	905.578	1678.88	8298.15	4257.54	2952.67	tRNA	tRNA	#N/A	NA	NO	NA	NO	NO	NO	NO	116373	111730	103084	101676	2054.12	886.119	980.496	1699.87	0.0176512	0.00793086	0.00951158	0.0167186	0.449311	0.538864	0.947165	0.960107
chr6.trna60	#N/A	#N/A	Homo_sapiens_tRNA-Ile-AAT-2-1	77	26359.9	22228.8	21369.6	21284.6	24224.1	27023.2	21636.7	21768.7	878.757	333.049	350.426	670.533	701.438	230.251	293.465	664.762	2202.11	1494.71	990.12	tRNA	tRNA	#N/A	NA	NO	NA	NO	NO	NO	NO	25292	24626	21503.1	21526.6	790.098	281.65	321.945	667.647	0.0312391	0.0114371	0.014972	0.0310149	0.366115	0.479272	0.992825	0.97367
chr6.trna61	#N/A	#N/A	Homo_sapiens_tRNA-Thr-AGT-4-1	77	41686.8	37499.9	36351.1	38987	42960.1	42091.5	34937.7	35776.8	707.38	262.948	309.268	512.778	536.019	157.27	254.036	503.571	2956.37	1180.1	857.09	tRNA	tRNA	#N/A	NA	NO	NA	NO	NO	NO	NO	42323.4	39795.7	35644.4	37381.9	621.699	210.109	281.652	508.174	0.0146892	0.00527969	0.00790172	0.0135941	0.359426	0.537925	0.925448	0.940276
chr6.trna62	#N/A	#N/A	Homo_sapiens_tRNA-iMet-CAT-2-1	75	32353.5	28144.7	27047.4	27055.8	33257	34394.3	28006.7	25673.1	815.562	259.845	334.047	602.778	611.738	137.844	254.298	558.323	2110.85	1295.09	835.69	tRNA	tRNA	#N/A	NA	NO	NA	NO	NO	NO	NO	32805.2	31269.5	27527	26364.4	713.65	198.844	294.172	580.551	0.0217541	0.00635906	0.0106867	0.0220202	0.292315	0.491248	1.01223	0.953185
chr6.trna63	#N/A	#N/A	Homo_sapiens_tRNA-Ser-GCT-5-1	85	128366	113787	106712	100473	119519	123025	105733	103093	3317.62	1558.92	1752.67	2690.86	2994.06	970.36	1618.63	2844.84	10879.3	7364.32	5595.75	tRNA	tRNA	#N/A	NA	NO	NA	NO	NO	NO	NO	123942	118406	106223	101783	3155.84	1264.64	1685.65	2767.85	0.0254621	0.0106805	0.015869	0.0271936	0.419466	0.623241	1.068	0.955332
chr6.trna65	#N/A	#N/A	Homo_sapiens_tRNA-Ile-TAT-3-1	97	3132.67	3468.76	2814.54	3246.09	3168.39	3753.46	3049.01	2993.84	45.906	16.4761	24.0656	48.3775	31.5296	16.2462	21.7211	46.7863	336.47	107.58	88.5	tRNA	tRNA	#N/A	NA	NO	NA	NO	NO	NO	NO	3150.53	3611.11	2931.77	3119.96	38.7178	16.3611	22.8934	47.5819	0.0122893	0.00453078	0.00780872	0.0152508	0.368677	0.635408	1.24098	1.14619
chr6.trna66	#N/A	#N/A	Homo_sapiens_tRNA-Gln-TTG-2-1	75	134822	109064	100541	107928	112760	128716	103789	116043	1601.3	968.701	858.784	1366.79	1357.77	812.099	824.17	1294.7	9340.02	2968.3	2247.04	tRNA	tRNA	#N/A	NA	NO	NA	NO	NO	NO	NO	123791	118890	102165	111986	1479.54	890.4	841.477	1330.74	0.0119519	0.00748926	0.00823642	0.0118832	0.626615	0.689129	0.994248	0.960413
chr6.trna67	#N/A	#N/A	Homo_sapiens_tRNA-Ala-AGC-3-1	75	71884.8	67905.7	66625.7	66947.9	78227.1	73940.2	63755.9	62769.7	1539.19	810.536	972.411	1410.45	1590.49	758.737	791.175	1530.39	6031.93	3451.8	2600.01	tRNA	tRNA	#N/A	NA	NO	NA	NO	NO	NO	NO	75055.9	70923	65190.8	64858.8	1564.84	784.636	881.793	1470.42	0.0208489	0.0110632	0.0135263	0.0226711	0.530637	0.648778	1.0874	0.944935
chr6.trna68	#N/A	#N/A	Homo_sapiens_tRNA-Ala-TGC-2-1	75	84727.9	71702.8	71907.7	76550.7	87317.4	81512.1	71502	64496	2471.93	930.411	1211.16	2129.43	2169.37	818.971	993	2190.5	6649.63	4575.15	3263.26	tRNA	tRNA	#N/A	NA	NO	NA	NO	NO	NO	NO	86022.6	76607.4	71704.9	70523.3	2320.65	874.691	1102.08	2159.96	0.0269772	0.0114178	0.0153697	0.0306276	0.42324	0.569728	1.13532	0.89055
chr6.trna69	#N/A	#N/A	Homo_sapiens_tRNA-Ala-AGC-5-1	75	38166.1	32550.5	34196.4	34591.6	38375.9	36142.1	34784.6	32031.9	1345.26	582.134	660.019	1228.16	1189.86	422.933	527.112	1256.1	3070.88	2544.73	1732.23	tRNA	tRNA	#N/A	NA	NO	NA	NO	NO	NO	NO	38271	34346.3	34490.5	33311.8	1267.56	502.534	593.566	1242.13	0.0331207	0.0146314	0.0172095	0.037288	0.441759	0.519601	1.12582	0.89745
chr6.trna7	#N/A	#N/A	Homo_sapiens_tRNA-Leu-CAG-1-7	86	337424	301407	276829	275875	302410	323740	274673	305826	11988.1	5700.45	5712.5	9611.3	10658	3251.42	5203.45	10148.6	31222.9	24647.9	19607.9	tRNA	tRNA	#N/A	NA	NO	NA	NO	NO	NO	NO	319917	312573	275751	290851	11323	4475.93	5457.98	9879.93	0.0353936	0.0143196	0.0197931	0.0339691	0.404583	0.55923	0.959753	0.977044
chr6.trna70	#N/A	#N/A	Homo_sapiens_tRNA-Ala-AGC-7-1	75	125531	110157	109810	111180	124866	119250	110647	102113	4060.16	1928.46	2267.83	3580.63	3793.46	1600.49	1886.28	4018.86	9728.25	8218.8	6198.81	tRNA	tRNA	#N/A	NA	NO	NA	NO	NO	NO	NO	125199	114704	110228	106647	3926.81	1764.47	2077.05	3799.74	0.0313646	0.0153829	0.0188432	0.0356293	0.490454	0.600778	1.13597	0.916172
chr6.trna71	#N/A	#N/A	Homo_sapiens_tRNA-Thr-AGT-3-1	77	87717.2	79313.5	79400.5	80635.7	90837.8	84247.5	78502.4	76793.4	1630.15	596.141	721.694	1216.39	1381.72	340.378	618.91	1231.9	6345.73	2683.15	2088.14	tRNA	tRNA	#N/A	NA	NO	NA	NO	NO	NO	NO	89277.5	81780.5	78951.5	78714.5	1505.94	468.259	670.302	1224.15	0.016868	0.00572581	0.00849005	0.0155517	0.339448	0.503322	0.921964	0.916026
chr6.trna72	#N/A	#N/A	Homo_sapiens_tRNA-Ala-CGC-4-1	75	129961	112545	105559	116969	120699	118911	114573	108530	7837.34	2700.51	3644.53	7215.2	6961.45	1516.71	3180.83	8280.08	12597	10453	8196.5	tRNA	tRNA	#N/A	NA	NO	NA	NO	NO	NO	NO	125330	115728	110066	112749	7399.39	2108.61	3412.68	7747.64	0.0590394	0.0182205	0.0310057	0.0687156	0.308615	0.525169	1.16389	0.923386
chr6.trna75	#N/A	#N/A	Homo_sapiens_tRNA-Arg-CCG-1-2	76	146548	128922	125626	129687	140054	137018	121255	121321	3681.23	1189.71	1513.23	2891.08	2951.47	491.285	1174.13	2577.92	9894.99	5300.06	3909.95	tRNA	tRNA	#N/A	NA	NO	NA	NO	NO	NO	NO	143301	132970	123441	125504	3316.35	840.498	1343.68	2734.5	0.0231425	0.00632095	0.0108852	0.0217882	0.273132	0.470356	0.941478	0.927906
chr6.trna76	#N/A	#N/A	Homo_sapiens_tRNA-Leu-CAA-1-2	108	143605	115649	116772	115970	131259	141519	113045	119630	4734.69	1913.81	2059.5	3841.01	3973.21	1137.96	1864	3883.26	16137.3	12047.1	8820.86	tRNA	tRNA	#N/A	NA	NO	NA	NO	NO	NO	NO	137432	128584	114909	117800	4353.95	1525.89	1961.75	3862.14	0.0316807	0.0118669	0.0170723	0.0327855	0.374577	0.538885	1.03487	0.935619
chr6.trna77	#N/A	#N/A	Homo_sapiens_tRNA-Met-CAT-3-1	76	56970.6	49344.1	46027.4	47910.3	53238.1	59150.9	48398	50708.8	1542.18	648.026	716.831	1431.35	1353.81	429.807	665.797	1506.47	4308.59	2977.31	2217.16	tRNA	tRNA	#N/A	NA	NO	NA	NO	NO	NO	NO	55104.3	54247.5	47212.7	49309.5	1447.99	538.917	691.314	1468.91	0.0262773	0.0099344	0.0146425	0.0297895	0.37806	0.557232	1.13366	0.984451
chr6.trna78	#N/A	#N/A	Homo_sapiens_tRNA-Lys-TTT-3-3	76	49110.4	44345.7	45073.5	40201.1	50239.2	46643.2	40727.6	40342.5	527.748	200.304	232.298	456.834	497.578	113.742	172.257	385.958	3546.54	994.61	573.63	tRNA	tRNA	#N/A	NA	NO	NA	NO	NO	NO	NO	49674.8	45494.4	42900.5	40271.8	512.663	157.023	202.278	421.396	0.0103204	0.00345148	0.00471503	0.0104638	0.334433	0.456866	1.0139	0.915845
chr6.trna79	#N/A	#N/A	Homo_sapiens_tRNA-Glu-CTC-1-6	75	640105	525248	516338	505240	580491	578645	559145	537382	39627.4	18060.8	18525.9	31865.2	36014	9014.18	17542.4	34488.5	64033.1	52390.8	39393.6	tRNA	tRNA	#N/A	NA	NO	NA	NO	NO	NO	NO	610298	551946	537741	521311	37820.7	13537.5	18034.2	33176.9	0.0619708	0.0245269	0.0335369	0.0636412	0.395781	0.541172	1.02695	0.904389
chr6.trna8	#N/A	#N/A	Homo_sapiens_tRNA-Arg-ACG-1-2	76	115607	105405	105462	104642	117139	118056	100707	98708.7	2172.3	1068.48	1055.41	1720.86	1935.94	703.76	905.578	1678.88	8298.15	4257.54	2952.67	tRNA	tRNA	#N/A	NA	NO	NA	NO	NO	NO	NO	116373	111730	103084	101676	2054.12	886.119	980.496	1699.87	0.0176512	0.00793086	0.00951158	0.0167186	0.449311	0.538864	0.947165	0.960107
chr6.trna80	#N/A	#N/A	Homo_sapiens_tRNA-Leu-AAG-3-1	85	53704.9	44607.1	41799.2	41755.7	49143.9	43151.4	42430.4	42569.7	3214.83	1260.31	1452.51	2807.92	2743.83	542.486	1313.95	2760.74	5689.84	4767.09	3678.39	tRNA	tRNA	#N/A	NA	NO	NA	NO	NO	NO	NO	51424.4	43879.2	42114.8	42162.7	2979.33	901.4	1383.23	2784.33	0.0579361	0.0205428	0.0328442	0.0660378	0.354576	0.566905	1.13984	0.853277
chr6.trna82	#N/A	#N/A	Homo_sapiens_tRNA-Ile-AAT-12-1	77	83363.5	67722.6	70489.5	70636.2	77904.5	101421	64245.7	73890.6	2234.85	1160.99	1121.16	2022.89	2171.73	1003.95	999.224	2173.71	6538.72	4838.93	3371.28	tRNA	tRNA	#N/A	NA	NO	NA	NO	NO	NO	NO	80634	84571.8	67367.6	72263.4	2203.29	1082.47	1060.19	2098.3	0.0273246	0.0127994	0.0157374	0.0290368	0.468421	0.575944	1.06266	1.04884
chr6.trna84	#N/A	#N/A	Homo_sapiens_tRNA-Ile-AAT-1-1	77	29924.5	28929.7	26855.8	24699.7	32106.3	31453.8	24600.2	23646.4	880.98	331.296	360.41	681.762	715.728	126.523	238.753	589.773	2227.59	1486.84	805.53	tRNA	tRNA	#N/A	NA	NO	NA	NO	NO	NO	NO	31015.4	30191.8	25728	24173	798.354	228.909	299.582	635.767	0.0257406	0.00758184	0.0116442	0.0263007	0.294548	0.452367	1.02176	0.973445
chr6.trna87	#N/A	#N/A	Homo_sapiens_tRNA-Leu-TAA-1-1	86	54149.3	44937.1	41382.3	43548.4	50535.6	52275.2	40695.1	44289.2	1068.51	439.334	422.245	864.213	879.617	321.732	418.497	898.1	4087.55	2189	1577	tRNA	tRNA	#N/A	NA	NO	NA	NO	NO	NO	NO	52342.4	48606.1	41038.7	43918.8	974.065	380.533	420.371	881.156	0.0186095	0.00782891	0.0102433	0.0200633	0.420695	0.550434	1.07812	0.928618
chr6.trna9	#N/A	#N/A	Homo_sapiens_tRNA-Val-CAC-1-6	76	361130	301319	286509	281547	322396	381358	291867	304978	8844.21	4414.11	4395.46	7382.2	7679.93	3467.71	4334.26	7723.54	29319.4	16889.8	13583.5	tRNA	tRNA	#N/A	NA	NO	NA	NO	NO	NO	NO	341763	341338	289188	293263	8262.07	3940.91	4364.86	7552.87	0.0241749	0.0115455	0.0150935	0.0257546	0.477581	0.624348	1.06535	0.998758
chr6.trna91	#N/A	#N/A	Homo_sapiens_tRNA-Glu-CTC-1-7	75	640105	525248	516338	505240	580491	578645	559145	537382	39627.4	18060.8	18525.9	31865.2	36014	9014.18	17542.4	34488.5	64033.1	52390.8	39393.6	tRNA	tRNA	#N/A	NA	NO	NA	NO	NO	NO	NO	610298	551946	537741	521311	37820.7	13537.5	18034.2	33176.9	0.0619708	0.0245269	0.0335369	0.0636412	0.395781	0.541172	1.02695	0.904389
chr6.trna93	#N/A	#N/A	Homo_sapiens_tRNA-Ala-AGC-16-1	76	5315.59	4951.18	4681.03	5012.02	5820.6	6174.35	4697.13	4505.97	118.21	41.3553	46.2871	85.3259	85.8216	35.2278	34.87	78.8929	376.29	185.77	116.12	tRNA	tRNA	#N/A	NA	NO	NA	NO	NO	NO	NO	5568.09	5562.77	4689.08	4758.99	102.016	38.2915	40.5786	82.1094	0.0183215	0.00688354	0.00865385	0.0172535	0.375708	0.472333	0.941708	0.999044
chr6.trna95	#N/A	#N/A	Homo_sapiens_tRNA-Ala-AGC-12-3	76	7151.19	6644.87	5929.57	6283.08	7240.08	8166.58	6105.72	6118.15	143.755	59.912	63.7119	111.865	109.894	49.4031	47.7706	103.28	505.01	243.55	159.08	tRNA	tRNA	#N/A	NA	NO	NA	NO	NO	NO	NO	7195.63	7405.73	6017.65	6200.61	126.825	54.6575	55.7413	107.572	0.0176252	0.00738044	0.00926296	0.0173487	0.418744	0.525552	0.984311	1.0292
chr6.trna97	#N/A	#N/A	Homo_sapiens_tRNA-Ala-AGC-13-2	76	9093.38	8412.11	7762.36	8284.94	9722.32	9746.67	7813.75	8123.03	158.635	66.8651	72.0317	123.908	125.186	51.6676	53.6503	119.974	662.52	275.31	178.66	tRNA	tRNA	#N/A	NA	NO	NA	NO	NO	NO	NO	9407.85	9079.39	7788.06	8203.98	141.91	59.2663	62.841	121.941	0.0150843	0.00652757	0.0080689	0.0148636	0.43274	0.534922	0.985374	0.965086
chr6.trna99	#N/A	#N/A	Homo_sapiens_tRNA-Ala-AGC-24-1	76	36456.3	31646.3	30247.5	34513.4	34246.1	34544.2	32530.9	31763.2	412.568	170.724	184.369	319.542	318.441	134.142	145.792	272.33	2590.63	700.32	478.95	tRNA	tRNA	#N/A	NA	NO	NA	NO	NO	NO	NO	35351.2	33095.3	31389.2	33138.3	365.505	152.433	165.081	295.936	0.0103392	0.00460588	0.00525916	0.00893032	0.445475	0.50866	0.86373	0.936185
chr7.trna13	#N/A	#N/A	Homo_sapiens_tRNA-Cys-GCA-15-1	75	5614.61	5863.47	5802.19	5925.94	6621.17	5085.66	5418.47	5168.5	261.226	84.065	111.159	209.962	198.832	28.2626	80.0848	193.037	451.11	384.21	263.18	tRNA	tRNA	#N/A	NA	NO	NA	NO	NO	NO	NO	6117.89	5474.56	5610.33	5547.22	230.029	56.1638	95.6219	201.499	0.0375994	0.010259	0.0170439	0.0363244	0.272851	0.453302	0.966089	0.894845
chr7.trna17	#N/A	#N/A	Homo_sapiens_tRNA-Cys-GCA-9-3	75	13458.9	12263.6	11581.7	12873.5	13571.8	12168.3	12196.8	12205	440.476	165.014	190.67	372.556	361.143	74.1536	160.696	359.299	992.67	733.57	528.09	tRNA	tRNA	#N/A	NA	NO	NA	NO	NO	NO	NO	13515.4	12215.9	11889.3	12539.3	400.81	119.584	175.683	365.928	0.0296558	0.00978917	0.0147766	0.0291825	0.330093	0.49827	0.984041	0.903854
chr7.trna18	#N/A	#N/A	Homo_sapiens_tRNA-Cys-GCA-21-1	75	1147	991.467	945.675	1070.16	1192.58	926.348	1050.71	1137.32	37.4726	9.68801	12.3828	30.4859	24.3656	3.0902	7.26965	20.0741	85.54	42.8	23.89	tRNA	tRNA	#N/A	NA	NO	NA	NO	NO	NO	NO	1169.79	958.907	998.192	1103.74	30.9191	6.38911	9.82624	25.28	0.0264313	0.0066629	0.00984404	0.0229039	0.252084	0.372439	0.866545	0.819726
chr7.trna19	#N/A	#N/A	Homo_sapiens_tRNA-Cys-GCA-9-4	75	13458.9	12263.6	11581.7	12873.5	13571.8	12168.3	12196.8	12205	440.476	165.014	190.67	372.556	361.143	74.1536	160.696	359.299	992.67	733.57	528.09	tRNA	tRNA	#N/A	NA	NO	NA	NO	NO	NO	NO	13515.4	12215.9	11889.3	12539.3	400.81	119.584	175.683	365.928	0.0296558	0.00978917	0.0147766	0.0291825	0.330093	0.49827	0.984041	0.903854
chr7.trna20	#N/A	#N/A	Homo_sapiens_tRNA-Cys-GCA-17-1	75	12326.7	10086.1	9797.52	11390.8	9637.16	9460.71	10547.6	11535.5	110.197	34.186	41.4564	105.318	79.7364	18.0408	33.4605	88.4146	771.79	173.05	109.96	tRNA	tRNA	#N/A	NA	NO	NA	NO	NO	NO	NO	10981.9	9773.42	10172.6	11463.1	94.9666	26.1134	37.4585	96.8665	0.00864753	0.00267188	0.0036823	0.00845025	0.308976	0.425821	0.977187	0.889954
chr7.trna21	#N/A	#N/A	Homo_sapiens_tRNA-Cys-GCA-12-1	75	4822.95	3567.07	4001.38	4725.4	4706.47	4427.89	3913.32	3321.14	62.8983	25.0562	30.5433	48.9403	56.3108	19.6632	23.7352	50.2312	310.7	109.53	78	tRNA	tRNA	#N/A	NA	NO	NA	NO	NO	NO	NO	4764.71	3997.48	3957.35	4023.27	59.6046	22.3597	27.1393	49.5858	0.0125096	0.00559345	0.00685793	0.0123247	0.447133	0.548214	0.985224	0.838976
chr7.trna22	#N/A	#N/A	Homo_sapiens_tRNA-Cys-GCA-19-1	75	6811.12	6455.07	6121.19	7086.95	7347.1	6036.28	6257.44	6908.4	334.367	112.953	139.347	277.431	246.849	46.9504	109.717	243.879	590.2	481.64	360.56	tRNA	tRNA	#N/A	NA	NO	NA	NO	NO	NO	NO	7079.11	6245.67	6189.32	6997.67	290.608	79.9516	124.532	260.655	0.0410515	0.0128011	0.0201205	0.0372488	0.311831	0.490129	0.907369	0.882268
chr7.trna23	#N/A	#N/A	Homo_sapiens_tRNA-Cys-GCA-23-1	75	848.562	805.6	772.587	802.836	898.357	798.373	723.27	738.376	33.6483	8.65173	12.921	26.3622	24.2043	2.74651	7.0962	19.9703	65.13	44.66	23.32	tRNA	tRNA	#N/A	NA	NO	NA	NO	NO	NO	NO	873.459	801.986	747.928	770.606	28.9263	5.69912	10.0086	23.1663	0.0331169	0.00710625	0.0133817	0.0300624	0.214581	0.404076	0.907765	0.918172
chr7.trna24	#N/A	#N/A	Homo_sapiens_tRNA-Cys-GCA-3-1	75	3137.82	2981.33	2710.17	2900.72	3107.28	2791.06	2592.27	2423.23	53.3921	16.8688	24.5429	53.8972	48.0354	7.45711	15.6469	39.7275	223.6	84.83	51.42	tRNA	tRNA	#N/A	NA	NO	NA	NO	NO	NO	NO	3122.55	2886.19	2651.22	2661.98	50.7138	12.163	20.0949	46.8124	0.0162411	0.00421419	0.00757949	0.0175856	0.259476	0.466686	1.08278	0.924306
chr7.trna25	#N/A	#N/A	Homo_sapiens_tRNA-Cys-GCA-11-1	75	20009.5	17133.2	15769.1	17425.4	19349.1	17146.6	16253.9	15756	398.443	142.234	184.553	331.985	318.337	73.4521	141.586	296.622	1284.99	690.88	465.29	tRNA	tRNA	#N/A	NA	NO	NA	NO	NO	NO	NO	19679.3	17139.9	16011.5	16590.7	358.39	107.843	163.07	314.303	0.0182116	0.00629194	0.0101846	0.0189446	0.345492	0.559236	1.04025	0.870961
chr7.trna27	#N/A	#N/A	Homo_sapiens_tRNA-Cys-GCA-10-1	75	6850.7	6666.4	6480.51	7117.52	7629.57	6330.23	6658.72	6287.44	348.013	117.448	142.194	286.744	273.753	49.1278	110.314	266.742	594.12	499.98	362.52	tRNA	tRNA	#N/A	NA	NO	NA	NO	NO	NO	NO	7240.14	6498.31	6569.61	6702.48	310.883	83.2879	126.254	276.743	0.0429388	0.0128168	0.0192179	0.0412897	0.298491	0.447564	0.961593	0.89754
chr7.trna28	#N/A	#N/A	Homo_sapiens_tRNA-Cys-GCA-18-1	75	5427.54	4500.4	4244.66	4995.52	5095.7	4833.38	4337.5	4313.71	105.54	33.8406	47.2226	98.4439	91.9883	17.8902	37.9245	91.9408	347.2	176.98	124.63	tRNA	tRNA	#N/A	NA	NO	NA	NO	NO	NO	NO	5261.62	4666.89	4291.08	4654.62	98.7642	25.8654	42.5735	95.1923	0.0187707	0.00554231	0.00992141	0.0204512	0.295264	0.528559	1.08953	0.886968
chr7.trna3	#N/A	#N/A	Homo_sapiens_tRNA-Trp-CCA-5-1	75	8127.99	7394.8	6658.23	7265.45	8233.38	9228.17	6786.63	6261.59	234.386	84.7901	99.3635	194.593	187.783	59.9227	76.5337	178.321	592.79	407.54	251.51	tRNA	tRNA	#N/A	NA	NO	NA	NO	NO	NO	NO	8180.69	8311.49	6722.43	6763.52	211.084	72.3564	87.9486	186.457	0.0258027	0.00870559	0.0130829	0.0275681	0.33739	0.507034	1.06842	1.01599
chr7.trna30	#N/A	#N/A	Homo_sapiens_tRNA-Cys-GCA-13-1	75	5512.83	5369.6	5145	5589.28	6347.07	4909.02	5349.88	5018.67	272.077	91.5043	112.771	216.166	207.978	33.1036	85.4557	198.205	464.44	399.5	280.83	tRNA	tRNA	#N/A	NA	NO	NA	NO	NO	NO	NO	5929.95	5139.31	5247.44	5303.98	240.028	62.3039	99.1131	207.186	0.0404772	0.012123	0.0188879	0.0390623	0.299502	0.466631	0.965045	0.86667
chr7.trna4	#N/A	#N/A	Homo_sapiens_tRNA-Pro-AGG-2-3	75	133167	115685	107248	111869	122894	115998	111612	112283	4662.95	2060.94	2372.77	3902.38	4066.5	1150.77	2172.92	4028.23	10644.3	8384.39	6991.28	tRNA	tRNA	#N/A	NA	NO	NA	NO	NO	NO	NO	128031	115842	109430	112076	4364.72	1605.85	2272.84	3965.3	0.0340912	0.0138625	0.0207699	0.0353805	0.40663	0.609246	1.03782	0.904795
chr7.trna5	#N/A	#N/A	Homo_sapiens_tRNA-Arg-CCT-4-1	76	878308	741642	722583	708546	756157	805825	753606	772100	12897.1	6206.11	6838.24	9821.51	11123.9	3223.15	6201.92	9760.3	62973	24463.9	17165.6	tRNA	tRNA	#N/A	NA	NO	NA	NO	NO	NO	NO	817232	773733	738095	740323	12010.5	4714.63	6520.08	9790.9	0.0146966	0.00609336	0.00883366	0.0132252	0.414611	0.60107	0.899883	0.946773
chr7.trna8	#N/A	#N/A	Homo_sapiens_tRNA-Cys-GCA-1-1	75	8634.73	7804.53	6915.55	8271.09	8459.08	7882.11	7556.71	7161.61	267.004	84.5957	107.994	227.662	209.296	36.673	78.0156	194.789	609.5	373.27	256.38	tRNA	tRNA	#N/A	NA	NO	NA	NO	NO	NO	NO	8546.9	7843.32	7236.13	7716.35	238.15	60.6343	93.0048	211.225	0.0278639	0.0077307	0.0128528	0.0273737	0.277445	0.461272	0.982408	0.91768
chr7.trna9	#N/A	#N/A	Homo_sapiens_tRNA-Cys-GCA-9-2	75	13458.9	12263.6	11581.7	12873.5	13571.8	12168.3	12196.8	12205	440.476	165.014	190.67	372.556	361.143	74.1536	160.696	359.299	992.67	733.57	528.09	tRNA	tRNA	#N/A	NA	NO	NA	NO	NO	NO	NO	13515.4	12215.9	11889.3	12539.3	400.81	119.584	175.683	365.928	0.0296558	0.00978917	0.0147766	0.0291825	0.330093	0.49827	0.984041	0.903854
chr8.trna3	#N/A	#N/A	Homo_sapiens_tRNA-Tyr-GTA-5-1	96	32340.9	24990	23763.4	24698.2	29042	32212.2	25020.8	23474.7	419.549	160.742	178.202	284.984	342.662	127.748	165	311.956	2418.46	899.41	693.02	tRNA	tRNA	#N/A	NA	NO	NA	NO	NO	NO	NO	30691.4	28601.1	24392.1	24086.5	381.106	144.245	171.601	298.47	0.0124173	0.00504334	0.00703511	0.0123916	0.406153	0.566556	0.997926	0.931892
chr8.trna4	#N/A	#N/A	Homo_sapiens_tRNA-Tyr-GTA-5-2	92	12484	10330.8	10064.8	9904.4	11817.5	12150.4	9946.52	9707.66	168.555	65.0625	66.4835	109.151	130.377	42.9233	56.0733	115.239	958.66	347.09	226.04	tRNA	tRNA	#N/A	NA	NO	NA	NO	NO	NO	NO	12150.8	11240.6	10005.7	9806.03	149.466	53.9929	61.2784	112.195	0.012301	0.00480338	0.00612436	0.0114414	0.390488	0.497877	0.930122	0.925095
chr8.trna5	#N/A	#N/A	Homo_sapiens_tRNA-Ala-AGC-8-2	76	248460	204132	201932	196032	242877	270034	219152	198113	6245.94	3185.34	3681.7	4177.92	5332.79	3332.69	3122.14	4937.49	20598.5	12895.1	8683.63	tRNA	tRNA	#N/A	NA	NO	NA	NO	NO	NO	NO	245668	237083	210542	197072	5789.36	3259.02	3401.92	4557.7	0.0235658	0.0137463	0.0161579	0.0231271	0.583316	0.685652	0.981384	0.965055
chr8.trna8	#N/A	#N/A	Homo_sapiens_tRNA-Met-CAT-1-1	76	401525	330959	317918	330066	388068	368910	312770	315220	3743.61	1573.24	1670.73	3064.57	3323.73	1043.9	1551.87	3182.75	25709.5	6968.92	5167.87	tRNA	tRNA	#N/A	NA	NO	NA	NO	NO	NO	NO	394797	349935	315344	322643	3533.67	1308.57	1611.3	3123.66	0.0089506	0.00373947	0.00510966	0.00968147	0.417789	0.570874	1.08166	0.886366
chr8.trna9	#N/A	#N/A	Homo_sapiens_tRNA-Ser-AGA-2-5	85	89239.2	70789.4	71777.4	67487.1	76280.7	92323.8	68090.1	71694.4	1291.62	582.068	586.314	1015.73	1015.83	500.129	499.214	983.521	6539.9	2498.57	1859.29	tRNA	tRNA	#N/A	NA	NO	NA	NO	NO	NO	NO	82759.9	81556.6	69933.8	69590.7	1153.72	541.099	542.764	999.628	0.0139406	0.00663464	0.00776111	0.0143644	0.475923	0.556728	1.0304	0.98546
chr9.trna5	#N/A	#N/A	Homo_sapiens_tRNA-Arg-TCT-3-1	94	64038.5	54985.2	50200.4	55008.8	50429.1	58026	52242.9	59986.7	1141.08	566.75	522.705	975.015	868.703	303.794	483.951	923.153	5932.87	2625.55	1993.29	tRNA	tRNA	#N/A	NA	NO	NA	NO	NO	NO	NO	57233.8	56505.6	51221.7	57497.7	1004.89	435.272	503.328	949.084	0.0175577	0.00770317	0.00982647	0.0165065	0.438735	0.559668	0.940127	0.987277
chr9.trna8	#N/A	#N/A	Homo_sapiens_tRNA-His-GTG-1-6	75	277852	243109	229319	227746	255002	261440	230193	237263	9587.96	4179.31	4266.15	7387.19	7717.34	2334.21	3916.08	7380.89	21886.8	16748.8	12810.1	tRNA	tRNA	#N/A	NA	NO	NA	NO	NO	NO	NO	266427	252274	229756	232505	8652.65	3256.76	4091.12	7384.04	0.0324766	0.0129096	0.0178064	0.0317586	0.397505	0.548282	0.977892	0.946879
chrX.trna10	#N/A	#N/A	Homo_sapiens_tRNA-Ile-GAT-1-1	77	1544.01	1197.53	1254.53	1137.52	1465.21	1555.51	1315.92	1330.93	48.7326	20.4481	20.5069	40.2434	36.8243	13.9577	17.9703	43.6231	121.1	88.77	60.63	tRNA	tRNA	#N/A	NA	NO	NA	NO	NO	NO	NO	1504.61	1376.52	1285.23	1234.22	42.7784	17.2029	19.2386	41.9332	0.0284315	0.0124974	0.014969	0.0339754	0.43956	0.526493	1.19499	0.914868
chrX.trna4	#N/A	#N/A	Homo_sapiens_tRNA-Val-TAC-1-2	76	341489	279500	278248	266565	304765	328968	271238	294612	8486.16	4125.42	4053.33	7208.86	7346.16	2872.98	3875.59	7315.07	27194.5	16155.8	12865.1	tRNA	tRNA	#N/A	NA	NO	NA	NO	NO	NO	NO	323127	304234	274743	280589	7916.16	3499.2	3964.46	7261.96	0.0244986	0.0115017	0.0144297	0.0258812	0.469483	0.589001	1.05643	0.94153
chrX.trna6	#N/A	#N/A	Homo_sapiens_tRNA-Ile-GAT-1-3	77	1544.01	1197.53	1254.53	1137.52	1465.21	1555.51	1315.92	1330.93	48.7326	20.4481	20.5069	40.2434	36.8243	13.9577	17.9703	43.6231	121.1	88.77	60.63	tRNA	tRNA	#N/A	NA	NO	NA	NO	NO	NO	NO	1504.61	1376.52	1285.23	1234.22	42.7784	17.2029	19.2386	41.9332	0.0284315	0.0124974	0.014969	0.0339754	0.43956	0.526493	1.19499	0.914868
chrX.trna8	#N/A	#N/A	Homo_sapiens_tRNA-Ile-GAT-1-2	77	1544.01	1197.53	1254.53	1137.52	1465.21	1555.51	1315.92	1330.93	48.7326	20.4481	20.5069	40.2434	36.8243	13.9577	17.9703	43.6231	121.1	88.77	60.63	tRNA	tRNA	#N/A	NA	NO	NA	NO	NO	NO	NO	1504.61	1376.52	1285.23	1234.22	42.7784	17.2029	19.2386	41.9332	0.0284315	0.0124974	0.014969	0.0339754	0.43956	0.526493	1.19499	0.914868
ENSG00000000003.15	#N/A	#N/A	chrX;chrX;chrX;chrX;chrX;chrX;chrX;chrX;chrX;chrX;chrX;chrX;chrX;chrX;chrX;chrX;chrX;chrX;chrX;chrX;chrX;chrX;chrX;chrX;chrX;chrX;chrX;chrX;chrX;chrX;chrX;chrX;chrX;chrX	4536	27.2862	22.4868	24.701	22.3233	25.9179	23.3083	21.5159	22.3917	1.30378	0.302593	0.511856	1.38522	0.944702	0.12034	0.44276	1.067	129	107	72	#N/A	#N/A	#N/A	NA	NO	NA	NO	NO	NO	NO	26.6021	22.8975	23.1084	22.3575	1.12424	0.211467	0.477308	1.22611	0.0422615	0.00923536	0.0206551	0.054841	0.218529	0.488746	1.29766	0.860742
ENSG00000001036.14	ENSG00000001036	FUCA2	chr6;chr6;chr6;chr6;chr6;chr6;chr6;chr6;chr6;chr6;chr6;chr6	2822	23.003	20.9072	27.0396	24.0921	25.3336	26.3884	26.8093	24.4347	1.10604	0.194552	0.453662	0.816406	0.722506	0.0913427	0.274967	0.796278	79	59	32	protein_coding	protein_coding	alpha-L-fucosidase 2 [Source:HGNC Symbol;Acc:HGNC:4008]	0.342122	NO	8.30981	NO	NO	YES	NO	24.1683	23.6478	26.9244	24.2634	0.914275	0.142947	0.364315	0.806342	0.0378295	0.00604485	0.013531	0.0332328	0.159792	0.357684	0.878489	0.978463
ENSG00000001167.15	ENSG00000001167	NFYA	chr6;chr6;chr6;chr6;chr6;chr6;chr6;chr6;chr6;chr6;chr6;chr6;chr6;chr6;chr6;chr6;chr6;chr6;chr6	6209	10.4549	7.89177	8.86713	9.43555	9.33927	10.809	8.40756	9.45479	0.26987	0.10224	0.185222	0.174285	0.233762	0.0402944	0.136	0.208794	63	37	30	protein_coding	protein_coding	nuclear transcription factor Y subunit alpha [Source:HGNC Symbol;Acc:HGNC:7804]	1.32456	NO	-6.49814	YES	NO	NO	NO	9.89709	9.3504	8.63734	9.44517	0.251816	0.0712674	0.160611	0.191539	0.0254434	0.00762185	0.0185949	0.0202791	0.29956	0.730834	0.797025	0.944763
ENSG00000001461.17	ENSG00000001461	NIPAL3	chr1;chr1;chr1;chr1;chr1;chr1;chr1;chr1;chr1;chr1;chr1;chr1;chr1;chr1;chr1;chr1;chr1;chr1;chr1;chr1;chr1;chr1;chr1;chr1;chr1;chr1;chr1;chr1;chr1;chr1;chr1;chr1;chr1;chr1;chr1;chr1;chr1;chr1;chr1;chr1;chr1;chr1;chr1;chr1;chr1;chr1;chr1;chr1;chr1;chr1;chr1;chr1;chr1;chr1;chr1	9396	7.8299	7.02427	9.66306	7.77468	10.2295	7.43629	6.11946	9.52053	0.293726	0.107734	0.113159	0.308357	0.264811	0.0322752	0.119018	0.275948	84	60	40	protein_coding	protein_coding	NIPA like domain containing 3 [Source:HGNC Symbol;Acc:HGNC:25233]	0.305085	NO	0.290577	NO	YES	NO	NO	9.0297	7.23028	7.89126	8.6476	0.279268	0.0700045	0.116089	0.292152	0.0309278	0.00968212	0.014711	0.0337842	0.313056	0.475658	1.09236	0.800722
ENSG00000002330.14	ENSG00000002330	BAD	chr11;chr11;chr11;chr11;chr11;chr11;chr11;chr11;chr11;chr11;chr11;chr11;chr11;chr11;chr11;chr11;chr11;chr11;chr11;chr11;chr11;chr11	1708	21.7902	15.2225	21.4895	22.867	31.6252	30.143	27.0199	17.458	1.17341	0.522346	0.635213	0.61313	1.19374	0.319593	0.494393	0.86022	56	37	26	protein_coding	protein_coding	BCL2 associated agonist of cell death [Source:HGNC Symbol;Acc:HGNC:936]	0.373802	NO	4.49181	YES	NO	NO	YES	26.7077	22.6827	24.2547	20.1625	1.18357	0.420969	0.564803	0.736675	0.0443159	0.018559	0.0232863	0.0365368	0.41879	0.525463	0.824464	0.849296
ENSG00000002834.18	#N/A	#N/A	chr17;chr17;chr17;chr17;chr17;chr17;chr17;chr17;chr17;chr17;chr17;chr17;chr17;chr17;chr17;chr17;chr17;chr17;chr17;chr17;chr17;chr17;chr17;chr17;chr17;chr17;chr17;chr17;chr17;chr17;chr17;chr17;chr17;chr17;chr17;chr17;chr17;chr17;chr17;chr17;chr17;chr17;chr17;chr17;chr17;chr17;chr17;chr17;chr17;chr17;chr17	7061	22.3093	13.1709	14.2265	15.3649	16.6497	19.7908	19.6077	14.2525	0.46996	0.235694	0.19053	0.336172	0.401323	0.0869703	0.297358	0.373321	108	82	61	#N/A	#N/A	#N/A	NA	NO	NA	NO	NO	NO	NO	19.4795	16.4809	16.9171	14.8087	0.435642	0.161332	0.243944	0.354746	0.0223641	0.00978905	0.01442	0.0239553	0.437713	0.644783	1.07115	0.846062
ENSG00000003056.8	ENSG00000003056	M6PR	chr12;chr12;chr12;chr12;chr12;chr12;chr12;chr12;chr12;chr12;chr12;chr12;chr12;chr12;chr12;chr12;chr12;chr12;chr12;chr12;chr12;chr12;chr12;chr12;chr12;chr12;chr12;chr12;chr12;chr12;chr12;chr12;chr12;chr12;chr12;chr12;chr12;chr12;chr12;chr12;chr12;chr12;chr12;chr12;chr12;chr12;chr12;chr12;chr12;chr12	3585	21.0044	23.7099	19.6681	16.7453	19.9418	18.4641	17.7269	16.3751	0.879809	0.148359	0.326845	0.632912	0.684409	0.0951646	0.261008	0.578589	83	54	31	protein_coding	protein_coding	mannose-6-phosphate receptor, cation dependent [Source:HGNC Symbol;Acc:HGNC:6752]	1.10084	NO	3.33251	NO	YES	NO	NO	20.4731	21.087	18.6975	16.5602	0.782109	0.121762	0.293926	0.605751	0.0382017	0.00577426	0.0157201	0.0365787	0.151152	0.411502	0.957514	1.02999
ENSG00000003249.15	ENSG00000003249	DBNDD1	chr16;chr16;chr16;chr16;chr16;chr16;chr16;chr16;chr16;chr16;chr16;chr16;chr16;chr16;chr16;chr16;chr16;chr16;chr16;chr16;chr16;chr16;chr16	4462	10.4748	9.41282	10.1741	9.56371	10.1475	6.59335	11.5298	11.0683	0.618523	0.215328	0.136165	0.336401	0.240092	0.0764601	0.235281	0.348651	54	42	28	protein_coding	protein_coding	dysbindin domain containing 1 [Source:HGNC Symbol;Acc:HGNC:28455]	1.44131	NO	2.27082	YES	NO	NO	NO	10.3111	8.00309	10.852	10.316	0.429308	0.145894	0.185723	0.342526	0.0416354	0.0182297	0.0171142	0.0332035	0.437842	0.41105	0.797481	0.776161
ENSG00000003756.17	ENSG00000003756	RBM5	chr3;chr3;chr3;chr3;chr3;chr3;chr3;chr3;chr3;chr3;chr3;chr3;chr3;chr3;chr3;chr3;chr3;chr3;chr3;chr3;chr3;chr3;chr3;chr3;chr3;chr3;chr3;chr3;chr3;chr3;chr3;chr3;chr3;chr3;chr3;chr3;chr3;chr3;chr3;chr3;chr3;chr3;chr3;chr3;chr3;chr3;chr3;chr3;chr3;chr3;chr3;chr3;chr3;chr3;chr3;chr3;chr3;chr3;chr3;chr3;chr3;chr3;chr3;chr3;chr3;chr3;chr3;chr3;chr3;chr3;chr3;chr3;chr3;chr3;chr3;chr3;chr3;chr3;chr3;chr3…	10357	15.711	12.9381	14.4553	13.8971	12.5016	13.4038	12.0529	14.1253	0.171303	0.0778586	0.0754234	0.131447	0.17017	0.0314765	0.0925495	0.129344	155	43	31	protein_coding	protein_coding	RNA binding motif protein 5 [Source:HGNC Symbol;Acc:HGNC:9902]	0.491713	NO	-5.9603	YES	NO	NO	NO	14.1063	13.171	13.2541	14.0112	0.170737	0.0546675	0.0839864	0.130395	0.0121036	0.00415061	0.00633663	0.00930651	0.342924	0.523534	0.768906	0.933694
ENSG00000004059.11	ENSG00000004059	ARF5	chr7;chr7;chr7;chr7;chr7;chr7;chr7;chr7;chr7;chr7;chr7;chr7;chr7;chr7;chr7;chr7;chr7;chr7;chr7;chr7;chr7;chr7;chr7;chr7;chr7;chr7	1825	101.492	81.6438	84.6812	67.3736	92.7104	87.6541	94.518	67.9081	2.70044	1.17514	1.20087	1.35805	2.21549	0.407113	1.05045	1.53911	160	101	65	protein_coding	retained_intron	ADP ribosylation factor 5 [Source:HGNC Symbol;Acc:HGNC:658]	1.17129	NO	9.21029	YES	NO	NO	YES	97.1012	84.649	89.5996	67.6409	2.45796	0.791127	1.12566	1.44858	0.0253134	0.00934597	0.0125632	0.0214157	0.36921	0.496307	0.846021	0.871761
ENSG00000004142.12	ENSG00000004142	POLDIP2	chr17;chr17;chr17;chr17;chr17;chr17;chr17;chr17;chr17;chr17;chr17;chr17;chr17;chr17;chr17;chr17;chr17;chr17;chr17;chr17;chr17;chr17	2670	71.641	61.4232	72.7134	69.0769	68.4271	71.2763	66.3051	69.7994	1.612	0.783955	0.820819	1.05899	1.25547	0.289628	0.812028	1.00346	201	101	62	protein_coding	protein_coding	DNA polymerase delta interacting protein 2 [Source:HGNC Symbol;Acc:HGNC:23781]	0.445183	NO	5.43083	YES	NO	NO	YES	70.0341	66.3497	69.5092	69.4381	1.43374	0.536792	0.816424	1.03122	0.020472	0.00809033	0.0117455	0.014851	0.39519	0.573737	0.725429	0.947393
ENSG00000004399.13	ENSG00000004399	PLXND1	chr3;chr3;chr3;chr3;chr3;chr3;chr3;chr3;chr3;chr3;chr3;chr3;chr3;chr3;chr3;chr3;chr3;chr3;chr3;chr3;chr3;chr3;chr3;chr3;chr3;chr3;chr3;chr3;chr3;chr3;chr3;chr3;chr3;chr3;chr3;chr3;chr3;chr3;chr3;chr3;chr3;chr3;chr3;chr3;chr3;chr3;chr3;chr3;chr3;chr3;chr3;chr3;chr3;chr3;chr3;chr3;chr3;chr3;chr3;chr3;chr3;chr3;chr3;chr3;chr3;chr3;chr3;chr3;chr3;chr3;chr3;chr3;chr3;chr3;chr3;chr3;chr3;chr3;chr3;chr3…	9557	11.0489	11.8238	8.38854	8.40051	7.48054	9.61976	9.3412	10.3352	0.515675	0.138233	0.165744	0.423697	0.365213	0.0555301	0.143281	0.38434	111	83	60	protein_coding	retained_intron	plexin D1 [Source:HGNC Symbol;Acc:HGNC:9107]	NA	NO	4.83701	NO	YES	NO	NO	9.26471	10.7218	8.86487	9.36783	0.440444	0.0968815	0.154513	0.404019	0.0475399	0.00903596	0.0174298	0.0431283	0.190071	0.366634	0.907201	1.15727
ENSG00000004455.18	ENSG00000004455	AK2	chr1;chr1;chr1;chr1;chr1;chr1;chr1;chr1;chr1;chr1;chr1;chr1;chr1;chr1;chr1;chr1;chr1;chr1;chr1;chr1;chr1;chr1;chr1;chr1;chr1;chr1;chr1;chr1;chr1;chr1;chr1;chr1;chr1;chr1;chr1;chr1;chr1;chr1;chr1;chr1;chr1;chr1;chr1;chr1;chr1;chr1;chr1;chr1;chr1;chr1;chr1;chr1;chr1;chr1;chr1;chr1;chr1;chr1;chr1;chr1;chr1;chr1;chr1;chr1;chr1;chr1;chr1;chr1;chr1;chr1;chr1;chr1;chr1;chr1;chr1;chr1;chr1;chr1;chr1;chr1…	17967	18.2094	16.6973	16.5579	14.6531	14.5898	17.6534	16.2538	15.7663	0.252354	0.0563403	0.135263	0.116572	0.207728	0.0497919	0.0965377	0.120258	308	108	50	protein_coding	protein_coding	adenylate kinase 2 [Source:HGNC Symbol;Acc:HGNC:362]	0.318972	NO	6.46224	YES	NO	NO	YES	16.3996	17.1754	16.4058	15.2097	0.230041	0.0530661	0.1159	0.118415	0.0140272	0.00308966	0.00706459	0.00778547	0.220263	0.503636	0.555027	1.0473
ENSG00000004478.8	ENSG00000004478	FKBP4	chr12;chr12;chr12;chr12;chr12;chr12;chr12;chr12;chr12;chr12;chr12;chr12;chr12;chr12;chr12;chr12;chr12;chr12;chr12;chr12;chr12;chr12;chr12;chr12;chr12;chr12;chr12;chr12	5163	101.758	82.3165	88.676	75.9279	108.621	82.4451	95.2475	67.4998	1.42545	0.644677	0.701862	0.892464	1.11779	0.331863	0.844287	1.11319	463	191	132	protein_coding	protein_coding	FKBP prolyl isomerase 4 [Source:HGNC Symbol;Acc:HGNC:3720]	0.724967	NO	5.5593	YES	NO	NO	NO	105.189	82.3808	91.9617	71.7138	1.27162	0.48827	0.773074	1.00283	0.0120889	0.00592699	0.00840648	0.0139837	0.490285	0.69539	1.15674	0.783166
ENSG00000004487.18	ENSG00000004487	KDM1A	chr1;chr1;chr1;chr1;chr1;chr1;chr1;chr1;chr1;chr1;chr1;chr1;chr1;chr1;chr1;chr1;chr1;chr1;chr1;chr1;chr1;chr1;chr1;chr1;chr1;chr1;chr1;chr1;chr1;chr1;chr1;chr1;chr1;chr1;chr1;chr1;chr1;chr1;chr1;chr1;chr1;chr1;chr1;chr1;chr1;chr1;chr1;chr1;chr1;chr1;chr1;chr1;chr1;chr1;chr1;chr1;chr1;chr1;chr1;chr1;chr1;chr1;chr1;chr1;chr1;chr1;chr1;chr1;chr1;chr1;chr1;chr1;chr1;chr1;chr1;chr1;chr1;chr1;chr1;chr1…	18325	15.6338	9.76808	12.861	14.13	12.831	12.2916	12.427	12.2039	0.175707	0.0898814	0.108938	0.146678	0.184811	0.0488191	0.0971425	0.183937	244	96	77	protein_coding	protein_coding	lysine demethylase 1A [Source:HGNC Symbol;Acc:HGNC:29079]	0.491952	NO	2.95308	YES	NO	NO	NO	14.2324	11.0298	12.644	13.167	0.180259	0.0693503	0.10304	0.165308	0.0126654	0.00628752	0.00814936	0.0125547	0.496432	0.643435	0.991259	0.774981
ENSG00000004779.10	ENSG00000004779	NDUFAB1	chr16;chr16;chr16;chr16;chr16;chr16;chr16;chr16;chr16;chr16;chr16;chr16;chr16;chr16;chr16;chr16;chr16;chr16;chr16;chr16;chr16;chr16;chr16	1548	84.9871	73.6434	63.6442	66.347	84.6691	70.0805	72.8212	54.7776	2.16489	0.598502	0.897111	0.879453	1.58502	0.264469	0.692924	1.61911	114	58	39	protein_coding	protein_coding	NADH:ubiquinone oxidoreductase subunit AB1 [Source:HGNC Symbol;Acc:HGNC:7694]	0.38721	NO	6.80717	YES	NO	NO	YES	84.8281	71.8619	68.2327	60.5623	1.87495	0.431485	0.795018	1.24928	0.022103	0.00600437	0.0116516	0.020628	0.271654	0.52715	0.933269	0.847148
ENSG00000004897.12	ENSG00000004897	CDC27	chr17;chr17;chr17;chr17;chr17;chr17;chr17;chr17;chr17;chr17;chr17;chr17;chr17;chr17;chr17;chr17;chr17;chr17;chr17;chr17;chr17;chr17;chr17;chr17;chr17;chr17;chr17;chr17;chr17;chr17;chr17;chr17;chr17;chr17;chr17;chr17;chr17;chr17;chr17;chr17;chr17;chr17;chr17;chr17;chr17;chr17;chr17;chr17;chr17;chr17;chr17;chr17;chr17;chr17;chr17;chr17;chr17;chr17;chr17;chr17;chr17;chr17;chr17;chr17;chr17;chr17;chr…	6824	10.6542	7.18054	8.63417	8.37321	9.19602	7.6793	13.0823	10.1047	0.500726	0.170967	0.181248	0.286463	0.430454	0.0655488	0.250831	0.278633	79	57	44	protein_coding	protein_coding	cell division cycle 27 [Source:HGNC Symbol;Acc:HGNC:1728]	0.817728	NO	-1.45445	YES	NO	NO	NO	9.92511	7.42992	10.8583	9.23898	0.46559	0.118258	0.216039	0.282548	0.0469103	0.0159165	0.0198963	0.0305821	0.339295	0.424136	0.651927	0.748598
ENSG00000004975.12	ENSG00000004975	DVL2	chr17;chr17;chr17;chr17;chr17;chr17;chr17;chr17;chr17;chr17;chr17;chr17;chr17;chr17;chr17;chr17;chr17;chr17;chr17;chr17;chr17;chr17;chr17;chr17;chr17;chr17;chr17;chr17;chr17;chr17;chr17;chr17;chr17;chr17;chr17;chr17;chr17;chr17;chr17;chr17;chr17;chr17;chr17;chr17;chr17;chr17;chr17;chr17;chr17;chr17;chr17;chr17;chr17;chr17;chr17;chr17;chr17;chr17;chr17;chr17;chr17;chr17;chr17;chr17;chr17;chr17;chr…	5321	24.2367	17.6659	15.7927	15.224	17.4664	21.5975	15.498	15.9361	0.364305	0.232157	0.183509	0.209931	0.305247	0.0498686	0.214455	0.406065	94	50	32	protein_coding	protein_coding	dishevelled segment polarity protein 2 [Source:HGNC Symbol;Acc:HGNC:3086]	0.314655	NO	1.60244	YES	NO	NO	NO	20.8516	19.6317	15.6453	15.58	0.334776	0.141013	0.198982	0.307998	0.0160552	0.00718293	0.0127183	0.0197687	0.44739	0.79216	1.2313	0.941495
ENSG00000005007.14	ENSG00000005007	UPF1	chr19;chr19;chr19;chr19;chr19;chr19;chr19;chr19;chr19;chr19;chr19;chr19;chr19;chr19;chr19;chr19;chr19;chr19;chr19;chr19;chr19;chr19;chr19;chr19;chr19;chr19;chr19;chr19;chr19;chr19;chr19;chr19;chr19;chr19;chr19;chr19;chr19;chr19;chr19;chr19;chr19;chr19;chr19;chr19;chr19;chr19;chr19;chr19;chr19;chr19;chr19;chr19;chr19;chr19;chr19;chr19;chr19;chr19;chr19;chr19;chr19;chr19;chr19;chr19;chr19;chr19;chr…	8934	39.0427	30.2216	35.1372	30.4401	32.9868	34.5764	34.8894	31.8117	0.42292	0.18436	0.238022	0.296952	0.313318	0.133231	0.229909	0.246685	325	96	51	protein_coding	protein_coding	UPF1 RNA helicase and ATPase [Source:HGNC Symbol;Acc:HGNC:9962]	0.443995	NO	0.16932	YES	NO	NO	NO	36.0147	32.399	35.0133	31.1259	0.368119	0.158796	0.233965	0.271819	0.0102213	0.00490126	0.00668219	0.00873288	0.479512	0.653748	0.854376	0.899604
ENSG00000005022.6	ENSG00000005022	SLC25A5	chrX;chrX;chrX;chrX;chrX;chrX;chrX;chrX;chrX;chrX;chrX;chrX	1555	500.948	412.219	479.531	301.869	496.022	420.955	459.773	299.621	18.5089	5.29607	8.05161	4.73665	10.7785	2.19399	6.86869	5.00219	712	480	180	protein_coding	protein_coding_CDS_not_defined	solute carrier family 25 member 5 [Source:HGNC Symbol;Acc:HGNC:10991]	2.07687	NO	7.50214	NO	YES	NO	YES	498.485	416.587	469.652	300.745	14.6437	3.74503	7.46015	4.86942	0.0293764	0.00898979	0.0158844	0.0161912	0.306021	0.540721	0.551164	0.835706
ENSG00000005075.16	ENSG00000005075	POLR2J	chr7;chr7;chr7;chr7	937	39.72	52.2946	43.2952	33.9639	37.3014	28.4541	66.2089	33.8121	2.10386	0.769046	1.13473	1.2294	1.54902	0.372195	1.21784	2.07535	46	42	29	protein_coding	protein_coding	RNA polymerase II subunit J [Source:HGNC Symbol;Acc:HGNC:9197]	0.761981	NO	8.53821	YES	NO	NO	NO	38.5107	40.3743	54.752	33.888	1.82644	0.57062	1.17629	1.65237	0.0474268	0.0141333	0.0214839	0.0487599	0.298001	0.452989	1.02811	1.04839
ENSG00000005156.12	ENSG00000005156	LIG3	chr17;chr17;chr17;chr17;chr17;chr17;chr17;chr17;chr17;chr17;chr17;chr17;chr17;chr17;chr17;chr17;chr17;chr17;chr17;chr17;chr17;chr17;chr17;chr17;chr17;chr17;chr17;chr17;chr17;chr17;chr17;chr17;chr17;chr17;chr17;chr17;chr17;chr17;chr17;chr17;chr17;chr17;chr17;chr17;chr17;chr17;chr17;chr17;chr17;chr17;chr17;chr17;chr17;chr17;chr17;chr17;chr17;chr17;chr17;chr17;chr17;chr17;chr17;chr17;chr17;chr17;chr…	12901	12.0091	12.0921	14.2252	11.6612	11.8835	10.4756	9.79344	13.4345	0.160444	0.0492063	0.0622323	0.151525	0.112505	0.0352598	0.0796064	0.110537	167	45	33	protein_coding	protein_coding	DNA ligase 3 [Source:HGNC Symbol;Acc:HGNC:6600]	0.922803	NO	1.6047	YES	NO	NO	YES	11.9463	11.2839	12.0093	12.5479	0.136475	0.0422331	0.0709193	0.131031	0.011424	0.00374279	0.00590534	0.0104425	0.327625	0.516925	0.914085	0.944547
ENSG00000005339.15	ENSG00000005339	CREBBP	chr16;chr16;chr16;chr16;chr16;chr16;chr16;chr16;chr16;chr16;chr16;chr16;chr16;chr16;chr16;chr16;chr16;chr16;chr16;chr16;chr16;chr16;chr16;chr16;chr16;chr16;chr16;chr16;chr16;chr16;chr16;chr16;chr16;chr16;chr16;chr16;chr16;chr16;chr16;chr16;chr16;chr16;chr16;chr16;chr16;chr16;chr16;chr16;chr16;chr16;chr16;chr16;chr16;chr16;chr16;chr16;chr16;chr16;chr16;chr16;chr16;chr16;chr16;chr16;chr16;chr16;chr…	15479	18.005	17.12	17.7841	14.9057	14.1124	16.8679	15.2983	14.809	0.725921	0.249392	0.347653	0.426224	0.571536	0.134692	0.411358	0.706311	284	253	189	protein_coding	protein_coding	CREB binding protein [Source:HGNC Symbol;Acc:HGNC:2348]	0.540107	NO	-5.77832	YES	NO	NO	NO	16.0587	16.9939	16.5412	14.8573	0.648728	0.192042	0.379506	0.566267	0.0403973	0.0113006	0.022943	0.0381137	0.279737	0.567936	0.943472	1.05824
ENSG00000005486.17	ENSG00000005486	RHBDD2	chr7;chr7;chr7;chr7;chr7;chr7;chr7;chr7;chr7;chr7;chr7;chr7;chr7;chr7;chr7;chr7;chr7;chr7;chr7;chr7;chr7;chr7;chr7;chr7;chr7;chr7;chr7;chr7;chr7;chr7	2390	34.4038	19.2469	21.8236	20.8812	29.248	24.6189	20.8924	17.9346	1.07227	0.193824	0.299608	0.905551	0.679589	0.101509	0.420159	0.79556	64	44	27	protein_coding	protein_coding_CDS_not_defined	rhomboid domain containing 2 [Source:HGNC Symbol;Acc:HGNC:23082]	0.179567	NO	5.07253	NO	YES	NO	NO	31.8259	21.9329	21.358	19.4079	0.875928	0.147667	0.359883	0.850556	0.0275225	0.00673267	0.0168501	0.0438252	0.244624	0.612229	1.59234	0.689151
ENSG00000005810.20	ENSG00000005810	MYCBP2	chr13;chr13;chr13;chr13;chr13;chr13;chr13;chr13;chr13;chr13;chr13;chr13;chr13;chr13;chr13;chr13;chr13;chr13;chr13;chr13;chr13;chr13;chr13;chr13;chr13;chr13;chr13;chr13;chr13;chr13;chr13;chr13;chr13;chr13;chr13;chr13;chr13;chr13;chr13;chr13;chr13;chr13;chr13;chr13;chr13;chr13;chr13;chr13;chr13;chr13;chr13;chr13;chr13;chr13;chr13;chr13;chr13;chr13;chr13;chr13;chr13;chr13;chr13;chr13;chr13;chr13;chr…	34127	2.25721	1.58232	2.03781	1.65311	1.95521	1.61636	1.59616	2.15706	0.110715	0.0296617	0.0375138	0.0777382	0.0870857	0.0157729	0.036781	0.0759751	78	60	54	protein_coding	retained_intron	MYC binding protein 2 [Source:HGNC Symbol;Acc:HGNC:23386]	NA	NO	-2.24869	YES	NO	NO	NO	2.10621	1.59934	1.81699	1.90508	0.0989003	0.0227173	0.0371474	0.0768567	0.0469565	0.0142042	0.0204445	0.040343	0.302496	0.435393	0.859156	0.759347
ENSG00000005812.11	ENSG00000005812	FBXL3	chr13;chr13;chr13;chr13;chr13;chr13;chr13;chr13;chr13;chr13;chr13;chr13;chr13;chr13;chr13;chr13;chr13;chr13;chr13	7076	5.87129	4.09836	5.59662	4.29305	3.70457	3.8978	5.77362	4.34569	0.278593	0.0897132	0.131862	0.143064	0.219771	0.0396429	0.10321	0.189318	42	32	29	protein_coding	protein_coding_CDS_not_defined	F-box and leucine rich repeat protein 3 [Source:HGNC Symbol;Acc:HGNC:13599]	0.509259	NO	-6.54309	YES	NO	NO	NO	4.78793	3.99808	5.68512	4.31937	0.249182	0.0646781	0.117536	0.166191	0.0520437	0.0161773	0.0206743	0.0384757	0.31084	0.397248	0.739296	0.835032
ENSG00000005882.12	ENSG00000005882	PDK2	chr17;chr17;chr17;chr17;chr17;chr17;chr17;chr17;chr17;chr17;chr17;chr17;chr17;chr17;chr17;chr17;chr17;chr17;chr17;chr17;chr17;chr17;chr17;chr17;chr17;chr17;chr17;chr17;chr17;chr17;chr17;chr17;chr17;chr17;chr17;chr17;chr17;chr17;chr17;chr17;chr17;chr17;chr17;chr17;chr17;chr17;chr17;chr17;chr17;chr17;chr17;chr17;chr17;chr17;chr17;chr17;chr17;chr17;chr17;chr17;chr17;chr17;chr17;chr17;chr17;chr17;chr…	5471	16.6113	9.87022	12.5349	6.61009	15.3904	14.2836	11.0628	11.2411	0.276247	0.072128	0.130883	0.242458	0.385309	0.0679018	0.304519	0.315945	71	46	23	protein_coding	protein_coding	pyruvate dehydrogenase kinase 2 [Source:HGNC Symbol;Acc:HGNC:8810]	0.302752	NO	6.03768	YES	NO	NO	YES	16.0009	12.0769	11.7989	8.92561	0.330778	0.0700149	0.217701	0.279201	0.0206725	0.00579741	0.018451	0.0312809	0.280441	0.89254	1.51316	0.754767
ENSG00000005889.16	ENSG00000005889	ZFX	chrX;chrX;chrX;chrX;chrX;chrX;chrX;chrX;chrX;chrX;chrX;chrX;chrX;chrX;chrX;chrX;chrX;chrX;chrX;chrX;chrX;chrX;chrX;chrX;chrX;chrX;chrX;chrX;chrX;chrX;chrX;chrX;chrX;chrX;chrX;chrX;chrX;chrX;chrX;chrX;chrX;chrX;chrX;chrX;chrX;chrX;chrX;chrX;chrX;chrX;chrX;chrX;chrX;chrX;chrX;chrX;chrX;chrX;chrX;chrX;chrX;chrX;chrX	9037	6.12966	4.5369	7.05422	4.8021	3.60389	3.66239	3.18128	3.5058	0.174511	0.100622	0.132061	0.177686	0.195026	0.0335574	0.11617	0.124328	51	40	26	protein_coding	protein_coding_CDS_not_defined	zinc finger protein X-linked [Source:HGNC Symbol;Acc:HGNC:12869]	0.591837	NO	-8.58006	YES	NO	NO	NO	4.86677	4.09964	5.11775	4.15395	0.184768	0.0670898	0.124115	0.151007	0.0379653	0.0163648	0.024252	0.0363525	0.431046	0.638792	0.95752	0.842374
ENSG00000005893.17	ENSG00000005893	LAMP2	chrX;chrX;chrX;chrX;chrX;chrX;chrX;chrX;chrX;chrX;chrX;chrX;chrX;chrX;chrX;chrX;chrX;chrX;chrX;chrX;chrX;chrX;chrX;chrX;chrX;chrX;chrX;chrX;chrX;chrX;chrX;chrX;chrX;chrX;chrX;chrX;chrX;chrX;chrX;chrX;chrX;chrX;chrX	10628	16.8577	8.75047	8.63379	8.23451	8.59524	9.08288	7.90158	9.9074	0.680107	0.158204	0.214376	0.528802	0.569027	0.0727613	0.236211	0.467589	115	105	93	protein_coding	protein_coding	lysosomal associated membrane protein 2 [Source:HGNC Symbol;Acc:HGNC:6501]	1.0892	NO	8.06624	NO	YES	NO	NO	12.7265	8.91668	8.26769	9.07096	0.624567	0.115483	0.225293	0.498196	0.0490761	0.0129513	0.0272498	0.0549221	0.263902	0.555256	1.11912	0.700639
ENSG00000006007.12	ENSG00000006007	GDE1	chr16;chr16;chr16;chr16;chr16;chr16;chr16;chr16;chr16;chr16;chr16;chr16;chr16;chr16;chr16;chr16;chr16;chr16;chr16;chr16;chr16;chr16	4390	27.7994	25.0569	24.4224	22.5715	24.2467	17.382	18.957	19.9524	1.18249	0.293116	0.350939	0.628176	0.724219	0.09153	0.389902	0.846549	110	79	53	protein_coding	protein_coding	glycerophosphodiester phosphodiesterase 1 [Source:HGNC Symbol;Acc:HGNC:29644]	1.1126	NO	3.95941	NO	YES	NO	NO	26.023	21.2195	21.6897	21.262	0.953356	0.192323	0.37042	0.737363	0.0366351	0.00906351	0.0170782	0.0346799	0.2474	0.466169	0.946631	0.815411
ENSG00000006042.12	ENSG00000006042	TMEM98	chr17;chr17;chr17;chr17;chr17;chr17;chr17;chr17;chr17;chr17;chr17;chr17;chr17;chr17;chr17;chr17;chr17;chr17;chr17;chr17;chr17;chr17;chr17;chr17;chr17;chr17;chr17;chr17;chr17;chr17;chr17;chr17;chr17;chr17;chr17;chr17;chr17;chr17;chr17;chr17;chr17;chr17;chr17;chr17;chr17;chr17;chr17;chr17;chr17;chr17;chr17;chr17;chr17;chr17	5187	21.5255	17.1583	17.3179	14.5018	17.6114	14.7112	15.0232	13.6531	0.836111	0.241462	0.317932	0.498006	0.579628	0.0482336	0.299193	0.391561	93	74	33	protein_coding	protein_coding	transmembrane protein 98 [Source:HGNC Symbol;Acc:HGNC:24529]	0.600583	NO	8.0453	NO	YES	NO	NO	19.5685	15.9347	16.1706	14.0774	0.707869	0.144848	0.308563	0.444784	0.036174	0.00909007	0.0190817	0.0315955	0.251287	0.527498	0.873432	0.814307
ENSG00000006118.15	ENSG00000006118	TMEM132A	chr11;chr11;chr11;chr11;chr11;chr11;chr11;chr11;chr11;chr11;chr11;chr11;chr11;chr11;chr11;chr11;chr11;chr11;chr11;chr11;chr11;chr11;chr11;chr11;chr11;chr11;chr11;chr11;chr11;chr11;chr11;chr11;chr11;chr11;chr11;chr11;chr11;chr11;chr11;chr11;chr11;chr11;chr11;chr11;chr11;chr11;chr11;chr11;chr11;chr11;chr11;chr11;chr11;chr11;chr11;chr11;chr11;chr11;chr11;chr11;chr11	7274	6.42541	3.84933	6.50657	6.16485	6.00622	5.43477	4.68038	7.30188	0.266492	0.0825538	0.104408	0.215953	0.190035	0.0323103	0.0784378	0.190106	49	35	25	protein_coding	protein_coding	transmembrane protein 132A [Source:HGNC Symbol;Acc:HGNC:31092]	0.757143	NO	7.36255	NO	YES	NO	NO	6.21581	4.64205	5.59348	6.73336	0.228264	0.0574321	0.0914227	0.203029	0.036723	0.0123721	0.0163445	0.0301527	0.336904	0.445075	0.821084	0.746812
ENSG00000006125.18	ENSG00000006125	AP2B1	chr17;chr17;chr17;chr17;chr17;chr17;chr17;chr17;chr17;chr17;chr17;chr17;chr17;chr17;chr17;chr17;chr17;chr17;chr17;chr17;chr17;chr17;chr17;chr17;chr17;chr17;chr17;chr17;chr17;chr17;chr17;chr17;chr17;chr17;chr17;chr17;chr17;chr17;chr17;chr17;chr17;chr17;chr17;chr17;chr17;chr17;chr17;chr17;chr17;chr17;chr17;chr17;chr17;chr17;chr17;chr17;chr17;chr17;chr17;chr17;chr17;chr17;chr17;chr17;chr17;chr17;chr…	7591	70.8065	55.5921	64.639	61.5513	62.7862	56.317	53.2212	52.293	1.70531	0.594428	0.854692	1.19102	1.24738	0.239698	0.778681	1.05884	465	263	186	protein_coding	protein_coding	adaptor related protein complex 2 subunit beta 1 [Source:HGNC Symbol;Acc:HGNC:563]	0.664251	NO	7.60307	YES	NO	NO	NO	66.7963	55.9546	58.9301	56.9222	1.47634	0.417063	0.816686	1.12493	0.0221022	0.0074536	0.0138586	0.0197627	0.337234	0.627023	0.89415	0.83769
ENSG00000006607.14	ENSG00000006607	FARP2	chr2;chr2;chr2;chr2;chr2;chr2;chr2;chr2;chr2;chr2;chr2;chr2;chr2;chr2;chr2;chr2;chr2;chr2;chr2;chr2;chr2;chr2;chr2;chr2;chr2;chr2;chr2;chr2;chr2;chr2;chr2;chr2;chr2;chr2;chr2;chr2;chr2;chr2;chr2;chr2;chr2;chr2;chr2;chr2;chr2;chr2;chr2;chr2;chr2;chr2;chr2;chr2;chr2;chr2;chr2;chr2;chr2;chr2;chr2;chr2;chr2;chr2;chr2;chr2;chr2;chr2;chr2;chr2;chr2;chr2;chr2;chr2;chr2;chr2;chr2;chr2;chr2;chr2;chr2;chr2…	14371	9.6966	8.00223	8.13257	9.46182	9.00974	8.18858	10.0025	8.23473	0.155463	0.044173	0.0875746	0.094732	0.0697361	0.0221572	0.0587589	0.141328	127	42	29	protein_coding	protein_coding	FERM, ARH/RhoGEF and pleckstrin domain protein 2 [Source:HGNC Symbol;Acc:HGNC:16460]	0.32967	NO	-1.01355	YES	NO	NO	NO	9.35317	8.09541	9.06754	8.84828	0.1126	0.0331651	0.0731668	0.11803	0.0120387	0.00409678	0.00806908	0.0133393	0.340302	0.670264	1.10804	0.865525
ENSG00000006744.19	ENSG00000006744	ELAC2	chr17;chr17;chr17;chr17;chr17;chr17;chr17;chr17;chr17;chr17;chr17;chr17;chr17;chr17;chr17;chr17;chr17;chr17;chr17;chr17;chr17;chr17;chr17;chr17;chr17;chr17;chr17;chr17;chr17;chr17;chr17;chr17;chr17;chr17;chr17;chr17;chr17;chr17;chr17;chr17;chr17;chr17;chr17;chr17;chr17;chr17;chr17;chr17;chr17;chr17;chr17;chr17;chr17;chr17;chr17;chr17;chr17;chr17;chr17;chr17;chr17;chr17;chr17;chr17;chr17;chr17;chr…	7002	25.5875	23.1362	19.1744	25.4107	22.2354	23.8965	21.8259	22.2243	0.197076	0.129866	0.185937	0.159532	0.182611	0.0498067	0.176007	0.154289	167	46	25	protein_coding	protein_coding	elaC ribonuclease Z 2 [Source:HGNC Symbol;Acc:HGNC:14198]	0.63295	NO	3.56102	YES	NO	NO	YES	23.9115	23.5164	20.5001	23.8175	0.189843	0.0898365	0.180972	0.156911	0.00793941	0.00382016	0.00882785	0.00658804	0.481165	1.1119	0.829789	0.983477
ENSG00000006831.10	ENSG00000006831	ADIPOR2	chr12;chr12;chr12;chr12;chr12;chr12;chr12;chr12;chr12;chr12;chr12;chr12;chr12;chr12;chr12;chr12;chr12;chr12;chr12;chr12;chr12;chr12;chr12;chr12	5831	26.2731	22.1231	22.6938	21.955	27.1095	21.9158	31.3989	23.1717	0.929709	0.229506	0.323753	0.598654	0.740821	0.092314	0.446191	0.541001	145	100	71	protein_coding	protein_coding_CDS_not_defined	adiponectin receptor 2 [Source:HGNC Symbol;Acc:HGNC:24041]	0.356223	NO	-1.64941	NO	YES	NO	NO	26.6913	22.0195	27.0464	22.5634	0.835265	0.16091	0.384972	0.569828	0.0312935	0.00730762	0.0142338	0.0252545	0.233519	0.454847	0.807021	0.824969
ENSG00000007047.16	ENSG00000007047	MARK4	chr19;chr19;chr19;chr19;chr19;chr19;chr19;chr19;chr19;chr19;chr19;chr19;chr19;chr19;chr19;chr19;chr19;chr19;chr19;chr19;chr19;chr19;chr19;chr19;chr19;chr19;chr19;chr19;chr19;chr19;chr19;chr19;chr19;chr19;chr19;chr19;chr19;chr19;chr19;chr19;chr19;chr19;chr19;chr19;chr19;chr19;chr19;chr19;chr19;chr19;chr19;chr19;chr19;chr19;chr19;chr19;chr19;chr19;chr19;chr19;chr19;chr19;chr19;chr19;chr19;chr19;chr…	6656	11.1832	11.869	7.9814	9.01922	11.457	8.14938	7.2746	10.2198	0.35047	0.152083	0.218423	0.120624	0.306327	0.085428	0.150868	0.253203	73	59	23	protein_coding	protein_coding	microtubule affinity regulating kinase 4 [Source:HGNC Symbol;Acc:HGNC:13538]	4.33708	NO	0.133117	YES	NO	NO	NO	11.3201	10.0092	7.628	9.61951	0.328399	0.118756	0.184646	0.186914	0.0290103	0.0118647	0.0242063	0.0194307	0.408981	0.834405	0.669787	0.884198
ENSG00000007080.11	ENSG00000007080	CCDC124	chr19;chr19;chr19;chr19;chr19;chr19;chr19;chr19;chr19;chr19;chr19;chr19;chr19;chr19;chr19	1661	77.121	58.3986	76.7598	59.6561	63.1271	71.4013	68.778	42.075	2.17585	0.919312	1.25412	1.13486	1.1651	0.383408	0.948065	1.17074	129	75	45	protein_coding	protein_coding	coiled-coil domain containing 124 [Source:HGNC Symbol;Acc:HGNC:25171]	0.258735	NO	10.4926	YES	NO	NO	NO	70.1241	64.8999	72.7689	50.8656	1.67048	0.65136	1.10109	1.1528	0.0238217	0.0100364	0.0151314	0.0226637	0.421312	0.635191	0.951387	0.925501
ENSG00000007168.14	ENSG00000007168	PAFAH1B1	chr17;chr17;chr17;chr17;chr17;chr17;chr17;chr17;chr17;chr17;chr17;chr17;chr17;chr17;chr17;chr17;chr17;chr17;chr17;chr17;chr17;chr17;chr17;chr17;chr17;chr17;chr17;chr17;chr17;chr17;chr17;chr17;chr17;chr17;chr17;chr17;chr17;chr17;chr17;chr17;chr17;chr17;chr17;chr17;chr17;chr17;chr17;chr17;chr17;chr17;chr17;chr17;chr17;chr17;chr17;chr17;chr17;chr17;chr17;chr17;chr17;chr17;chr17;chr17;chr17;chr17;chr…	13771	6.15944	4.06652	6.03202	5.19965	4.67231	5.34085	5.21916	5.07491	0.271985	0.0797365	0.105572	0.114069	0.163115	0.0253247	0.101093	0.122382	81	61	39	protein_coding	protein_coding	platelet activating factor acetylhydrolase 1b regulatory subunit 1 [Source:HGNC Symbol;Acc:HGNC:8574]	0.727154	NO	-1.5918	YES	NO	NO	NO	5.41587	4.70368	5.62559	5.13728	0.21755	0.0525306	0.103332	0.118225	0.040169	0.011168	0.0183683	0.0230132	0.278025	0.457275	0.572909	0.8685
ENSG00000007202.15	#N/A	#N/A	chr17;chr17;chr17;chr17;chr17;chr17;chr17;chr17;chr17;chr17;chr17;chr17;chr17;chr17;chr17;chr17;chr17;chr17;chr17;chr17;chr17;chr17;chr17;chr17;chr17;chr17;chr17;chr17;chr17;chr17;chr17;chr17;chr17;chr17;chr17;chr17;chr17;chr17;chr17;chr17;chr17;chr17;chr17;chr17;chr17;chr17;chr17;chr17;chr17;chr17;chr17;chr17;chr17;chr17;chr17;chr17;chr17;chr17;chr17;chr17;chr17;chr17;chr17;chr17;chr17;chr17;chr…	9232	60.6581	49.5017	52.1031	47.2417	59.0256	51.0866	51.7921	48.4483	1.71181	0.427439	0.676915	0.975535	1.28394	0.188879	0.521609	1.22638	498	262	211	#N/A	#N/A	#N/A	NA	NO	NA	NO	NO	NO	NO	59.8418	50.2942	51.9476	47.845	1.49787	0.308159	0.599262	1.10096	0.0250306	0.00612714	0.0115359	0.0230109	0.244786	0.460873	0.919312	0.840452
ENSG00000007520.4	ENSG00000007520	TSR3	chr16;chr16;chr16;chr16;chr16;chr16;chr16;chr16;chr16;chr16	1210	53.6483	73.5537	56.6764	44.8312	59.7404	64.5832	62.5255	40.8153	2.44379	1.04927	0.771117	1.38476	1.54225	0.344611	1.05624	1.35711	75	54	38	protein_coding	protein_coding	TSR3 ribosome maturation factor [Source:HGNC Symbol;Acc:HGNC:14175]	0.380841	NO	3.9615	YES	NO	NO	NO	56.6944	69.0684	59.601	42.8232	1.99302	0.696943	0.913677	1.37094	0.0351537	0.0100906	0.0153299	0.0320139	0.287042	0.436082	0.910682	1.21826
ENSG00000007923.17	ENSG00000007923	DNAJC11	chr1;chr1;chr1;chr1;chr1;chr1;chr1;chr1;chr1;chr1;chr1;chr1;chr1;chr1;chr1;chr1;chr1;chr1;chr1;chr1;chr1;chr1;chr1;chr1;chr1;chr1;chr1;chr1;chr1;chr1;chr1;chr1;chr1;chr1;chr1;chr1;chr1;chr1;chr1;chr1;chr1;chr1;chr1;chr1;chr1;chr1;chr1;chr1;chr1;chr1;chr1;chr1;chr1;chr1;chr1;chr1;chr1;chr1;chr1;chr1;chr1;chr1;chr1;chr1;chr1;chr1;chr1;chr1;chr1;chr1;chr1;chr1;chr1;chr1;chr1;chr1;chr1;chr1;chr1;chr1…	12182	11.9363	12.8879	11.1797	11.0433	12.3893	9.73547	11.1167	8.03163	0.215763	0.0971791	0.0801551	0.0888305	0.164534	0.0342292	0.0861783	0.180913	141	55	31	protein_coding	protein_coding	DnaJ heat shock protein family (Hsp40) member C11 [Source:HGNC Symbol;Acc:HGNC:25570]	0.348195	NO	1.96327	NO	YES	NO	YES	12.1628	11.3117	11.1482	9.53746	0.190149	0.0657041	0.0831667	0.134872	0.0156336	0.00580853	0.0074601	0.0141413	0.371541	0.477183	0.904544	0.93002
ENSG00000007968.7	ENSG00000007968	E2F2	chr1;chr1;chr1;chr1;chr1;chr1;chr1;chr1;chr1	5462	27.7311	25.9978	22.8122	26.6163	18.0336	26.4261	24.6553	23.2017	0.409038	0.166482	0.19069	0.146992	0.202463	0.0666257	0.183848	0.174056	136	48	22	protein_coding	protein_coding	E2F transcription factor 2 [Source:HGNC Symbol;Acc:HGNC:3114]	0.310559	NO	-5.65866	YES	NO	NO	NO	22.8823	26.212	23.7338	24.909	0.30575	0.116554	0.187269	0.160524	0.0133618	0.00444658	0.0078904	0.00644442	0.332782	0.590517	0.4823	1.14551
ENSG00000008018.9	ENSG00000008018	PSMB1	chr6;chr6;chr6;chr6;chr6;chr6;chr6;chr6;chr6;chr6;chr6	2219	125.987	128.887	141.467	89.9613	134.957	106.893	100.238	91.5445	2.90205	1.32988	1.50592	1.82482	2.84997	0.409993	1.66616	2.0448	276	162	105	protein_coding	protein_coding	proteasome 20S subunit beta 1 [Source:HGNC Symbol;Acc:HGNC:9537]	0.535059	NO	5.86824	YES	NO	NO	NO	130.472	117.89	120.853	90.7529	2.87601	0.869938	1.58604	1.93481	0.0220431	0.00737925	0.0131237	0.0213195	0.334764	0.595367	0.967174	0.903564
ENSG00000008083.14	ENSG00000008083	JARID2	chr6;chr6;chr6;chr6;chr6;chr6;chr6;chr6;chr6;chr6;chr6;chr6;chr6;chr6;chr6;chr6;chr6;chr6;chr6;chr6;chr6;chr6;chr6;chr6;chr6;chr6;chr6;chr6;chr6;chr6;chr6;chr6;chr6;chr6;chr6;chr6;chr6;chr6;chr6;chr6;chr6;chr6	6244	8.31704	9.12876	10.2096	10.6569	10.3047	10.3067	7.7546	8.50638	0.363072	0.082433	0.177233	0.167717	0.177106	0.0364259	0.153513	0.166099	64	32	24	protein_coding	protein_coding	jumonji and AT-rich interaction domain containing 2 [Source:HGNC Symbol;Acc:HGNC:6196]	0.528158	NO	-6.32446	YES	NO	NO	NO	9.31085	9.71775	8.98212	9.58162	0.270089	0.0594294	0.165373	0.166908	0.029008	0.00611556	0.0184113	0.0174196	0.210823	0.6347	0.600511	1.0437
ENSG00000008130.15	ENSG00000008130	NADK	chr1;chr1;chr1;chr1;chr1;chr1;chr1;chr1;chr1;chr1;chr1;chr1;chr1;chr1;chr1;chr1;chr1;chr1;chr1;chr1;chr1;chr1;chr1;chr1;chr1;chr1;chr1;chr1;chr1;chr1;chr1;chr1;chr1;chr1;chr1;chr1;chr1;chr1;chr1;chr1;chr1;chr1;chr1;chr1;chr1;chr1;chr1;chr1;chr1;chr1;chr1;chr1;chr1;chr1;chr1;chr1;chr1;chr1;chr1;chr1;chr1;chr1;chr1;chr1;chr1;chr1;chr1;chr1;chr1;chr1;chr1;chr1;chr1;chr1;chr1;chr1;chr1;chr1;chr1;chr1…	5570	15.8499	13.8241	15.9537	11.8165	23.6736	16.5056	14.5335	14.0526	0.271337	0.0985683	0.214262	0.206813	0.335031	0.0653338	0.188478	0.186198	91	46	24	protein_coding	protein_coding	NAD kinase [Source:HGNC Symbol;Acc:HGNC:29831]	0.508108	NO	2.82734	YES	NO	NO	NO	19.7617	15.1648	15.2436	12.9346	0.303184	0.0819511	0.20137	0.196505	0.015342	0.00540403	0.0132101	0.0151923	0.352238	0.861045	0.990242	0.767383
ENSG00000008282.10	ENSG00000008282	SYPL1	chr7;chr7;chr7;chr7;chr7;chr7;chr7;chr7;chr7;chr7;chr7;chr7;chr7;chr7;chr7;chr7;chr7;chr7;chr7;chr7;chr7;chr7;chr7;chr7;chr7;chr7;chr7;chr7;chr7;chr7;chr7;chr7;chr7;chr7;chr7;chr7;chr7;chr7;chr7;chr7;chr7;chr7;chr7;chr7;chr7;chr7;chr7;chr7;chr7	2909	23.2077	20.2819	20.2542	24.6148	22.1184	13.9058	20.2859	18.5788	0.90355	0.271304	0.305828	0.683991	0.795935	0.0938233	0.329507	0.594203	67	44	36	protein_coding	protein_coding	synaptophysin like 1 [Source:HGNC Symbol;Acc:HGNC:11507]	1.8314	NO	3.3244	NO	YES	NO	NO	22.663	17.0938	20.27	21.5968	0.849743	0.182564	0.317667	0.639097	0.0374947	0.0106801	0.0156718	0.0295922	0.284843	0.417973	0.789238	0.754261
ENSG00000008294.22	ENSG00000008294	SPAG9	chr17;chr17;chr17;chr17;chr17;chr17;chr17;chr17;chr17;chr17;chr17;chr17;chr17;chr17;chr17;chr17;chr17;chr17;chr17;chr17;chr17;chr17;chr17;chr17;chr17;chr17;chr17;chr17;chr17;chr17;chr17;chr17;chr17;chr17;chr17;chr17;chr17;chr17;chr17;chr17;chr17;chr17;chr17;chr17;chr17;chr17;chr17;chr17;chr17;chr17;chr17;chr17;chr17;chr17;chr17;chr17;chr17;chr17;chr17;chr17;chr17;chr17;chr17;chr17;chr17;chr17;chr…	11951	10.4289	7.19605	6.30405	6.47565	7.04553	8.69281	7.40669	8.42078	0.415125	0.165096	0.22151	0.274563	0.292054	0.0824691	0.231068	0.271191	117	101	75	protein_coding	protein_coding	sperm associated antigen 9 [Source:HGNC Symbol;Acc:HGNC:14524]	0.414425	NO	1.34793	NO	YES	NO	NO	8.73722	7.94443	6.85537	7.44822	0.35359	0.123782	0.226289	0.272877	0.0404694	0.015581	0.033009	0.0366366	0.385008	0.815654	0.905292	0.909263
ENSG00000008300.17	ENSG00000008300	CELSR3	chr3;chr3;chr3;chr3;chr3;chr3;chr3;chr3;chr3;chr3;chr3;chr3;chr3;chr3;chr3;chr3;chr3;chr3;chr3;chr3;chr3;chr3;chr3;chr3;chr3;chr3;chr3;chr3;chr3;chr3;chr3;chr3;chr3;chr3;chr3;chr3;chr3;chr3;chr3;chr3;chr3;chr3;chr3;chr3;chr3;chr3;chr3;chr3;chr3;chr3	13850	10.9988	8.95307	7.67136	6.31887	7.28393	9.35955	6.06339	6.257	0.339229	0.110251	0.125337	0.183989	0.224563	0.0547397	0.115347	0.171606	121	89	55	protein_coding	protein_coding	cadherin EGF LAG seven-pass G-type receptor 3 [Source:HGNC Symbol;Acc:HGNC:3230]	NA	NO	-0.326846	NO	YES	NO	NO	9.14134	9.15631	6.86738	6.28794	0.281896	0.0824954	0.120342	0.177797	0.0308375	0.00900967	0.0175237	0.0282759	0.292166	0.56826	0.916934	1.00164
ENSG00000008441.19	ENSG00000008441	NFIX	chr19;chr19;chr19;chr19;chr19;chr19;chr19;chr19;chr19;chr19;chr19;chr19;chr19;chr19;chr19;chr19;chr19;chr19;chr19;chr19;chr19;chr19;chr19;chr19;chr19;chr19;chr19;chr19;chr19;chr19;chr19;chr19;chr19;chr19;chr19;chr19;chr19;chr19;chr19;chr19;chr19;chr19;chr19;chr19;chr19;chr19;chr19;chr19;chr19;chr19;chr19;chr19;chr19;chr19;chr19;chr19;chr19;chr19;chr19;chr19;chr19;chr19;chr19;chr19;chr19;chr19;chr…	6486	12.1435	10.7925	10.8712	5.46416	11.2674	9.63869	10.498	10.9187	0.157033	0.137553	0.10371	0.156077	0.159842	0.0619514	0.19001	0.206539	70	31	29	protein_coding	protein_coding	nuclear factor I X [Source:HGNC Symbol;Acc:HGNC:7788]	1.32653	NO	0.612146	YES	NO	NO	NO	11.7055	10.2156	10.6846	8.19141	0.158437	0.099752	0.14686	0.181308	0.0135354	0.00976469	0.013745	0.022134	0.721421	1.01549	1.63527	0.87272
ENSG00000008710.20	ENSG00000008710	PKD1	chr16;chr16;chr16;chr16;chr16;chr16;chr16;chr16;chr16;chr16;chr16;chr16;chr16;chr16;chr16;chr16;chr16;chr16;chr16;chr16;chr16;chr16;chr16;chr16;chr16;chr16;chr16;chr16;chr16;chr16;chr16;chr16;chr16;chr16;chr16;chr16;chr16;chr16;chr16;chr16;chr16;chr16;chr16;chr16;chr16;chr16;chr16;chr16;chr16;chr16;chr16;chr16;chr16;chr16;chr16;chr16;chr16;chr16;chr16;chr16;chr16;chr16;chr16;chr16;chr16;chr16;chr…	18534	5.69733	6.15086	4.79455	4.76096	6.386	4.66278	5.3066	6.78731	0.239315	0.0759079	0.0749287	0.124306	0.188321	0.0388603	0.0763451	0.167873	122	82	62	protein_coding	protein_coding	polycystin 1, transient receptor potential channel interacting [Source:HGNC Symbol;Acc:HGNC:9008]	0.426966	NO	1.77576	NO	YES	NO	NO	6.04166	5.40682	5.05058	5.77413	0.213818	0.0573841	0.0756369	0.14609	0.0353906	0.0106133	0.0149759	0.0253007	0.29989	0.42316	0.7149	0.894922
ENSG00000008735.14	ENSG00000008735	MAPK8IP2	chr22;chr22;chr22;chr22;chr22;chr22;chr22;chr22;chr22;chr22;chr22;chr22;chr22;chr22;chr22;chr22;chr22;chr22;chr22;chr22;chr22;chr22	5793	23.6066	19.6789	19.8414	16.7304	18.2373	16.3463	23.116	19.3024	0.47074	0.186586	0.239725	0.241032	0.268445	0.0863759	0.244257	0.268545	119	63	36	protein_coding	protein_coding	mitogen-activated protein kinase 8 interacting protein 2 [Source:HGNC Symbol;Acc:HGNC:6883]	1.3057	NO	4.29055	YES	NO	NO	NO	20.922	18.0126	21.4787	18.0164	0.369592	0.136481	0.241991	0.254789	0.0176653	0.00757697	0.0112666	0.0141421	0.428919	0.63778	0.800557	0.860943
ENSG00000008838.21	ENSG00000008838	MED24	chr17;chr17;chr17;chr17;chr17;chr17;chr17;chr17;chr17;chr17;chr17;chr17;chr17;chr17;chr17;chr17;chr17;chr17;chr17;chr17;chr17;chr17;chr17;chr17;chr17;chr17;chr17;chr17;chr17;chr17;chr17;chr17;chr17;chr17;chr17;chr17;chr17;chr17;chr17;chr17;chr17;chr17;chr17;chr17;chr17;chr17;chr17;chr17;chr17;chr17;chr17;chr17;chr17;chr17;chr17;chr17;chr17;chr17;chr17;chr17;chr17;chr17;chr17;chr17;chr17;chr17;chr…	6962	36.6749	33.8983	36.6268	35.4262	45.1828	39.4842	34.3396	36.8071	0.92969	0.32037	0.333493	0.391093	0.605581	0.157901	0.406487	0.496563	275	124	78	protein_coding	protein_coding	mediator complex subunit 24 [Source:HGNC Symbol;Acc:HGNC:22963]	0.51133	NO	5.06741	NO	YES	NO	NO	40.9288	36.6912	35.4832	36.1166	0.767636	0.239136	0.36999	0.443828	0.0187554	0.00651752	0.0104272	0.0122887	0.347501	0.555957	0.655211	0.896465
ENSG00000008988.11	ENSG00000008988	RPS20	chr8;chr8;chr8;chr8;chr8;chr8;chr8;chr8;chr8;chr8;chr8;chr8;chr8;chr8;chr8;chr8;chr8;chr8;chr8;chr8;chr8;chr8;chr8;chr8;chr8;chr8;chr8;chr8;chr8;chr8;chr8;chr8;chr8;chr8;chr8;chr8;chr8;chr8;chr8;chr8;chr8;chr8;chr8;chr8;chr8;chr8;chr8;chr8;chr8;chr8;chr8;chr8;chr8;chr8;chr8;chr8;chr8;chr8;chr8;chr8;chr8;chr8	6765	79.8357	72.2838	69.1046	38.8099	73.7401	69.1729	69.7845	34.4354	5.02179	1.63328	2.23244	1.50673	3.90787	0.647757	2.03764	1.75664	624	484	250	protein_coding	protein_coding	ribosomal protein S20 [Source:HGNC Symbol;Acc:HGNC:10405]	3.83951	YES	10.8439	YES	NO	NO	NO	76.7879	70.7283	69.4446	36.6227	4.46483	1.14052	2.13504	1.63168	0.058145	0.0161253	0.0307445	0.0445539	0.27733	0.528756	0.766256	0.921087
ENSG00000009307.17	ENSG00000009307	CSDE1	chr1;chr1;chr1;chr1;chr1;chr1;chr1;chr1;chr1;chr1;chr1;chr1;chr1;chr1;chr1;chr1;chr1;chr1;chr1;chr1;chr1;chr1;chr1;chr1;chr1;chr1;chr1;chr1;chr1;chr1;chr1;chr1;chr1;chr1;chr1;chr1;chr1;chr1;chr1;chr1;chr1;chr1;chr1;chr1;chr1;chr1;chr1;chr1;chr1;chr1;chr1;chr1;chr1;chr1;chr1;chr1;chr1;chr1;chr1;chr1;chr1;chr1;chr1;chr1;chr1;chr1;chr1;chr1;chr1;chr1;chr1;chr1;chr1;chr1;chr1;chr1;chr1;chr1;chr1;chr1…	9830	43.6726	29.705	39.3039	33.4782	43.6367	32.7341	32.325	33.4622	3.32899	1.09086	1.47455	1.89275	2.45385	0.38717	1.29551	1.92548	540	420	292	protein_coding	protein_coding	cold shock domain containing E1 [Source:HGNC Symbol;Acc:HGNC:29905]	1.31481	NO	7.90525	YES	NO	NO	NO	43.6546	31.2195	35.8145	33.4702	2.89142	0.739015	1.38503	1.90911	0.0662339	0.0236716	0.0386724	0.0570392	0.357393	0.583875	0.861178	0.715148
ENSG00000009335.18	#N/A	#N/A	chr7;chr7;chr7;chr7;chr7;chr7;chr7;chr7;chr7;chr7;chr7;chr7;chr7;chr7;chr7;chr7;chr7;chr7;chr7;chr7;chr7;chr7;chr7;chr7;chr7;chr7;chr7;chr7;chr7;chr7;chr7;chr7;chr7;chr7;chr7;chr7;chr7;chr7;chr7;chr7;chr7;chr7;chr7;chr7;chr7;chr7;chr7;chr7;chr7;chr7;chr7;chr7;chr7;chr7;chr7;chr7;chr7;chr7;chr7;chr7;chr7;chr7;chr7;chr7;chr7	9215	30.9955	19.8589	20.2298	21.8199	22.9297	16.8608	21.8388	16.7859	0.410023	0.208528	0.214281	0.295473	0.277513	0.0641728	0.250141	0.253231	183	91	54	#N/A	#N/A	#N/A	NA	NO	NA	NO	NO	NO	NO	26.9626	18.3598	21.0343	19.3029	0.343768	0.136351	0.232211	0.274352	0.0127498	0.00742657	0.0110396	0.014213	0.582485	0.865867	1.11476	0.680937
ENSG00000009694.14	ENSG00000009694	TENM1	chrX;chrX;chrX;chrX;chrX;chrX;chrX;chrX;chrX;chrX;chrX;chrX;chrX;chrX;chrX;chrX;chrX;chrX;chrX;chrX;chrX;chrX;chrX;chrX;chrX;chrX;chrX;chrX;chrX;chrX;chrX;chrX;chrX;chrX;chrX;chrX;chrX;chrX;chrX;chrX;chrX;chrX;chrX;chrX;chrX;chrX;chrX;chrX;chrX;chrX;chrX;chrX;chrX;chrX;chrX;chrX;chrX;chrX;chrX;chrX;chrX;chrX;chrX;chrX;chrX;chrX;chrX;chrX;chrX;chrX	13547	10.6058	8.11988	9.41153	9.39666	9.6164	8.61879	10.5551	11.0743	0.834298	0.249497	0.360393	0.592657	0.535701	0.105772	0.320088	0.519951	190	163	110	protein_coding	protein_coding	teneurin transmembrane protein 1 [Source:HGNC Symbol;Acc:HGNC:8117]	NA	NO	0.618401	NO	YES	NO	NO	10.1111	8.36934	9.9833	10.2355	0.685	0.177635	0.340241	0.556304	0.0677471	0.0212245	0.034081	0.0543506	0.313289	0.503061	0.802257	0.827735
ENSG00000009844.16	ENSG00000009844	VTA1	chr6;chr6;chr6;chr6;chr6;chr6;chr6;chr6;chr6;chr6;chr6;chr6;chr6;chr6;chr6;chr6;chr6;chr6;chr6;chr6;chr6;chr6;chr6;chr6;chr6;chr6;chr6;chr6;chr6;chr6;chr6	7258	7.15508	3.72003	4.39164	5.18192	4.48723	3.80006	5.52461	4.23672	0.330455	0.0827358	0.107627	0.230857	0.17617	0.0501391	0.0943329	0.154801	48	33	26	protein_coding	protein_coding	vesicle trafficking 1 [Source:HGNC Symbol;Acc:HGNC:20954]	0.264832	NO	2.08755	YES	NO	NO	NO	5.82116	3.76005	4.95812	4.70932	0.253312	0.0664375	0.10098	0.192829	0.0435158	0.0176693	0.0203666	0.0409463	0.406044	0.468028	0.940953	0.645927
ENSG00000009954.11	ENSG00000009954	BAZ1B	chr7;chr7;chr7;chr7;chr7;chr7;chr7;chr7;chr7;chr7;chr7;chr7;chr7;chr7;chr7;chr7;chr7;chr7;chr7;chr7;chr7;chr7;chr7;chr7;chr7;chr7;chr7;chr7;chr7;chr7;chr7;chr7;chr7;chr7;chr7;chr7;chr7;chr7;chr7;chr7;chr7;chr7	7060	15.5697	14.4476	16.4175	13.4206	16.8771	13.0221	12.9665	12.4067	0.670137	0.245448	0.270468	0.331275	0.567806	0.111681	0.320029	0.373373	120	99	61	protein_coding	protein_coding	bromodomain adjacent to zinc finger domain 1B [Source:HGNC Symbol;Acc:HGNC:961]	0.905263	NO	-2.76397	YES	NO	NO	NO	16.2234	13.7348	14.692	12.9136	0.618972	0.178565	0.295248	0.352324	0.038153	0.0130008	0.0200959	0.0272832	0.340755	0.526718	0.715098	0.846607
ENSG00000010165.20	ENSG00000010165	METTL13	chr1;chr1;chr1;chr1;chr1;chr1;chr1;chr1;chr1;chr1;chr1;chr1;chr1;chr1;chr1;chr1;chr1;chr1;chr1;chr1;chr1;chr1;chr1;chr1;chr1;chr1;chr1;chr1;chr1;chr1;chr1;chr1;chr1;chr1;chr1;chr1	3831	21.689	25.0587	20.4222	23.0331	20.3201	21.3582	22.7106	21.4044	0.377352	0.143311	0.209569	0.24602	0.261597	0.073222	0.178718	0.327118	89	32	27	protein_coding	protein_coding	methyltransferase 13, eEF1A lysine and N-terminal methyltransferase [Source:HGNC Symbol;Acc:HGNC:24248]	NA	NO	-2.71258	YES	NO	NO	NO	21.0045	23.2084	21.5664	22.2187	0.319474	0.108267	0.194143	0.286569	0.0152098	0.00466497	0.00900213	0.0128976	0.306709	0.591865	0.847983	1.10492
ENSG00000010244.19	ENSG00000010244	ZNF207	chr17;chr17;chr17;chr17;chr17;chr17;chr17;chr17;chr17;chr17;chr17;chr17;chr17;chr17;chr17;chr17;chr17;chr17;chr17;chr17;chr17;chr17;chr17;chr17;chr17;chr17;chr17;chr17;chr17;chr17;chr17;chr17;chr17;chr17;chr17;chr17;chr17;chr17;chr17;chr17;chr17;chr17;chr17;chr17;chr17;chr17;chr17;chr17;chr17;chr17;chr17;chr17;chr17;chr17;chr17;chr17;chr17;chr17;chr17;chr17;chr17;chr17;chr17;chr17;chr17;chr17;chr…	15818	13.4059	11.0633	12.64	10.471	12.1528	12.0311	12.7225	13.2545	0.280407	0.114973	0.149524	0.141237	0.205363	0.0397813	0.105325	0.101081	207	94	37	protein_coding	protein_coding	zinc finger protein 207 [Source:HGNC Symbol;Acc:HGNC:12998]	0.928446	NO	-0.661646	YES	NO	NO	NO	12.7793	11.5472	12.6813	11.8628	0.242885	0.0773773	0.127425	0.121159	0.0190061	0.00670095	0.0100483	0.0102134	0.352568	0.528686	0.537374	0.903586
ENSG00000010256.11	ENSG00000010256	UQCRC1	chr3;chr3;chr3;chr3;chr3;chr3;chr3;chr3;chr3;chr3;chr3;chr3;chr3;chr3;chr3;chr3;chr3;chr3;chr3;chr3;chr3;chr3;chr3;chr3;chr3;chr3;chr3;chr3;chr3;chr3;chr3;chr3;chr3;chr3;chr3;chr3;chr3;chr3;chr3;chr3;chr3;chr3;chr3;chr3;chr3;chr3;chr3;chr3;chr3;chr3;chr3;chr3;chr3;chr3;chr3;chr3;chr3;chr3;chr3;chr3;chr3	3204	74.0182	73.6579	72.9546	57.3384	83.5505	68.579	78.1588	63.6919	1.39461	0.69078	0.514705	0.860704	0.755009	0.236624	0.733675	0.728316	239	100	54	protein_coding	retained_intron	ubiquinol-cytochrome c reductase core protein 1 [Source:HGNC Symbol;Acc:HGNC:12585]	0.488706	NO	8.04496	YES	NO	NO	YES	78.7844	71.1185	75.5567	60.5151	1.07481	0.463702	0.62419	0.79451	0.0136424	0.00652014	0.00826121	0.0131291	0.477931	0.605554	0.962374	0.902698
ENSG00000010270.14	ENSG00000010270	STARD3NL	chr7;chr7;chr7;chr7;chr7;chr7;chr7;chr7;chr7;chr7;chr7;chr7;chr7;chr7;chr7;chr7;chr7;chr7;chr7;chr7;chr7;chr7;chr7;chr7;chr7;chr7;chr7;chr7;chr7;chr7;chr7;chr7;chr7;chr7;chr7;chr7;chr7;chr7;chr7;chr7;chr7;chr7;chr7;chr7;chr7;chr7;chr7;chr7;chr7;chr7;chr7;chr7;chr7;chr7;chr7;chr7	4324	17.2145	12.2572	12.2859	11.7089	14.6966	9.56781	15.2221	10.775	0.65346	0.16665	0.20073	0.621619	0.351652	0.0508469	0.205844	0.509686	70	44	29	protein_coding	protein_coding	STARD3 N-terminal like [Source:HGNC Symbol;Acc:HGNC:19169]	0.602273	NO	2.89306	NO	YES	NO	NO	15.9555	10.9125	13.754	11.242	0.502556	0.108749	0.203287	0.565652	0.0314973	0.00996552	0.0147802	0.0503162	0.316392	0.469252	1.59748	0.683932
ENSG00000010292.13	ENSG00000010292	NCAPD2	chr12;chr12;chr12;chr12;chr12;chr12;chr12;chr12;chr12;chr12;chr12;chr12;chr12;chr12;chr12;chr12;chr12;chr12;chr12;chr12;chr12;chr12;chr12;chr12;chr12;chr12;chr12;chr12;chr12;chr12;chr12;chr12;chr12;chr12;chr12;chr12;chr12;chr12;chr12;chr12;chr12;chr12;chr12;chr12;chr12;chr12;chr12;chr12;chr12;chr12;chr12;chr12;chr12;chr12;chr12;chr12;chr12;chr12;chr12;chr12;chr12;chr12;chr12;chr12;chr12;chr12;chr…	6470	71.7036	58.5781	67.7768	55.4474	67.8942	68.206	66.3012	49.6876	1.40156	0.509143	0.697584	0.658225	1.08961	0.22967	0.811301	0.741373	454	204	111	protein_coding	protein_coding_CDS_not_defined	non-SMC condensin I complex subunit D2 [Source:HGNC Symbol;Acc:HGNC:24305]	2.14991	NO	4.36398	YES	NO	NO	NO	69.7989	63.392	67.039	52.5675	1.24559	0.369406	0.754443	0.699799	0.0178453	0.00582733	0.0112538	0.0133124	0.326546	0.630629	0.745987	0.90821
ENSG00000010322.16	ENSG00000010322	NISCH	chr3;chr3;chr3;chr3;chr3;chr3;chr3;chr3;chr3;chr3;chr3;chr3;chr3;chr3;chr3;chr3;chr3;chr3;chr3;chr3;chr3;chr3;chr3;chr3;chr3;chr3;chr3;chr3;chr3;chr3;chr3;chr3;chr3;chr3;chr3;chr3;chr3;chr3;chr3;chr3;chr3;chr3;chr3;chr3;chr3;chr3;chr3;chr3;chr3;chr3;chr3;chr3;chr3;chr3;chr3;chr3;chr3;chr3;chr3;chr3;chr3;chr3;chr3;chr3;chr3;chr3;chr3;chr3;chr3;chr3;chr3;chr3;chr3;chr3;chr3;chr3;chr3;chr3;chr3;chr3…	9062	29.0355	25.4911	27.7127	24.902	30.4171	26.9863	25.4635	23.6503	0.297301	0.204476	0.201137	0.169491	0.221182	0.094538	0.168737	0.271812	260	82	44	protein_coding	protein_coding	nischarin [Source:HGNC Symbol;Acc:HGNC:18006]	0.594203	NO	1.46671	YES	NO	NO	NO	29.7263	26.2387	26.5881	24.2762	0.259241	0.149507	0.184937	0.220652	0.00872095	0.00569796	0.00695563	0.00908924	0.653365	0.797577	1.04223	0.882676
ENSG00000010361.14	ENSG00000010361	FUZ	chr19;chr19;chr19;chr19;chr19;chr19;chr19;chr19;chr19;chr19;chr19;chr19;chr19;chr19;chr19;chr19;chr19;chr19;chr19;chr19;chr19;chr19;chr19;chr19;chr19;chr19;chr19;chr19;chr19;chr19;chr19;chr19;chr19;chr19;chr19;chr19;chr19;chr19;chr19;chr19;chr19;chr19;chr19;chr19;chr19;chr19;chr19;chr19;chr19;chr19;chr19;chr19;chr19;chr19;chr19;chr19;chr19;chr19;chr19;chr19;chr19;chr19;chr19;chr19;chr19;chr19;chr…	2953	26.086	23.7047	21.5879	17.6349	29.5897	21.4818	21.5208	16.4086	0.834457	0.209161	0.315967	0.390094	0.503212	0.120666	0.285955	0.351209	70	43	24	protein_coding	protein_coding	fuzzy planar cell polarity protein [Source:HGNC Symbol;Acc:HGNC:26219]	NA	NO	6.0896	NO	YES	NO	NO	27.8379	22.5933	21.5543	17.0218	0.668835	0.164914	0.300961	0.370652	0.0240261	0.00729925	0.0139629	0.0217752	0.303805	0.581156	0.906313	0.811603
ENSG00000010803.17	ENSG00000010803	SCMH1	chr1;chr1;chr1;chr1;chr1;chr1;chr1;chr1;chr1;chr1;chr1;chr1;chr1;chr1;chr1;chr1;chr1;chr1;chr1;chr1;chr1;chr1;chr1;chr1;chr1;chr1;chr1;chr1;chr1;chr1;chr1;chr1;chr1;chr1;chr1;chr1;chr1;chr1;chr1;chr1;chr1;chr1;chr1;chr1;chr1;chr1;chr1;chr1;chr1;chr1;chr1;chr1;chr1;chr1;chr1;chr1;chr1;chr1;chr1;chr1;chr1;chr1;chr1;chr1;chr1;chr1;chr1;chr1;chr1;chr1;chr1;chr1;chr1;chr1;chr1;chr1;chr1;chr1;chr1;chr1…	4602	17.1149	8.69187	10.7042	10.2158	10.8744	11.9864	10.6859	7.89679	0.385526	0.171496	0.273476	0.242729	0.345428	0.065897	0.223164	0.291094	58	40	31	protein_coding	protein_coding	Scm polycomb group protein homolog 1 [Source:HGNC Symbol;Acc:HGNC:19003]	2.29825	NO	0.100568	YES	NO	NO	NO	13.9947	10.3392	10.695	9.05628	0.365477	0.118696	0.24832	0.266912	0.0261154	0.0114803	0.0232183	0.0294726	0.439598	0.889064	1.12855	0.738793
ENSG00000011007.13	ENSG00000011007	ELOA	chr1;chr1;chr1;chr1;chr1;chr1;chr1;chr1;chr1;chr1;chr1;chr1;chr1;chr1;chr1;chr1;chr1;chr1;chr1;chr1;chr1;chr1;chr1;chr1;chr1;chr1;chr1;chr1;chr1;chr1;chr1;chr1;chr1;chr1;chr1;chr1	5348	30.1025	25.4301	27.2719	25.8313	28.5182	30.9433	23.7662	25.4387	0.681927	0.240609	0.284017	0.456905	0.458789	0.104904	0.294453	0.460576	151	71	57	protein_coding	retained_intron	elongin A [Source:HGNC Symbol;Acc:HGNC:11620]	NA	NO	-1.74362	YES	NO	NO	NO	29.3103	28.1867	25.5191	25.635	0.570358	0.172757	0.289235	0.458741	0.0194593	0.00612902	0.0113341	0.0178951	0.314966	0.582451	0.919618	0.961665
ENSG00000011028.14	ENSG00000011028	MRC2	chr17;chr17;chr17;chr17;chr17;chr17;chr17;chr17;chr17;chr17;chr17;chr17;chr17;chr17;chr17;chr17;chr17;chr17;chr17;chr17;chr17;chr17;chr17;chr17;chr17;chr17;chr17;chr17;chr17;chr17;chr17;chr17;chr17;chr17;chr17;chr17;chr17;chr17;chr17;chr17;chr17;chr17;chr17;chr17;chr17;chr17;chr17;chr17;chr17;chr17;chr17;chr17;chr17;chr17;chr17;chr17;chr17;chr17;chr17;chr17;chr17;chr17;chr17;chr17;chr17;chr17;chr…	6591	10.8995	9.25504	8.49975	9.32764	11.3289	7.6718	7.80549	7.63441	0.433685	0.143171	0.161318	0.259516	0.36178	0.0828196	0.13158	0.34749	69	54	38	protein_coding	protein_coding	mannose receptor C type 2 [Source:HGNC Symbol;Acc:HGNC:16875]	NA	NO	5.19039	NO	YES	NO	NO	11.1142	8.46342	8.15262	8.48102	0.397732	0.112995	0.146449	0.303503	0.0357859	0.013351	0.0179634	0.0357862	0.37308	0.50197	1.00001	0.761495
ENSG00000011243.19	ENSG00000011243	AKAP8L	chr19;chr19;chr19;chr19;chr19;chr19;chr19;chr19;chr19;chr19;chr19;chr19;chr19;chr19;chr19;chr19;chr19;chr19;chr19;chr19;chr19;chr19;chr19;chr19;chr19;chr19;chr19;chr19;chr19;chr19;chr19;chr19;chr19;chr19;chr19;chr19;chr19;chr19;chr19;chr19;chr19;chr19;chr19;chr19;chr19;chr19;chr19;chr19;chr19;chr19;chr19;chr19;chr19;chr19;chr19;chr19;chr19;chr19;chr19;chr19;chr19;chr19;chr19;chr19;chr19;chr19;chr…	8576	13.7257	11.0774	10.9249	10.9638	12.597	12.757	14.0267	9.77891	0.199216	0.0880259	0.14169	0.150604	0.237746	0.0388973	0.0612071	0.176361	97	44	23	protein_coding	protein_coding	A-kinase anchoring protein 8 like [Source:HGNC Symbol;Acc:HGNC:29857]	0.492147	NO	1.19722	YES	NO	NO	NO	13.1613	11.9172	12.4758	10.3714	0.218481	0.0634616	0.101449	0.163482	0.0166002	0.00532521	0.00813166	0.0157628	0.320791	0.489852	0.949555	0.905471
ENSG00000011275.19	ENSG00000011275	RNF216	chr7;chr7;chr7;chr7;chr7;chr7;chr7;chr7;chr7;chr7;chr7;chr7;chr7;chr7;chr7;chr7;chr7;chr7;chr7;chr7;chr7;chr7;chr7;chr7;chr7;chr7;chr7;chr7;chr7;chr7;chr7;chr7;chr7;chr7;chr7;chr7;chr7;chr7;chr7;chr7;chr7;chr7;chr7;chr7;chr7;chr7;chr7;chr7;chr7;chr7;chr7;chr7;chr7;chr7;chr7;chr7;chr7;chr7;chr7;chr7;chr7;chr7;chr7;chr7;chr7;chr7;chr7;chr7;chr7;chr7;chr7;chr7;chr7;chr7;chr7;chr7;chr7	7576	14.395	11.8796	8.79708	13.0793	13.8403	10.8003	11.1846	10.8237	0.221175	0.0588811	0.163257	0.170483	0.200705	0.057041	0.0692862	0.17112	89	44	23	protein_coding	protein_coding	ring finger protein 216 [Source:HGNC Symbol;Acc:HGNC:21698]	0.331023	NO	-3.29203	YES	NO	NO	NO	14.1176	11.34	9.99084	11.9515	0.21094	0.057961	0.116272	0.170801	0.0149416	0.00511122	0.0116378	0.0142912	0.34208	0.778887	0.95647	0.803247
ENSG00000011295.16	ENSG00000011295	TTC19	chr17;chr17;chr17;chr17;chr17;chr17;chr17;chr17;chr17;chr17;chr17;chr17;chr17;chr17;chr17;chr17;chr17;chr17;chr17;chr17;chr17;chr17;chr17;chr17;chr17;chr17;chr17;chr17;chr17;chr17;chr17;chr17;chr17;chr17;chr17;chr17;chr17;chr17;chr17;chr17;chr17;chr17;chr17;chr17;chr17;chr17;chr17;chr17;chr17;chr17;chr17;chr17;chr17	6054	10.5796	7.92864	8.29642	8.72136	9.97202	5.92254	7.62307	6.31065	0.379893	0.0793521	0.182795	0.271003	0.319663	0.0438306	0.147022	0.371175	56	41	28	protein_coding	nonsense_mediated_decay	tetratricopeptide repeat domain 19 [Source:HGNC Symbol;Acc:HGNC:26006]	0.432624	NO	3.00502	YES	NO	NO	YES	10.2758	6.92559	7.95974	7.51601	0.349778	0.0615913	0.164908	0.321089	0.034039	0.0088933	0.0207178	0.0427207	0.261268	0.60865	1.25505	0.67397
ENSG00000011304.22	ENSG00000011304	PTBP1	chr19;chr19;chr19;chr19;chr19;chr19;chr19;chr19;chr19;chr19;chr19;chr19;chr19;chr19;chr19;chr19;chr19;chr19;chr19;chr19;chr19;chr19;chr19;chr19;chr19;chr19;chr19;chr19;chr19;chr19;chr19;chr19;chr19;chr19;chr19;chr19;chr19;chr19;chr19;chr19;chr19;chr19;chr19;chr19;chr19;chr19;chr19;chr19;chr19;chr19;chr19;chr19;chr19;chr19;chr19;chr19;chr19;chr19;chr19;chr19;chr19;chr19;chr19;chr19;chr19;chr19;chr…	7521	141.09	117.139	124.959	109.054	128.22	115.149	122.522	104.692	1.80418	0.894238	0.770323	1.06751	1.45197	0.443536	0.876962	1.1951	942	316	208	protein_coding	protein_coding	polypyrimidine tract binding protein 1 [Source:HGNC Symbol;Acc:HGNC:9583]	0.733264	NO	1.99197	YES	NO	NO	NO	134.655	116.144	123.74	106.873	1.62808	0.668887	0.823643	1.13131	0.0120908	0.00575912	0.00665622	0.0105855	0.476324	0.550521	0.875505	0.862532
ENSG00000011426.11	ENSG00000011426	ANLN	chr7;chr7;chr7;chr7;chr7;chr7;chr7;chr7;chr7;chr7;chr7;chr7;chr7;chr7;chr7;chr7;chr7;chr7;chr7;chr7;chr7;chr7;chr7;chr7;chr7;chr7;chr7;chr7;chr7;chr7;chr7;chr7;chr7;chr7;chr7;chr7;chr7;chr7;chr7;chr7;chr7;chr7;chr7;chr7;chr7;chr7;chr7;chr7;chr7;chr7;chr7;chr7;chr7;chr7;chr7;chr7;chr7;chr7;chr7;chr7;chr7;chr7;chr7;chr7;chr7;chr7;chr7;chr7;chr7;chr7;chr7;chr7;chr7;chr7;chr7;chr7;chr7;chr7;chr7;chr7…	5997	8.22662	6.3365	5.31508	3.8594	3.84128	4.75241	5.04624	6.6814	0.356111	0.148769	0.115785	0.250296	0.311176	0.0480398	0.148419	0.180146	43	32	25	protein_coding	protein_coding	anillin, actin binding protein [Source:HGNC Symbol;Acc:HGNC:14082]	0.612297	NO	-0.314505	YES	NO	NO	NO	6.03395	5.54445	5.18066	5.2704	0.333644	0.0984043	0.132102	0.215221	0.0552944	0.0177482	0.0254991	0.0408358	0.320977	0.461151	0.738515	0.918877
ENSG00000011451.21	ENSG00000011451	WIZ	chr19;chr19;chr19;chr19;chr19;chr19;chr19;chr19;chr19;chr19;chr19;chr19;chr19;chr19;chr19;chr19;chr19;chr19;chr19;chr19;chr19;chr19;chr19;chr19;chr19;chr19;chr19;chr19;chr19;chr19;chr19;chr19;chr19;chr19;chr19;chr19;chr19;chr19;chr19;chr19;chr19;chr19;chr19;chr19;chr19;chr19;chr19;chr19;chr19;chr19;chr19;chr19;chr19;chr19;chr19;chr19;chr19;chr19;chr19;chr19;chr19;chr19;chr19;chr19;chr19;chr19;chr…	10037	14.3148	13.1513	13.4727	11.3856	14.0082	14.8387	12.0603	11.8834	0.350256	0.189741	0.214027	0.236496	0.392507	0.111792	0.179631	0.314295	148	107	68	protein_coding	protein_coding	WIZ zinc finger [Source:HGNC Symbol;Acc:HGNC:30917]	0.692308	NO	2.63629	YES	NO	NO	NO	14.1615	13.995	12.7665	11.6345	0.371382	0.150766	0.196829	0.275395	0.0262248	0.0107729	0.0154176	0.0236706	0.410789	0.587903	0.902604	0.988248
ENSG00000011454.18	ENSG00000011454	RABGAP1	chr9;chr9;chr9;chr9;chr9;chr9;chr9;chr9;chr9;chr9;chr9;chr9;chr9;chr9;chr9;chr9;chr9;chr9;chr9;chr9;chr9;chr9;chr9;chr9;chr9;chr9;chr9;chr9;chr9;chr9;chr9;chr9;chr9;chr9;chr9;chr9;chr9;chr9;chr9;chr9;chr9;chr9;chr9;chr9;chr9;chr9;chr9;chr9;chr9;chr9;chr9;chr9;chr9;chr9;chr9;chr9;chr9;chr9;chr9;chr9;chr9;chr9;chr9;chr9;chr9;chr9;chr9;chr9;chr9;chr9;chr9;chr9;chr9;chr9;chr9;chr9;chr9;chr9;chr9;chr9…	7656	9.04417	3.9185	5.29879	4.72359	5.70654	7.44519	8.20198	7.66781	0.399105	0.0851578	0.0935297	0.18238	0.176039	0.0703086	0.12222	0.174976	62	39	30	protein_coding	nonsense_mediated_decay	RAB GTPase activating protein 1 [Source:HGNC Symbol;Acc:HGNC:17155]	0.431034	NO	-1.3771	NO	YES	NO	NO	7.37535	5.68184	6.75038	6.1957	0.287572	0.0777332	0.107875	0.178678	0.038991	0.013681	0.0159805	0.028839	0.350876	0.409852	0.739633	0.770383
ENSG00000011485.15	ENSG00000011485	PPP5C	chr19;chr19;chr19;chr19;chr19;chr19;chr19;chr19;chr19;chr19;chr19;chr19;chr19;chr19;chr19;chr19;chr19;chr19;chr19;chr19;chr19;chr19;chr19;chr19;chr19;chr19;chr19;chr19;chr19;chr19;chr19;chr19;chr19;chr19;chr19;chr19;chr19;chr19;chr19;chr19;chr19;chr19;chr19;chr19;chr19;chr19;chr19;chr19;chr19;chr19;chr19;chr19;chr19;chr19;chr19;chr19;chr19;chr19;chr19;chr19;chr19;chr19;chr19;chr19;chr19;chr19;chr…	7089	24.6631	19.89	22.3454	20.0995	19.1612	20.7501	28.7084	24.449	0.431027	0.0943892	0.140802	0.196967	0.33149	0.0866268	0.16097	0.256025	164	50	39	protein_coding	protein_coding	protein phosphatase 5 catalytic subunit [Source:HGNC Symbol;Acc:HGNC:9322]	0.600757	NO	5.41088	YES	NO	NO	NO	21.9121	20.3201	25.5269	22.2742	0.381258	0.090508	0.150886	0.226496	0.0173994	0.00445412	0.00591086	0.0101685	0.255993	0.339716	0.584418	0.927343
ENSG00000012048.24	#N/A	#N/A	chr17;chr17;chr17;chr17;chr17;chr17;chr17;chr17;chr17;chr17;chr17;chr17;chr17;chr17;chr17;chr17;chr17;chr17;chr17;chr17;chr17;chr17;chr17;chr17;chr17;chr17;chr17;chr17;chr17;chr17;chr17;chr17;chr17;chr17;chr17;chr17;chr17;chr17;chr17;chr17;chr17;chr17;chr17;chr17;chr17;chr17;chr17;chr17;chr17;chr17;chr17;chr17;chr17;chr17;chr17;chr17;chr17;chr17;chr17;chr17;chr17;chr17;chr17;chr17;chr17;chr17;chr…	14160	4.15648	2.18927	4.09277	3.47336	3.47809	4.22023	2.67146	4.9355	0.227389	0.0860276	0.0858148	0.130657	0.224528	0.0294477	0.0886458	0.143434	68	55	31	#N/A	#N/A	#N/A	NA	NO	NA	NO	NO	NO	NO	3.81728	3.20475	3.38212	4.20443	0.225958	0.0577376	0.0872303	0.137045	0.0591935	0.0180163	0.0257916	0.0325955	0.304363	0.435717	0.55066	0.839536
ENSG00000012061.16	#N/A	#N/A	chr19;chr19;chr19;chr19;chr19;chr19;chr19;chr19;chr19;chr19;chr19;chr19;chr19;chr19;chr19;chr19;chr19;chr19;chr19;chr19;chr19;chr19;chr19;chr19;chr19;chr19;chr19;chr19;chr19;chr19;chr19;chr19;chr19;chr19;chr19;chr19;chr19;chr19;chr19;chr19;chr19;chr19;chr19;chr19;chr19;chr19;chr19;chr19;chr19;chr19;chr19;chr19;chr19;chr19;chr19;chr19;chr19;chr19;chr19;chr19;chr19;chr19;chr19;chr19;chr19;chr19;chr…	5575	17.8539	13.2735	13.8604	9.21123	16.1007	9.56465	13.9777	9.19286	0.394854	0.104635	0.167364	0.225412	0.43391	0.0475965	0.118717	0.193782	71	36	25	#N/A	#N/A	#N/A	NA	NO	NA	NO	NO	NO	NO	16.9773	11.4191	13.919	9.20204	0.414382	0.0761157	0.14304	0.209597	0.024408	0.00666565	0.0102766	0.0227772	0.273093	0.421035	0.933188	0.672609
ENSG00000012174.12	ENSG00000012174	MBTPS2	chrX;chrX;chrX;chrX;chrX;chrX;chrX;chrX;chrX;chrX;chrX;chrX;chrX;chrX;chrX;chrX;chrX;chrX;chrX;chrX;chrX;chrX;chrX;chrX	8945	4.74129	5.58971	3.56339	3.4769	5.77225	4.9334	3.46773	3.95855	0.367304	0.109329	0.0800518	0.327807	0.305206	0.0177988	0.076542	0.19324	50	38	21	protein_coding	protein_coding_CDS_not_defined	membrane bound transcription factor peptidase, site 2 [Source:HGNC Symbol;Acc:HGNC:15455]	0.69011	NO	1.16695	NO	YES	NO	NO	5.25677	5.26156	3.51556	3.71772	0.336255	0.0635641	0.0782969	0.260524	0.0639661	0.0120809	0.0222715	0.0700761	0.188863	0.348177	1.09552	1.00091
ENSG00000012232.10	ENSG00000012232	EXTL3	chr8;chr8;chr8;chr8;chr8;chr8;chr8;chr8;chr8;chr8;chr8;chr8;chr8;chr8;chr8;chr8;chr8;chr8;chr8;chr8;chr8;chr8;chr8;chr8;chr8;chr8;chr8;chr8;chr8;chr8;chr8;chr8;chr8;chr8;chr8;chr8;chr8;chr8;chr8;chr8;chr8;chr8;chr8;chr8;chr8;chr8;chr8;chr8;chr8;chr8;chr8;chr8;chr8;chr8;chr8;chr8;chr8;chr8;chr8;chr8;chr8;chr8;chr8;chr8;chr8;chr8;chr8;chr8;chr8;chr8;chr8;chr8;chr8;chr8;chr8;chr8;chr8;chr8;chr8;chr8…	16477	11.0837	9.83189	7.38622	6.93558	7.90638	7.81152	8.67813	5.9946	0.344964	0.068724	0.0948182	0.182196	0.310406	0.0349693	0.101112	0.170472	158	76	65	protein_coding	protein_coding_CDS_not_defined	exostosin like glycosyltransferase 3 [Source:HGNC Symbol;Acc:HGNC:3518]	0.985401	NO	-2.56838	NO	YES	NO	NO	9.49504	8.82171	8.03217	6.46509	0.327685	0.0518467	0.0979652	0.176334	0.0345112	0.00587717	0.0121966	0.0272748	0.170298	0.35341	0.790318	0.929086
ENSG00000012660.14	ENSG00000012660	ELOVL5	chr6;chr6;chr6;chr6;chr6;chr6;chr6;chr6;chr6;chr6;chr6;chr6;chr6;chr6;chr6;chr6;chr6;chr6;chr6;chr6;chr6;chr6;chr6;chr6;chr6;chr6;chr6;chr6;chr6;chr6;chr6;chr6;chr6;chr6;chr6;chr6;chr6;chr6;chr6;chr6;chr6;chr6;chr6;chr6;chr6;chr6	3813	23.3803	24.3902	24.5717	17.2615	31.874	24.5934	28.175	17.1066	1.38728	0.247479	0.483715	0.67746	0.933505	0.147135	0.490801	0.509993	102	74	45	protein_coding	protein_coding	ELOVL fatty acid elongase 5 [Source:HGNC Symbol;Acc:HGNC:21308]	2.84992	NO	2.0931	NO	YES	NO	NO	27.6272	24.4918	26.3733	17.1841	1.16039	0.197307	0.487258	0.593727	0.0420019	0.00805604	0.0184754	0.034551	0.191802	0.439871	0.822605	0.886513
ENSG00000012822.16	ENSG00000012822	CALCOCO1	chr12;chr12;chr12;chr12;chr12;chr12;chr12;chr12;chr12;chr12;chr12;chr12;chr12;chr12;chr12;chr12;chr12;chr12;chr12;chr12;chr12;chr12;chr12;chr12;chr12;chr12;chr12;chr12;chr12;chr12;chr12;chr12;chr12;chr12;chr12;chr12;chr12;chr12;chr12;chr12;chr12;chr12;chr12;chr12;chr12;chr12;chr12;chr12;chr12;chr12;chr12;chr12;chr12;chr12;chr12;chr12;chr12;chr12;chr12;chr12;chr12;chr12;chr12;chr12;chr12;chr12;chr…	8898	5.15542	6.85547	4.55918	4.30812	5.98128	5.99268	4.25128	3.87474	0.310165	0.0790559	0.0877905	0.172615	0.120397	0.0357857	0.130809	0.169978	53	41	31	protein_coding	protein_coding	calcium binding and coiled-coil domain 1 [Source:HGNC Symbol;Acc:HGNC:29306]	NA	NO	7.95368	YES	NO	NO	NO	5.56835	6.42408	4.40523	4.09143	0.215281	0.0574208	0.1093	0.171297	0.0386616	0.00893836	0.0248113	0.0418673	0.231195	0.641757	1.08292	1.15368
ENSG00000012963.15	ENSG00000012963	UBR7	chr14;chr14;chr14;chr14;chr14;chr14;chr14;chr14;chr14;chr14;chr14;chr14;chr14;chr14;chr14;chr14;chr14;chr14;chr14;chr14;chr14;chr14;chr14;chr14;chr14;chr14;chr14;chr14;chr14;chr14;chr14;chr14;chr14;chr14;chr14;chr14;chr14;chr14;chr14;chr14;chr14;chr14;chr14;chr14;chr14;chr14;chr14;chr14	3509	17.5128	17.0989	17.892	14.4284	23.0902	15.982	15.308	13.2776	0.486885	0.234693	0.241167	0.218856	0.482569	0.101547	0.162598	0.27093	61	47	22	protein_coding	protein_coding	ubiquitin protein ligase E3 component n-recognin 7 [Source:HGNC Symbol;Acc:HGNC:20344]	0.960613	NO	1.7024	YES	NO	NO	NO	20.3015	16.5405	16.6	13.853	0.484727	0.16812	0.201883	0.244893	0.0238764	0.0101642	0.0121616	0.017678	0.4257	0.509358	0.740396	0.81474
ENSG00000013275.8	ENSG00000013275	PSMC4	chr19;chr19;chr19;chr19;chr19;chr19;chr19;chr19;chr19;chr19;chr19;chr19;chr19;chr19;chr19;chr19;chr19;chr19;chr19;chr19;chr19;chr19;chr19;chr19;chr19;chr19;chr19;chr19;chr19;chr19;chr19;chr19;chr19;chr19;chr19;chr19;chr19;chr19;chr19;chr19;chr19;chr19;chr19;chr19;chr19;chr19;chr19;chr19;chr19;chr19;chr19	2550	60.4172	58.0392	58.7112	42.8293	54.5142	53.7195	41.2398	50.0626	1.09518	0.417152	0.689259	0.602326	1.01641	0.217037	0.519095	0.542286	148	73	32	protein_coding	protein_coding	proteasome 26S subunit, ATPase 4 [Source:HGNC Symbol;Acc:HGNC:9551]	0.3902	NO	5.39227	YES	NO	NO	NO	57.4657	55.8794	49.9755	46.4459	1.05579	0.317095	0.604177	0.572306	0.0183726	0.00567463	0.0120894	0.012322	0.308864	0.658016	0.670672	0.972395
ENSG00000013306.16	ENSG00000013306	SLC25A39	chr17;chr17;chr17;chr17;chr17;chr17;chr17;chr17;chr17;chr17;chr17;chr17;chr17;chr17;chr17;chr17;chr17;chr17;chr17;chr17;chr17;chr17;chr17;chr17;chr17;chr17;chr17;chr17;chr17;chr17;chr17;chr17;chr17;chr17;chr17;chr17;chr17;chr17;chr17;chr17;chr17;chr17;chr17;chr17;chr17;chr17;chr17;chr17;chr17;chr17;chr17;chr17;chr17;chr17;chr17;chr17;chr17;chr17;chr17;chr17;chr17;chr17;chr17;chr17;chr17;chr17;chr…	3526	81.9869	78.5593	69.3055	65.8456	74.3436	76.3961	74.0251	68.1821	2.12451	1.19214	1.12002	1.3068	2.10718	0.445082	0.977357	1.89962	277	207	132	protein_coding	protein_coding	solute carrier family 25 member 39 [Source:HGNC Symbol;Acc:HGNC:24279]	0.909846	NO	14.8718	NO	YES	NO	YES	78.1652	77.4777	71.6653	67.0138	2.11585	0.81861	1.04869	1.60321	0.0270689	0.0105657	0.0146332	0.0239236	0.390328	0.540589	0.883805	0.991204
ENSG00000013374.17	ENSG00000013374	NUB1	chr7;chr7;chr7;chr7;chr7;chr7;chr7;chr7;chr7;chr7;chr7;chr7;chr7;chr7;chr7;chr7;chr7;chr7;chr7;chr7;chr7;chr7;chr7;chr7;chr7;chr7;chr7;chr7;chr7;chr7;chr7;chr7;chr7;chr7;chr7;chr7;chr7;chr7;chr7;chr7;chr7;chr7;chr7;chr7;chr7;chr7;chr7;chr7;chr7;chr7;chr7;chr7;chr7;chr7;chr7;chr7;chr7;chr7;chr7;chr7;chr7;chr7;chr7;chr7;chr7;chr7;chr7;chr7;chr7;chr7;chr7;chr7;chr7;chr7;chr7;chr7;chr7;chr7;chr7;chr7…	5338	14.593	14.9869	10.133	7.58776	14.881	7.57809	11.4802	10.6484	0.430849	0.131779	0.174794	0.23542	0.194218	0.0582314	0.115437	0.267149	61	41	27	protein_coding	protein_coding	negative regulator of ubiquitin like proteins 1 [Source:HGNC Symbol;Acc:HGNC:17623]	0.501279	NO	3.53562	YES	NO	NO	NO	14.737	11.2825	10.8066	9.11808	0.312534	0.0950055	0.145116	0.251284	0.0212074	0.00842061	0.0134284	0.0275589	0.39706	0.633195	1.2995	0.765589
ENSG00000013523.11	ENSG00000013523	ANGEL1	chr14;chr14;chr14;chr14;chr14;chr14;chr14;chr14;chr14;chr14;chr14;chr14;chr14;chr14;chr14;chr14;chr14;chr14;chr14;chr14;chr14;chr14;chr14;chr14;chr14;chr14;chr14;chr14;chr14	6525	23.346	20.3831	21.1683	24.608	19.1131	19.1622	19.943	23.5633	1.36457	0.27872	0.339201	1.12881	1.22343	0.0952764	0.332278	1.26494	176	133	82	protein_coding	protein_coding	angel homolog 1 [Source:HGNC Symbol;Acc:HGNC:19961]	0.381356	NO	1.74155	YES	NO	NO	NO	21.2295	19.7726	20.5556	24.0857	1.294	0.186998	0.33574	1.19688	0.0609526	0.00945742	0.0163332	0.0496925	0.15516	0.267966	0.815265	0.931374
ENSG00000013563.14	ENSG00000013563	DNASE1L1	chrX;chrX;chrX;chrX;chrX;chrX;chrX;chrX;chrX;chrX;chrX;chrX;chrX;chrX;chrX;chrX;chrX;chrX;chrX;chrX;chrX;chrX;chrX;chrX;chrX;chrX;chrX;chrX;chrX;chrX;chrX;chrX;chrX;chrX;chrX;chrX;chrX;chrX;chrX;chrX;chrX;chrX;chrX;chrX;chrX;chrX;chrX;chrX;chrX;chrX;chrX;chrX;chrX;chrX;chrX;chrX;chrX;chrX;chrX;chrX;chrX;chrX;chrX;chrX;chrX;chrX;chrX;chrX;chrX;chrX;chrX;chrX;chrX;chrX;chrX;chrX	4132	14.6628	9.68054	11.2205	5.77641	7.11301	6.89743	10.4365	12.1777	0.302155	0.137024	0.199554	0.185858	0.267631	0.0605488	0.193315	0.240539	38	33	22	protein_coding	protein_coding	deoxyribonuclease 1 like 1 [Source:HGNC Symbol;Acc:HGNC:2957]	0.470085	NO	6.98464	YES	NO	NO	NO	10.8879	8.28899	10.8285	8.97707	0.284893	0.0987863	0.196435	0.213199	0.0261659	0.0119178	0.0181405	0.0237493	0.455469	0.693288	0.90764	0.761301
ENSG00000013573.17	ENSG00000013573	DDX11	chr12;chr12;chr12;chr12;chr12;chr12;chr12;chr12;chr12;chr12;chr12;chr12;chr12;chr12;chr12;chr12;chr12;chr12;chr12;chr12;chr12;chr12;chr12;chr12;chr12;chr12;chr12;chr12;chr12;chr12;chr12;chr12;chr12;chr12;chr12;chr12;chr12;chr12;chr12;chr12;chr12;chr12;chr12;chr12;chr12;chr12;chr12;chr12;chr12;chr12;chr12;chr12;chr12;chr12;chr12;chr12;chr12;chr12;chr12;chr12;chr12;chr12;chr12;chr12;chr12;chr12;chr…	8367	12.9307	10.2785	8.08087	10.3733	11.2027	11.4275	9.94638	11.8051	0.145291	0.0553652	0.114109	0.116817	0.15695	0.0371506	0.100923	0.118789	104	37	23	protein_coding	nonsense_mediated_decay	DEAD/H-box helicase 11 [Source:HGNC Symbol;Acc:HGNC:2736]	0.630137	NO	1.54622	YES	NO	NO	NO	12.0667	10.853	9.01363	11.0892	0.15112	0.0462579	0.107516	0.117803	0.0125237	0.00426224	0.0119282	0.0106233	0.340332	0.952445	0.84825	0.899415
ENSG00000013810.21	ENSG00000013810	TACC3	chr4;chr4;chr4;chr4;chr4;chr4;chr4;chr4;chr4;chr4;chr4;chr4;chr4;chr4;chr4;chr4;chr4;chr4;chr4;chr4;chr4;chr4;chr4;chr4;chr4;chr4;chr4;chr4;chr4;chr4;chr4;chr4;chr4;chr4;chr4;chr4;chr4;chr4;chr4;chr4;chr4;chr4;chr4;chr4;chr4;chr4;chr4;chr4;chr4;chr4;chr4;chr4;chr4;chr4;chr4;chr4;chr4;chr4;chr4;chr4;chr4;chr4;chr4;chr4;chr4;chr4;chr4;chr4;chr4;chr4;chr4;chr4;chr4;chr4;chr4;chr4;chr4;chr4;chr4;chr4…	8825	32.9538	22.0963	26.2679	27.4558	30.0638	25.315	27.2618	23.2296	0.383468	0.167196	0.260632	0.316442	0.317188	0.109104	0.302573	0.323182	240	103	66	protein_coding	protein_coding_CDS_not_defined	transforming acidic coiled-coil containing protein 3 [Source:HGNC Symbol;Acc:HGNC:11524]	0.426948	NO	0.897137	YES	NO	NO	NO	31.5088	23.7056	26.7649	25.3427	0.350328	0.13815	0.281603	0.319812	0.0111184	0.00582773	0.0105213	0.0126195	0.524151	0.946299	1.13501	0.752351
ENSG00000014216.16	ENSG00000014216	CAPN1	chr11;chr11;chr11;chr11;chr11;chr11;chr11;chr11;chr11;chr11;chr11;chr11;chr11;chr11;chr11;chr11;chr11;chr11;chr11;chr11;chr11;chr11;chr11;chr11;chr11;chr11;chr11;chr11;chr11;chr11;chr11;chr11;chr11;chr11;chr11;chr11;chr11;chr11;chr11;chr11;chr11;chr11;chr11;chr11;chr11;chr11;chr11;chr11;chr11;chr11;chr11;chr11;chr11;chr11;chr11;chr11;chr11;chr11;chr11;chr11;chr11;chr11;chr11;chr11;chr11;chr11;chr…	7506	26.0604	15.4543	15.0559	18.9829	17.4617	17.5151	19.554	16.2628	0.595301	0.14629	0.260178	0.186025	0.391342	0.0808041	0.243243	0.241802	136	80	40	protein_coding	protein_coding	calpain 1 [Source:HGNC Symbol;Acc:HGNC:1476]	1.9811	NO	8.69448	YES	NO	NO	NO	21.761	16.4847	17.305	17.6228	0.493322	0.113547	0.251711	0.213913	0.0226699	0.00688801	0.0145456	0.0121384	0.303839	0.641624	0.53544	0.757533
ENSG00000014641.21	ENSG00000014641	MDH1	chr2;chr2;chr2;chr2;chr2;chr2;chr2;chr2;chr2;chr2;chr2;chr2;chr2;chr2;chr2;chr2;chr2;chr2;chr2;chr2;chr2;chr2;chr2;chr2;chr2;chr2;chr2;chr2;chr2;chr2;chr2;chr2;chr2;chr2;chr2;chr2;chr2;chr2;chr2;chr2;chr2;chr2;chr2;chr2;chr2;chr2;chr2;chr2;chr2;chr2;chr2;chr2;chr2;chr2;chr2;chr2;chr2;chr2;chr2;chr2;chr2;chr2;chr2;chr2;chr2;chr2;chr2;chr2;chr2;chr2;chr2;chr2;chr2;chr2;chr2;chr2;chr2;chr2;chr2;chr2…	4990	50.3011	29.6593	40.6489	31.8879	39.7971	36.2954	31.9907	37.5343	0.961299	0.288816	0.439196	0.587622	0.692542	0.141297	0.411624	0.48496	201	93	56	protein_coding	retained_intron	malate dehydrogenase 1 [Source:HGNC Symbol;Acc:HGNC:6970]	1.1015	NO	10.7889	YES	NO	NO	NO	45.0491	32.9774	36.3198	34.7111	0.82692	0.215057	0.42541	0.536291	0.018356	0.00652135	0.0117129	0.0154501	0.355271	0.638097	0.841694	0.732031
ENSG00000014824.14	ENSG00000014824	SLC30A9	chr4;chr4;chr4;chr4;chr4;chr4;chr4;chr4;chr4;chr4;chr4;chr4;chr4;chr4;chr4;chr4;chr4;chr4;chr4;chr4;chr4;chr4;chr4;chr4;chr4;chr4;chr4;chr4;chr4;chr4;chr4;chr4;chr4;chr4;chr4;chr4;chr4;chr4;chr4;chr4;chr4;chr4;chr4;chr4;chr4;chr4;chr4;chr4;chr4;chr4;chr4;chr4	7199	7.9351	3.61161	7.91607	7.1333	7.39289	5.36368	3.67822	6.73076	0.620687	0.19066	0.217019	0.223051	0.384029	0.0737187	0.256786	0.396178	71	52	26	protein_coding	nonsense_mediated_decay	solute carrier family 30 member 9 [Source:HGNC Symbol;Acc:HGNC:1329]	0.795699	NO	5.74898	NO	YES	NO	YES	7.66399	4.48765	5.79715	6.93203	0.502358	0.13219	0.236903	0.309615	0.0655478	0.0294563	0.0408654	0.0446644	0.449387	0.623444	0.681401	0.585549
ENSG00000015532.10	ENSG00000015532	XYLT2	chr17;chr17;chr17;chr17;chr17;chr17;chr17;chr17;chr17;chr17;chr17;chr17;chr17;chr17;chr17;chr17;chr17;chr17;chr17;chr17;chr17;chr17;chr17;chr17;chr17;chr17;chr17;chr17;chr17;chr17;chr17;chr17;chr17;chr17;chr17;chr17;chr17;chr17;chr17	5472	15.0265	17.5439	16.416	9.64897	18.7264	15.7931	11.7521	13.6231	0.924657	0.206938	0.229995	0.63793	0.978886	0.0720459	0.296122	0.639672	95	73	52	protein_coding	protein_coding	xylosyltransferase 2 [Source:HGNC Symbol;Acc:HGNC:15517]	0.737864	NO	-3.05197	NO	NO	YES	NO	16.8765	16.6685	14.084	11.636	0.951771	0.139492	0.263059	0.638801	0.0563963	0.00836861	0.0186778	0.0548984	0.148389	0.331188	0.97344	0.987676
ENSG00000015676.18	ENSG00000015676	NUDCD3	chr7;chr7;chr7;chr7;chr7;chr7;chr7;chr7;chr7;chr7;chr7;chr7;chr7;chr7;chr7;chr7;chr7;chr7;chr7;chr7;chr7;chr7;chr7;chr7;chr7;chr7;chr7;chr7;chr7;chr7;chr7;chr7;chr7;chr7;chr7;chr7;chr7;chr7;chr7	9893	16.8853	15.3644	13.3759	14.4026	15.4968	12.3597	12.0829	11.9621	0.199264	0.0953844	0.114055	0.127026	0.164178	0.0413826	0.108425	0.200932	137	52	36	protein_coding	protein_coding	NudC domain containing 3 [Source:HGNC Symbol;Acc:HGNC:22208]	0.383523	NO	0.996666	YES	NO	NO	NO	16.1911	13.8621	12.7294	13.1824	0.181721	0.0683835	0.11124	0.163979	0.0112236	0.00493314	0.00873881	0.0124392	0.439534	0.778612	1.10831	0.856156
ENSG00000017260.20	ENSG00000017260	ATP2C1	chr3;chr3;chr3;chr3;chr3;chr3;chr3;chr3;chr3;chr3;chr3;chr3;chr3;chr3;chr3;chr3;chr3;chr3;chr3;chr3;chr3;chr3;chr3;chr3;chr3;chr3;chr3;chr3;chr3;chr3;chr3;chr3;chr3;chr3;chr3;chr3;chr3;chr3;chr3;chr3;chr3;chr3;chr3;chr3;chr3;chr3;chr3;chr3;chr3;chr3;chr3;chr3;chr3;chr3;chr3;chr3;chr3;chr3;chr3;chr3;chr3;chr3;chr3;chr3;chr3;chr3;chr3;chr3;chr3;chr3;chr3;chr3;chr3;chr3;chr3;chr3;chr3;chr3;chr3;chr3…	8510	7.42461	3.29025	8.51258	5.01449	6.25399	7.56231	6.40096	6.78883	0.610005	0.131047	0.163188	0.287136	0.422328	0.039199	0.193091	0.406236	72	64	28	protein_coding	protein_coding	ATPase secretory pathway Ca2+ transporting 1 [Source:HGNC Symbol;Acc:HGNC:13211]	3.35338	NO	4.69307	NO	YES	NO	NO	6.8393	5.42628	7.45677	5.90166	0.516167	0.0851229	0.178139	0.346686	0.0754707	0.0156872	0.0238896	0.0587438	0.207858	0.316541	0.778366	0.793397
ENSG00000017797.13	ENSG00000017797	RALBP1	chr18;chr18;chr18;chr18;chr18;chr18;chr18;chr18;chr18;chr18;chr18;chr18;chr18;chr18;chr18;chr18;chr18;chr18;chr18;chr18;chr18;chr18;chr18;chr18;chr18;chr18;chr18;chr18;chr18;chr18;chr18;chr18;chr18	8041	6.13543	4.60142	4.92497	5.21701	4.64301	5.48804	5.17482	4.86712	0.249245	0.0960163	0.126831	0.225742	0.141824	0.0452567	0.158941	0.188095	52	42	33	protein_coding	protein_coding	ralA binding protein 1 [Source:HGNC Symbol;Acc:HGNC:9841]	1.13447	NO	2.74194	YES	NO	NO	NO	5.38922	5.04473	5.04989	5.04207	0.195534	0.0706365	0.142886	0.206918	0.0362825	0.014002	0.0282949	0.0410384	0.385917	0.779849	1.13108	0.936077
ENSG00000018510.18	ENSG00000018510	AGPS	chr2;chr2;chr2;chr2;chr2;chr2;chr2;chr2;chr2;chr2;chr2;chr2;chr2;chr2;chr2;chr2;chr2;chr2;chr2;chr2;chr2;chr2;chr2;chr2;chr2;chr2;chr2;chr2;chr2;chr2;chr2;chr2;chr2;chr2;chr2;chr2;chr2;chr2;chr2;chr2;chr2;chr2;chr2;chr2;chr2;chr2;chr2;chr2;chr2;chr2;chr2;chr2;chr2;chr2;chr2;chr2;chr2;chr2;chr2;chr2;chr2;chr2;chr2;chr2;chr2;chr2;chr2;chr2;chr2;chr2;chr2;chr2;chr2;chr2;chr2;chr2;chr2;chr2;chr2;chr2…	15223	3.9231	3.02174	2.91868	1.99551	2.29596	3.08004	3.37949	3.61147	0.170503	0.0507171	0.0541652	0.0802577	0.0908042	0.0169329	0.0734606	0.0596125	49	40	21	protein_coding	retained_intron	alkylglycerone phosphate synthase [Source:HGNC Symbol;Acc:HGNC:327]	0.818291	NO	2.13296	YES	NO	NO	NO	3.10953	3.05089	3.14909	2.80349	0.130654	0.033825	0.0638129	0.0699351	0.0420172	0.0110869	0.0202639	0.0249457	0.263866	0.482277	0.593702	0.981142
ENSG00000018610.15	ENSG00000018610	STEEP1	chrX;chrX;chrX;chrX;chrX;chrX;chrX;chrX;chrX;chrX;chrX;chrX;chrX;chrX;chrX;chrX;chrX;chrX;chrX;chrX;chrX;chrX;chrX	2581	52.3139	33.7079	37.049	29.4242	36.9322	26.359	33.1232	30.6877	0.636485	0.245955	0.218586	0.405744	0.468626	0.0910596	0.265272	0.435315	87	31	26	protein_coding	protein_coding	STING1 ER exit protein 1 [Source:HGNC Symbol;Acc:HGNC:26239]	NA	NO	1.46795	YES	NO	NO	NO	44.623	30.0335	35.0861	30.056	0.552555	0.168507	0.241929	0.42053	0.0123827	0.00561066	0.0068953	0.0139916	0.453103	0.556847	1.12992	0.673048
ENSG00000019549.13	ENSG00000019549	SNAI2	chr8;chr8;chr8;chr8;chr8;chr8;chr8;chr8	3281	11.6072	8.53398	9.71488	11.6835	13.0737	14.0104	8.76233	9.94019	0.410567	0.230085	0.145497	0.223425	0.305449	0.0531464	0.194765	0.460978	41	28	21	protein_coding	protein_coding	snail family transcriptional repressor 2 [Source:HGNC Symbol;Acc:HGNC:11094]	NA	NO	-13.0819	YES	NO	NO	NO	12.3405	11.2722	9.2386	10.8119	0.358008	0.141616	0.170131	0.342202	0.0290109	0.0125633	0.0184152	0.0316506	0.433055	0.634769	1.09099	0.913433
ENSG00000019995.6	ENSG00000019995	ZRANB1	chr10;chr10;chr10;chr10;chr10;chr10;chr10;chr10;chr10;chr10;chr10;chr10	5993	8.37653	6.84131	7.57501	5.91365	5.96458	4.75558	4.79713	7.92974	0.350866	0.114514	0.10138	0.139793	0.230655	0.0430117	0.125669	0.252373	45	34	24	protein_coding	protein_coding	zinc finger RANBP2-type containing 1 [Source:HGNC Symbol;Acc:HGNC:18224]	NA	NO	-6.37917	YES	NO	NO	NO	7.17056	5.79845	6.18607	6.92169	0.29076	0.0787628	0.113524	0.196083	0.0405492	0.0135834	0.0183516	0.0283287	0.334986	0.452576	0.698626	0.808647
ENSG00000020129.16	ENSG00000020129	NCDN	chr1;chr1;chr1;chr1;chr1;chr1;chr1;chr1;chr1;chr1;chr1;chr1;chr1;chr1;chr1;chr1;chr1;chr1;chr1;chr1;chr1;chr1;chr1;chr1;chr1;chr1;chr1;chr1;chr1;chr1;chr1;chr1;chr1	4917	34.8534	29.2862	33.1983	19.4168	21.1633	28.2334	26.6188	24.6363	0.360828	0.167488	0.278021	0.184583	0.274101	0.109474	0.218151	0.228503	132	48	26	protein_coding	protein_coding	neurochondrin [Source:HGNC Symbol;Acc:HGNC:17597]	0.420635	NO	2.6038	YES	NO	NO	NO	28.0083	28.7598	29.9086	22.0266	0.317464	0.138481	0.248086	0.206543	0.0113346	0.00481509	0.00829481	0.00937699	0.424812	0.731811	0.827287	1.02683
ENSG00000020181.18	ENSG00000020181	ADGRA2	chr8;chr8;chr8;chr8;chr8;chr8;chr8;chr8;chr8;chr8;chr8;chr8;chr8;chr8;chr8;chr8;chr8;chr8;chr8;chr8;chr8;chr8;chr8;chr8;chr8;chr8;chr8;chr8;chr8;chr8;chr8;chr8;chr8;chr8;chr8;chr8;chr8;chr8;chr8;chr8;chr8	7084	7.20865	7.05816	6.40839	6.3302	8.8585	10.1228	6.94188	5.91925	0.435969	0.135629	0.0673878	0.197106	0.287819	0.0428088	0.138532	0.146403	59	43	22	protein_coding	protein_coding	adhesion G protein-coupled receptor A2 [Source:HGNC Symbol;Acc:HGNC:17849]	NA	NO	1.77899	NO	YES	NO	NO	8.03358	8.59049	6.67514	6.12472	0.361894	0.0892188	0.10296	0.171755	0.0450477	0.0103858	0.0154244	0.0280429	0.23055	0.342401	0.622515	1.06932
ENSG00000020256.20	ENSG00000020256	ZFP64	chr20;chr20;chr20;chr20;chr20;chr20;chr20;chr20;chr20;chr20;chr20;chr20;chr20;chr20;chr20;chr20;chr20;chr20;chr20;chr20;chr20;chr20;chr20;chr20;chr20;chr20;chr20;chr20;chr20;chr20;chr20;chr20;chr20;chr20;chr20;chr20;chr20;chr20;chr20;chr20;chr20;chr20;chr20;chr20;chr20;chr20;chr20;chr20;chr20;chr20;chr20;chr20;chr20;chr20;chr20;chr20;chr20;chr20;chr20;chr20;chr20;chr20;chr20;chr20;chr20;chr20;chr…	6790	11.4724	12.5184	10.8112	6.81733	10.6459	10.0195	11.4765	14.4096	0.222584	0.0732775	0.0766971	0.133667	0.203581	0.0301471	0.100835	0.13365	76	29	21	protein_coding	protein_coding	ZFP64 zinc finger protein [Source:HGNC Symbol;Acc:HGNC:15940]	0.92233	NO	-6.00003	YES	NO	NO	NO	11.0591	11.269	11.1438	10.6135	0.213082	0.0517123	0.0887659	0.133658	0.0192675	0.00458891	0.00796546	0.0125932	0.238168	0.413414	0.6536	1.01897
ENSG00000022267.19	ENSG00000022267	FHL1	chrX;chrX;chrX;chrX;chrX;chrX;chrX;chrX;chrX;chrX;chrX;chrX;chrX;chrX;chrX;chrX;chrX;chrX;chrX;chrX;chrX;chrX;chrX;chrX;chrX;chrX;chrX;chrX;chrX;chrX;chrX;chrX;chrX;chrX;chrX;chrX;chrX;chrX;chrX;chrX;chrX;chrX;chrX;chrX;chrX;chrX;chrX;chrX;chrX;chrX;chrX;chrX;chrX;chrX;chrX;chrX;chrX;chrX;chrX;chrX;chrX;chrX;chrX;chrX;chrX;chrX;chrX;chrX;chrX;chrX;chrX;chrX;chrX;chrX;chrX;chrX;chrX;chrX;chrX;chrX…	5862	72.201	54.9301	60.9657	51.8212	68.2962	62.2631	58.723	64.5376	1.68144	0.605853	0.769937	1.11952	1.25568	0.257371	0.763078	1.26057	397	207	171	protein_coding	protein_coding	four and a half LIM domains 1 [Source:HGNC Symbol;Acc:HGNC:3702]	0.669447	NO	8.43261	YES	NO	NO	NO	70.2486	58.5966	59.8443	58.1794	1.46856	0.431612	0.766507	1.19005	0.0209052	0.00736582	0.0128084	0.0204548	0.352344	0.612687	0.978453	0.834131
ENSG00000022277.13	ENSG00000022277	RTF2	chr20;chr20;chr20;chr20;chr20;chr20;chr20;chr20;chr20;chr20;chr20;chr20;chr20;chr20;chr20;chr20;chr20;chr20;chr20;chr20;chr20;chr20;chr20;chr20;chr20;chr20;chr20;chr20;chr20;chr20;chr20;chr20;chr20;chr20;chr20;chr20;chr20;chr20;chr20;chr20;chr20;chr20;chr20;chr20;chr20;chr20;chr20;chr20;chr20;chr20;chr20;chr20;chr20;chr20;chr20;chr20;chr20;chr20;chr20	4063	23.4329	16.7364	23.2975	19.2256	23.2655	19.2335	20.1103	13.9899	0.663091	0.160465	0.234987	0.309296	0.306198	0.0839688	0.207833	0.446705	85	42	36	protein_coding	protein_coding	replication termination factor 2 [Source:HGNC Symbol;Acc:HGNC:15890]	NA	NO	5.92054	YES	NO	NO	NO	23.3492	17.9849	21.7039	16.6078	0.484644	0.122217	0.22141	0.378001	0.0207564	0.0067955	0.0102014	0.0227604	0.327394	0.491482	1.09655	0.77026
ENSG00000022840.17	ENSG00000022840	RNF10	chr12;chr12;chr12;chr12;chr12;chr12;chr12;chr12;chr12;chr12;chr12;chr12;chr12;chr12;chr12;chr12;chr12;chr12;chr12;chr12;chr12;chr12;chr12;chr12;chr12;chr12;chr12;chr12;chr12;chr12;chr12;chr12;chr12;chr12;chr12;chr12;chr12;chr12;chr12;chr12;chr12;chr12;chr12;chr12;chr12;chr12;chr12;chr12;chr12;chr12;chr12;chr12;chr12;chr12;chr12;chr12;chr12;chr12;chr12;chr12;chr12;chr12;chr12;chr12;chr12;chr12;chr…	5900	40.9291	34.4068	37.9809	35.1831	47.3917	38.021	40.0078	33.3245	1.22511	0.433288	0.5627	0.686317	0.96059	0.183754	0.495127	0.644539	232	149	88	protein_coding	protein_coding	ring finger protein 10 [Source:HGNC Symbol;Acc:HGNC:10055]	0.50503	NO	3.97051	YES	NO	NO	NO	44.1604	36.2139	38.9944	34.2538	1.09285	0.308521	0.528913	0.665428	0.0247473	0.00851941	0.0135638	0.0194264	0.344256	0.548093	0.78499	0.820053
ENSG00000023191.17	ENSG00000023191	RNH1	chr11;chr11;chr11;chr11;chr11;chr11;chr11;chr11;chr11;chr11;chr11;chr11;chr11;chr11;chr11;chr11;chr11;chr11;chr11;chr11;chr11;chr11;chr11;chr11;chr11;chr11;chr11;chr11;chr11;chr11;chr11;chr11;chr11;chr11;chr11;chr11;chr11;chr11;chr11;chr11;chr11;chr11;chr11;chr11;chr11;chr11;chr11;chr11;chr11;chr11;chr11;chr11;chr11;chr11;chr11;chr11;chr11;chr11;chr11;chr11;chr11;chr11;chr11;chr11;chr11;chr11;chr…	7374	18.0758	16.1378	19.517	18.8322	21.006	18.5767	18.7754	18.7021	0.418823	0.232669	0.229524	0.170419	0.337424	0.0688849	0.188793	0.24613	149	72	36	protein_coding	protein_coding	ribonuclease/angiogenin inhibitor 1 [Source:HGNC Symbol;Acc:HGNC:10074]	0.918777	NO	3.95411	YES	NO	NO	NO	19.5409	17.3572	19.1462	18.7672	0.378124	0.150777	0.209159	0.208275	0.0193504	0.0086867	0.0109243	0.0110978	0.448917	0.564552	0.573519	0.888252
ENSG00000023228.14	ENSG00000023228	NDUFS1	chr2;chr2;chr2;chr2;chr2;chr2;chr2;chr2;chr2;chr2;chr2;chr2;chr2;chr2;chr2;chr2;chr2;chr2;chr2;chr2;chr2;chr2;chr2;chr2;chr2;chr2;chr2;chr2;chr2;chr2;chr2;chr2;chr2;chr2;chr2;chr2;chr2;chr2;chr2;chr2;chr2;chr2;chr2;chr2;chr2;chr2;chr2;chr2;chr2;chr2;chr2;chr2;chr2;chr2;chr2;chr2;chr2;chr2;chr2;chr2;chr2;chr2;chr2;chr2;chr2;chr2;chr2;chr2;chr2;chr2;chr2;chr2;chr2;chr2;chr2;chr2;chr2;chr2;chr2;chr2…	12174	13.7216	6.98209	8.72748	7.60468	9.5917	8.08046	9.81897	8.80232	0.27258	0.0859684	0.130115	0.143369	0.133417	0.0392337	0.103107	0.170383	110	61	47	protein_coding	protein_coding	NADH:ubiquinone oxidoreductase core subunit S1 [Source:HGNC Symbol;Acc:HGNC:7707]	0.61086	NO	5.94774	YES	NO	NO	NO	11.6566	7.53128	9.27323	8.2035	0.202999	0.0626011	0.116611	0.156876	0.0174148	0.00831214	0.012575	0.0191231	0.477303	0.722086	1.09809	0.646093
ENSG00000023318.9	ENSG00000023318	ERP44	chr9;chr9;chr9;chr9;chr9;chr9;chr9;chr9;chr9;chr9;chr9;chr9;chr9;chr9;chr9;chr9;chr9;chr9;chr9;chr9;chr9;chr9;chr9;chr9;chr9;chr9;chr9;chr9;chr9;chr9;chr9;chr9;chr9;chr9;chr9;chr9;chr9;chr9;chr9;chr9;chr9;chr9;chr9;chr9;chr9;chr9;chr9;chr9;chr9;chr9;chr9;chr9;chr9;chr9;chr9;chr9;chr9;chr9;chr9;chr9;chr9;chr9;chr9;chr9;chr9;chr9;chr9;chr9;chr9;chr9;chr9;chr9;chr9;chr9;chr9;chr9;chr9;chr9;chr9;chr9…	14212	3.95857	2.74416	3.73798	3.1553	3.24179	2.32881	2.60845	1.77028	0.224245	0.0603611	0.0503844	0.171934	0.189664	0.0224051	0.0626279	0.127706	58	39	27	protein_coding	protein_coding	endoplasmic reticulum protein 44 [Source:HGNC Symbol;Acc:HGNC:18311]	0.473146	NO	3.97985	YES	NO	NO	NO	3.60018	2.53648	3.17322	2.46279	0.206955	0.0413831	0.0565062	0.14982	0.0574845	0.0163152	0.0178072	0.0608336	0.283818	0.309774	1.05826	0.704543
ENSG00000023734.11	ENSG00000023734	STRAP	chr12;chr12;chr12;chr12;chr12;chr12;chr12;chr12;chr12;chr12;chr12;chr12;chr12;chr12;chr12;chr12;chr12;chr12;chr12;chr12;chr12;chr12;chr12;chr12;chr12;chr12;chr12;chr12;chr12;chr12;chr12;chr12;chr12;chr12;chr12;chr12;chr12	2215	97.2985	88.4876	92.4468	80.9808	99.6972	78.0315	91.5384	94.6546	3.12979	0.975977	1.24413	1.5602	2.35586	0.40731	1.37037	1.50223	212	127	77	protein_coding	nonsense_mediated_decay	serine/threonine kinase receptor associated protein [Source:HGNC Symbol;Acc:HGNC:30796]	0.7913	NO	6.0624	YES	NO	NO	NO	98.4978	83.2595	91.9926	87.8177	2.74282	0.691643	1.30725	1.53121	0.0278465	0.00830708	0.0142104	0.0174363	0.298316	0.510311	0.626156	0.845293
ENSG00000024048.11	ENSG00000024048	UBR2	chr6;chr6;chr6;chr6;chr6;chr6;chr6;chr6;chr6;chr6;chr6;chr6;chr6;chr6;chr6;chr6;chr6;chr6;chr6;chr6;chr6;chr6;chr6;chr6;chr6;chr6;chr6;chr6;chr6;chr6;chr6;chr6;chr6;chr6;chr6;chr6;chr6;chr6;chr6;chr6;chr6;chr6;chr6;chr6;chr6;chr6;chr6;chr6;chr6;chr6;chr6;chr6;chr6;chr6;chr6;chr6;chr6;chr6;chr6;chr6;chr6;chr6;chr6;chr6;chr6;chr6;chr6;chr6;chr6;chr6;chr6;chr6;chr6;chr6;chr6;chr6;chr6;chr6;chr6;chr6…	8874	4.68169	4.39486	3.5919	3.58622	2.68543	2.90084	3.92176	5.14529	0.177717	0.0464018	0.0635757	0.0865411	0.0934627	0.0205042	0.0565799	0.112002	39	24	22	protein_coding	protein_coding	ubiquitin protein ligase E3 component n-recognin 2 [Source:HGNC Symbol;Acc:HGNC:21289]	0.720117	NO	-2.1438	NO	YES	NO	NO	3.68356	3.64785	3.75683	4.36575	0.13559	0.033453	0.0600778	0.0992717	0.0368094	0.0091706	0.0159916	0.0227387	0.249137	0.434444	0.617742	0.990307
ENSG00000025293.17	ENSG00000025293	PHF20	chr20;chr20;chr20;chr20;chr20;chr20;chr20;chr20;chr20;chr20;chr20;chr20;chr20;chr20;chr20;chr20;chr20;chr20;chr20;chr20;chr20;chr20;chr20;chr20;chr20;chr20;chr20;chr20;chr20;chr20;chr20;chr20;chr20;chr20;chr20;chr20;chr20;chr20;chr20;chr20;chr20;chr20;chr20;chr20;chr20;chr20;chr20;chr20;chr20;chr20;chr20;chr20;chr20;chr20;chr20;chr20;chr20;chr20;chr20;chr20;chr20;chr20;chr20;chr20;chr20;chr20;chr…	8372	7.547	5.85284	7.26844	5.26993	6.54684	5.38087	5.33169	5.67641	0.204071	0.0758255	0.101082	0.170952	0.2229	0.0407507	0.0845067	0.175496	54	41	31	protein_coding	protein_coding_CDS_not_defined	PHD finger protein 20 [Source:HGNC Symbol;Acc:HGNC:16098]	0.83455	NO	-3.96487	YES	NO	NO	NO	7.04692	5.61686	6.30006	5.47317	0.213485	0.0582881	0.0927942	0.173224	0.0302949	0.0103773	0.0147291	0.0316497	0.342545	0.486191	1.04472	0.797066
ENSG00000025770.19	ENSG00000025770	NCAPH2	chr22;chr22;chr22;chr22;chr22;chr22;chr22;chr22;chr22;chr22;chr22;chr22;chr22;chr22;chr22;chr22;chr22;chr22;chr22;chr22;chr22;chr22;chr22;chr22;chr22;chr22;chr22;chr22;chr22;chr22;chr22;chr22;chr22;chr22;chr22;chr22;chr22;chr22;chr22;chr22;chr22;chr22;chr22;chr22;chr22;chr22;chr22;chr22;chr22;chr22;chr22;chr22;chr22;chr22;chr22;chr22;chr22;chr22;chr22;chr22;chr22;chr22;chr22;chr22;chr22;chr22;chr…	4459	39.4039	37.6766	35.0919	37.4696	41.8641	25.5664	36.3094	32.6002	0.92104	0.319362	0.510963	0.493199	0.658761	0.12922	0.481115	0.494255	162	85	51	protein_coding	protein_coding	non-SMC condensin II complex subunit H2 [Source:HGNC Symbol;Acc:HGNC:25071]	0.48227	NO	4.88153	YES	NO	NO	NO	40.634	31.6215	35.7006	35.0349	0.789901	0.224291	0.496039	0.493727	0.0194394	0.00709298	0.0138944	0.0140924	0.364876	0.714755	0.724943	0.778203
ENSG00000025800.14	ENSG00000025800	KPNA6	chr1;chr1;chr1;chr1;chr1;chr1;chr1;chr1;chr1;chr1;chr1;chr1;chr1;chr1;chr1;chr1;chr1;chr1;chr1;chr1;chr1;chr1;chr1;chr1;chr1;chr1;chr1;chr1;chr1;chr1;chr1;chr1;chr1;chr1;chr1;chr1;chr1;chr1;chr1;chr1;chr1;chr1;chr1;chr1;chr1;chr1	7457	45.383	38.8896	39.7653	40.64	42.7161	43.3975	45.0465	42.7361	0.753422	0.301404	0.378283	0.543016	0.662702	0.155553	0.440714	0.567911	342	143	98	protein_coding	protein_coding	karyopherin subunit alpha 6 [Source:HGNC Symbol;Acc:HGNC:6399]	0.801724	NO	-1.34236	YES	NO	NO	NO	44.0496	41.1435	42.4059	41.6881	0.708062	0.228479	0.409499	0.555464	0.0160742	0.00555321	0.00965664	0.0133243	0.345474	0.600754	0.828923	0.934029
ENSG00000026025.16	ENSG00000026025	VIM	chr10;chr10;chr10;chr10;chr10;chr10;chr10;chr10;chr10;chr10;chr10;chr10;chr10;chr10;chr10;chr10;chr10;chr10;chr10;chr10;chr10;chr10;chr10;chr10;chr10;chr10;chr10;chr10;chr10;chr10;chr10;chr10;chr10;chr10;chr10;chr10;chr10;chr10;chr10;chr10;chr10;chr10;chr10;chr10;chr10;chr10;chr10;chr10;chr10	5176	248.153	226.816	223.186	138.619	244.628	221.67	219.396	144.202	12.6381	3.7589	5.55468	3.71601	10.115	1.5614	5.08386	3.75696	1325	1066	450	protein_coding	protein_coding	vimentin [Source:HGNC Symbol;Acc:HGNC:12692]	NA	YES	6.57403	YES	NO	NO	NO	246.391	224.243	221.291	141.41	11.3766	2.66015	5.31927	3.73648	0.0461729	0.0118628	0.0240375	0.026423	0.256922	0.520597	0.572263	0.910111
ENSG00000027847.14	ENSG00000027847	B4GALT7	chr5;chr5;chr5;chr5;chr5;chr5;chr5;chr5;chr5;chr5;chr5;chr5;chr5;chr5;chr5;chr5;chr5;chr5;chr5;chr5;chr5;chr5;chr5;chr5;chr5;chr5;chr5;chr5;chr5;chr5	4878	12.9527	11.0701	9.30649	5.78265	9.44491	9.0466	10.0812	7.25896	0.383919	0.109034	0.160139	0.207527	0.30463	0.0559516	0.131001	0.274624	48	36	28	protein_coding	retained_intron	beta-1,4-galactosyltransferase 7 [Source:HGNC Symbol;Acc:HGNC:930]	0.506494	NO	2.95478	YES	NO	NO	NO	11.1988	10.0584	9.69386	6.52081	0.344274	0.0824929	0.14557	0.241076	0.030742	0.00820143	0.0150167	0.0369702	0.266782	0.488476	1.2026	0.898162
ENSG00000028528.15	ENSG00000028528	SNX1	chr15;chr15;chr15;chr15;chr15;chr15;chr15;chr15;chr15;chr15;chr15;chr15;chr15;chr15;chr15;chr15;chr15;chr15;chr15;chr15;chr15;chr15;chr15;chr15;chr15;chr15;chr15;chr15;chr15;chr15;chr15;chr15;chr15;chr15;chr15;chr15;chr15;chr15;chr15;chr15;chr15;chr15;chr15;chr15;chr15;chr15;chr15;chr15;chr15;chr15;chr15;chr15;chr15;chr15;chr15;chr15;chr15;chr15;chr15;chr15;chr15;chr15;chr15;chr15;chr15;chr15;chr…	9789	9.01867	7.15088	7.79504	6.28036	5.8426	7.04383	9.35167	6.85373	0.181243	0.108667	0.0908831	0.0855839	0.151802	0.0232346	0.123565	0.0927042	72	43	21	protein_coding	protein_coding	sorting nexin 1 [Source:HGNC Symbol;Acc:HGNC:11172]	0.67734	NO	3.20856	YES	NO	NO	NO	7.43063	7.09736	8.57336	6.56705	0.166522	0.0659506	0.107224	0.089144	0.0224103	0.00929227	0.0125067	0.0135744	0.414644	0.558078	0.605725	0.955148
ENSG00000029363.17	ENSG00000029363	BCLAF1	chr6;chr6;chr6;chr6;chr6;chr6;chr6;chr6;chr6;chr6;chr6;chr6;chr6;chr6;chr6;chr6;chr6;chr6;chr6;chr6;chr6;chr6;chr6;chr6;chr6;chr6;chr6;chr6;chr6;chr6;chr6;chr6;chr6;chr6;chr6;chr6;chr6;chr6;chr6;chr6;chr6;chr6;chr6;chr6;chr6;chr6;chr6;chr6;chr6;chr6;chr6;chr6;chr6;chr6;chr6;chr6;chr6;chr6;chr6;chr6;chr6;chr6;chr6;chr6;chr6;chr6;chr6;chr6;chr6;chr6;chr6;chr6;chr6;chr6;chr6;chr6;chr6;chr6;chr6;chr6…	9533	5.17518	3.35676	6.48455	2.65548	4.41629	3.47183	2.93639	3.81213	0.430811	0.127782	0.17299	0.168441	0.23563	0.0421501	0.141248	0.217586	59	39	32	protein_coding	nonsense_mediated_decay	BCL2 associated transcription factor 1 [Source:HGNC Symbol;Acc:HGNC:16863]	0.696798	NO	0.720657	YES	NO	NO	NO	4.79574	3.4143	4.71047	3.2338	0.33322	0.0849663	0.157119	0.193013	0.0694826	0.0248854	0.0333552	0.0596861	0.358154	0.480052	0.859008	0.711944
ENSG00000029364.12	ENSG00000029364	SLC39A9	chr14;chr14;chr14;chr14;chr14;chr14;chr14;chr14;chr14;chr14;chr14;chr14;chr14;chr14;chr14;chr14;chr14;chr14;chr14;chr14;chr14;chr14;chr14;chr14;chr14;chr14;chr14;chr14;chr14;chr14;chr14;chr14;chr14;chr14;chr14;chr14;chr14;chr14;chr14;chr14;chr14;chr14;chr14;chr14;chr14;chr14;chr14;chr14;chr14;chr14;chr14;chr14;chr14;chr14;chr14;chr14;chr14;chr14;chr14;chr14;chr14;chr14;chr14;chr14;chr14;chr14;chr…	7138	19.1585	17.3718	20.5682	19.4549	21.8118	20.9941	17.0644	15.1431	0.667417	0.201904	0.227993	0.484147	0.542235	0.0626654	0.319729	0.466157	152	99	59	protein_coding	protein_coding_CDS_not_defined	solute carrier family 39 member 9 [Source:HGNC Symbol;Acc:HGNC:20182]	0.459233	NO	1.07902	NO	YES	NO	NO	20.4851	19.1829	18.8163	17.299	0.604826	0.132285	0.273861	0.475152	0.0295251	0.00689596	0.0145544	0.0274671	0.233562	0.492951	0.930294	0.936433
ENSG00000029993.15	ENSG00000029993	HMGB3	chrX;chrX;chrX;chrX;chrX;chrX;chrX;chrX;chrX;chrX;chrX;chrX;chrX;chrX;chrX;chrX;chrX;chrX;chrX;chrX;chrX;chrX;chrX	3914	33.1704	16.0961	25.1715	23.099	30.8485	19.7308	32.8602	26.9024	1.01571	0.442734	0.332635	0.338908	0.724001	0.162709	0.425658	0.441629	113	73	38	protein_coding	protein_coding	high mobility group box 3 [Source:HGNC Symbol;Acc:HGNC:5004]	0.43815	NO	3.48684	YES	NO	NO	NO	32.0095	17.9134	29.0159	25.0007	0.869857	0.302721	0.379146	0.390268	0.027175	0.0168991	0.0130669	0.0156103	0.621864	0.480842	0.574437	0.559629
ENSG00000030066.14	ENSG00000030066	NUP160	chr11;chr11;chr11;chr11;chr11;chr11;chr11;chr11;chr11;chr11;chr11;chr11;chr11;chr11;chr11;chr11;chr11;chr11;chr11;chr11;chr11;chr11;chr11;chr11;chr11;chr11;chr11;chr11;chr11;chr11;chr11;chr11;chr11;chr11;chr11;chr11;chr11;chr11;chr11;chr11;chr11;chr11;chr11;chr11;chr11;chr11;chr11;chr11;chr11;chr11;chr11;chr11;chr11;chr11;chr11;chr11;chr11;chr11;chr11;chr11;chr11;chr11;chr11;chr11;chr11;chr11;chr…	8576	17.0562	11.5438	14.1911	13.494	12.6896	13.1858	11.6448	13.0386	0.233696	0.0920271	0.149281	0.166885	0.241776	0.0486217	0.13572	0.125972	123	55	25	protein_coding	protein_coding	nucleoporin 160 [Source:HGNC Symbol;Acc:HGNC:18017]	1.08462	NO	-0.467368	YES	NO	NO	NO	14.8729	12.3648	12.9179	13.2663	0.237736	0.0703244	0.142501	0.146429	0.0159845	0.00568746	0.0110312	0.0110377	0.355811	0.69012	0.690523	0.831366
ENSG00000030582.18	#N/A	#N/A	chr17;chr17;chr17;chr17;chr17;chr17;chr17;chr17;chr17;chr17;chr17;chr17;chr17;chr17;chr17;chr17;chr17;chr17;chr17;chr17;chr17;chr17;chr17;chr17;chr17;chr17;chr17;chr17;chr17;chr17;chr17;chr17;chr17;chr17;chr17;chr17;chr17;chr17;chr17;chr17;chr17;chr17;chr17;chr17;chr17;chr17;chr17;chr17;chr17;chr17;chr17;chr17;chr17;chr17;chr17;chr17;chr17;chr17;chr17;chr17;chr17;chr17;chr17;chr17;chr17;chr17;chr…	3524	97.2612	96.1975	73.1821	82.0972	83.4022	93.397	94.4624	83.2928	4.8388	1.4898	1.70562	2.73396	4.65805	0.772344	1.31468	3.72783	370	304	203	#N/A	#N/A	#N/A	NA	NO	NA	NO	NO	NO	NO	90.3317	94.7973	83.8223	82.695	4.74842	1.13107	1.51015	3.23089	0.0525665	0.0119315	0.018016	0.03907	0.226979	0.342729	0.743249	1.04943
ENSG00000031698.13	ENSG00000031698	SARS1	chr1;chr1;chr1;chr1;chr1;chr1;chr1;chr1;chr1;chr1;chr1;chr1;chr1;chr1;chr1;chr1;chr1;chr1;chr1;chr1;chr1;chr1;chr1;chr1;chr1;chr1;chr1;chr1;chr1;chr1;chr1;chr1;chr1;chr1	3849	63.6384	74.0452	57.2159	44.7232	67.4857	64.2525	59.9507	39.9456	1.51942	0.530447	0.614492	0.680193	1.06843	0.224548	0.634446	0.752221	238	114	67	protein_coding	protein_coding	seryl-tRNA synthetase 1 [Source:HGNC Symbol;Acc:HGNC:10537]	NA	NO	3.53293	YES	NO	NO	NO	65.562	69.1489	58.5833	42.3344	1.29392	0.377497	0.624469	0.716207	0.0197359	0.0054592	0.0106595	0.0169178	0.276613	0.540108	0.857212	1.05471
ENSG00000031823.14	ENSG00000031823	RANBP3	chr19;chr19;chr19;chr19;chr19;chr19;chr19;chr19;chr19;chr19;chr19;chr19;chr19;chr19;chr19;chr19;chr19;chr19;chr19;chr19;chr19;chr19;chr19;chr19;chr19;chr19;chr19;chr19;chr19;chr19;chr19;chr19;chr19;chr19;chr19;chr19;chr19;chr19;chr19;chr19;chr19;chr19;chr19;chr19;chr19;chr19;chr19;chr19;chr19;chr19;chr19;chr19;chr19;chr19;chr19;chr19;chr19;chr19;chr19;chr19;chr19;chr19;chr19;chr19;chr19;chr19;chr…	7445	12.7882	14.5064	13.1035	14.5724	12.27	14.448	15.5478	12.0154	0.348633	0.126748	0.099095	0.159416	0.227446	0.059063	0.137945	0.197348	108	49	34	protein_coding	protein_coding	RAN binding protein 3 [Source:HGNC Symbol;Acc:HGNC:9850]	0.333333	NO	-0.954678	YES	NO	NO	NO	12.5291	14.4772	14.3256	13.2939	0.288039	0.0929054	0.11852	0.178382	0.0229896	0.00641737	0.00827328	0.0134183	0.279142	0.35987	0.583669	1.15549
ENSG00000032444.17	ENSG00000032444	PNPLA6	chr19;chr19;chr19;chr19;chr19;chr19;chr19;chr19;chr19;chr19;chr19;chr19;chr19;chr19;chr19;chr19;chr19;chr19;chr19;chr19;chr19;chr19;chr19;chr19;chr19;chr19;chr19;chr19;chr19;chr19;chr19;chr19;chr19;chr19;chr19;chr19;chr19;chr19;chr19;chr19;chr19;chr19;chr19;chr19;chr19;chr19;chr19;chr19;chr19;chr19;chr19;chr19;chr19;chr19;chr19;chr19;chr19;chr19;chr19;chr19;chr19;chr19;chr19;chr19;chr19;chr19;chr…	7161	6.1642	9.07694	3.50695	6.56514	5.43543	8.47337	5.81074	4.42423	0.518455	0.150942	0.157568	0.346102	0.598404	0.0455247	0.105172	0.458626	65	49	26	protein_coding	protein_coding	patatin like phospholipase domain containing 6 [Source:HGNC Symbol;Acc:HGNC:16268]	NA	NO	6.94531	NO	YES	NO	NO	5.79982	8.77516	4.65884	5.49468	0.558429	0.0982332	0.13137	0.402364	0.0962839	0.0111945	0.0281979	0.0732278	0.116265	0.292862	0.76054	1.51301
ENSG00000033100.17	ENSG00000033100	CHPF2	chr7;chr7;chr7;chr7;chr7;chr7;chr7;chr7;chr7;chr7;chr7;chr7;chr7;chr7;chr7;chr7;chr7;chr7;chr7;chr7;chr7;chr7;chr7;chr7;chr7;chr7;chr7;chr7;chr7;chr7;chr7;chr7;chr7;chr7;chr7;chr7;chr7;chr7;chr7;chr7;chr7;chr7;chr7;chr7;chr7	6498	17.8487	14.466	13.378	16.2509	14.1805	16.8365	14.5537	13.3363	0.561241	0.163702	0.170305	0.402903	0.441413	0.0665039	0.172098	0.405666	111	62	49	protein_coding	protein_coding	chondroitin polymerizing factor 2 [Source:HGNC Symbol;Acc:HGNC:29270]	0.253521	NO	-2.81839	YES	NO	NO	NO	16.0146	15.6513	13.9659	14.7936	0.501327	0.115103	0.171201	0.404284	0.0313044	0.00735423	0.0122586	0.0273283	0.234926	0.391592	0.872985	0.977315
ENSG00000033627.18	ENSG00000033627	ATP6V0A1	chr17;chr17;chr17;chr17;chr17;chr17;chr17;chr17;chr17;chr17;chr17;chr17;chr17;chr17;chr17;chr17;chr17;chr17;chr17;chr17;chr17;chr17;chr17;chr17;chr17;chr17;chr17;chr17;chr17;chr17;chr17;chr17;chr17;chr17;chr17;chr17;chr17;chr17;chr17;chr17;chr17;chr17;chr17;chr17;chr17;chr17;chr17;chr17;chr17;chr17;chr17;chr17;chr17;chr17;chr17;chr17;chr17;chr17;chr17;chr17;chr17;chr17;chr17;chr17;chr17;chr17;chr…	12938	17.5942	18.9365	13.214	14.0317	13.1389	15.2066	13.4494	12.3878	0.309812	0.0928268	0.124109	0.275202	0.248406	0.035159	0.123478	0.283903	214	85	60	protein_coding	protein_coding	ATPase H+ transporting V0 subunit a1 [Source:HGNC Symbol;Acc:HGNC:865]	0.477241	NO	3.47762	NO	YES	NO	NO	15.3665	17.0715	13.3317	13.2098	0.279109	0.0639929	0.123793	0.279553	0.0181635	0.00374851	0.00928562	0.0211626	0.206377	0.511226	1.16512	1.11096
ENSG00000034510.6	ENSG00000034510	TMSB10	chr2;chr2;chr2	461	859.894	817.787	892.562	635.416	796.073	805.687	689.272	547.774	36.6326	11.5745	16.992	20.4448	26.3869	4.37454	15.9904	19.4038	405	311	207	protein_coding	protein_coding	thymosin beta 10 [Source:HGNC Symbol;Acc:HGNC:11879]	1.813	NO	10.1875	YES	NO	NO	NO	827.984	811.737	790.917	591.595	31.5098	7.97452	16.4912	19.9243	0.038056	0.00982402	0.0208507	0.033679	0.258146	0.547896	0.884983	0.980378
ENSG00000034713.8	ENSG00000034713	GABARAPL2	chr16;chr16;chr16;chr16;chr16;chr16;chr16;chr16;chr16;chr16;chr16;chr16;chr16;chr16;chr16	3010	37.6691	24.5847	41.0746	37.0048	28.5016	35.7359	32.9266	27.5522	1.06971	0.319201	0.526252	0.695831	0.665898	0.108306	0.523168	0.430698	108	60	30	protein_coding	protein_coding	GABA type A receptor associated protein like 2 [Source:HGNC Symbol;Acc:HGNC:13291]	0.789011	NO	6.29819	YES	NO	NO	NO	33.0853	30.1603	37.0006	32.2785	0.867804	0.213754	0.52471	0.563265	0.0262292	0.00708724	0.0141811	0.0174501	0.270204	0.540661	0.665293	0.911592
ENSG00000035141.9	ENSG00000035141	FAM136A	chr2;chr2;chr2;chr2;chr2;chr2;chr2;chr2;chr2;chr2;chr2;chr2;chr2;chr2;chr2;chr2;chr2;chr2	3062	36.7467	29.066	35.0145	31.8884	31.39	29.7246	28.6613	34.3879	1.03008	0.347399	0.552748	0.729615	0.756164	0.138655	0.432296	0.550399	111	64	39	protein_coding	retained_intron	family with sequence similarity 136 member A [Source:HGNC Symbol;Acc:HGNC:25911]	0.296371	NO	4.55997	YES	NO	NO	YES	34.0684	29.3953	31.8379	33.1382	0.893123	0.243027	0.492522	0.640007	0.0262156	0.00826756	0.0154697	0.0193133	0.315368	0.590095	0.73671	0.862832
ENSG00000035403.18	ENSG00000035403	VCL	chr10;chr10;chr10;chr10;chr10;chr10;chr10;chr10;chr10;chr10;chr10;chr10;chr10;chr10;chr10;chr10;chr10;chr10;chr10;chr10;chr10;chr10;chr10;chr10;chr10;chr10;chr10;chr10;chr10;chr10;chr10;chr10;chr10;chr10;chr10;chr10;chr10;chr10;chr10;chr10;chr10;chr10;chr10;chr10;chr10;chr10;chr10;chr10;chr10;chr10;chr10;chr10;chr10;chr10;chr10;chr10;chr10;chr10;chr10;chr10;chr10;chr10;chr10;chr10;chr10;chr10;chr…	9992	32.3966	24.7198	25.6167	19.3269	24.8831	24.8426	24.1535	23.5007	0.624751	0.271298	0.169387	0.37381	0.47728	0.112295	0.196429	0.311385	265	138	72	protein_coding	protein_coding_CDS_not_defined	vinculin [Source:HGNC Symbol;Acc:HGNC:12665]	0.763262	NO	3.85622	YES	NO	NO	NO	28.6398	24.7812	24.8851	21.4138	0.551016	0.191797	0.182908	0.342598	0.0192395	0.00773961	0.00735009	0.0159989	0.402278	0.382031	0.831566	0.86527
ENSG00000035687.10	ENSG00000035687	ADSS2	chr1;chr1;chr1;chr1;chr1;chr1;chr1;chr1;chr1;chr1;chr1;chr1;chr1;chr1;chr1;chr1;chr1;chr1;chr1;chr1;chr1;chr1	3441	20.3742	15.1119	19.6491	16.6053	19.1604	10.1528	17.1495	15.4356	0.534699	0.254289	0.176567	0.466651	0.44189	0.0815209	0.258666	0.477218	57	39	28	protein_coding	protein_coding	adenylosuccinate synthase 2 [Source:HGNC Symbol;Acc:HGNC:292]	NA	NO	0.467684	YES	NO	NO	NO	19.7673	12.6323	18.3993	16.0204	0.488295	0.167905	0.217617	0.471935	0.0247021	0.0132917	0.0118274	0.0294583	0.538079	0.478802	1.19254	0.639051
ENSG00000035862.13	ENSG00000035862	TIMP2	chr17;chr17;chr17;chr17;chr17;chr17;chr17;chr17;chr17;chr17;chr17;chr17;chr17;chr17;chr17;chr17;chr17;chr17;chr17;chr17;chr17;chr17;chr17;chr17;chr17;chr17;chr17;chr17;chr17;chr17;chr17;chr17;chr17;chr17;chr17;chr17;chr17;chr17;chr17;chr17	6209	23.6978	21.2595	18.5121	17.7062	22.3887	16.4357	24.6134	21.1607	1.20119	0.312248	0.433349	1.04009	0.990706	0.126988	0.378594	0.911734	170	119	103	protein_coding	protein_coding	TIMP metallopeptidase inhibitor 2 [Source:HGNC Symbol;Acc:HGNC:11821]	0.295597	NO	5.1066	NO	NO	YES	NO	23.0432	18.8476	21.5627	19.4335	1.09595	0.219618	0.405972	0.97591	0.0475604	0.0116523	0.0188275	0.050218	0.245	0.395864	1.05588	0.817922
ENSG00000036257.14	ENSG00000036257	CUL3	chr2;chr2;chr2;chr2;chr2;chr2;chr2;chr2;chr2;chr2;chr2;chr2;chr2;chr2;chr2;chr2;chr2;chr2;chr2;chr2;chr2;chr2;chr2;chr2;chr2;chr2;chr2;chr2;chr2;chr2;chr2;chr2;chr2;chr2;chr2;chr2;chr2;chr2;chr2;chr2;chr2;chr2;chr2;chr2;chr2;chr2;chr2;chr2;chr2;chr2;chr2;chr2;chr2;chr2;chr2;chr2;chr2;chr2;chr2;chr2;chr2;chr2;chr2;chr2;chr2;chr2;chr2;chr2;chr2;chr2;chr2;chr2;chr2;chr2;chr2;chr2;chr2;chr2;chr2;chr2…	11505	3.15968	2.52064	2.68654	2.64038	2.41654	2.4772	3.02492	3.23971	0.202758	0.0939499	0.0509231	0.118331	0.150186	0.0256998	0.0654615	0.135218	42	33	27	protein_coding	protein_coding	cullin 3 [Source:HGNC Symbol;Acc:HGNC:2553]	0.446494	NO	-1.81844	YES	NO	NO	NO	2.78811	2.49892	2.85573	2.94005	0.176472	0.0598249	0.0581923	0.126774	0.0632945	0.0239403	0.0203774	0.0431198	0.378236	0.321945	0.681256	0.896279
ENSG00000037280.16	ENSG00000037280	FLT4	chr5;chr5;chr5;chr5;chr5;chr5;chr5;chr5;chr5;chr5;chr5;chr5;chr5;chr5;chr5;chr5;chr5;chr5;chr5;chr5;chr5;chr5;chr5;chr5;chr5;chr5;chr5;chr5;chr5;chr5;chr5;chr5;chr5;chr5;chr5;chr5;chr5;chr5;chr5;chr5;chr5;chr5;chr5;chr5;chr5;chr5;chr5;chr5;chr5;chr5;chr5;chr5;chr5;chr5;chr5;chr5;chr5;chr5;chr5;chr5;chr5;chr5;chr5;chr5;chr5;chr5;chr5;chr5;chr5;chr5;chr5;chr5;chr5;chr5;chr5;chr5;chr5;chr5;chr5;chr5…	8852	10.2666	8.6986	7.41988	4.73904	8.34552	10.5936	7.60661	6.73708	0.185582	0.0872195	0.107857	0.201117	0.179582	0.0419669	0.0541423	0.141571	68	46	21	protein_coding	protein_coding	fms related receptor tyrosine kinase 4 [Source:HGNC Symbol;Acc:HGNC:3767]	NA	NO	2.23001	NO	NO	NO	NO	9.30608	9.64611	7.51325	5.73806	0.182582	0.0645932	0.0809997	0.171344	0.0196196	0.00669629	0.0107809	0.0298609	0.341306	0.549497	1.52199	1.03654
ENSG00000037749.13	ENSG00000037749	MFAP3	chr5;chr5;chr5;chr5;chr5;chr5;chr5;chr5;chr5;chr5;chr5;chr5;chr5;chr5;chr5;chr5;chr5;chr5;chr5;chr5;chr5;chr5;chr5;chr5;chr5;chr5;chr5;chr5;chr5;chr5;chr5;chr5;chr5;chr5;chr5;chr5;chr5;chr5;chr5;chr5;chr5;chr5;chr5;chr5;chr5;chr5;chr5;chr5	10159	4.4303	3.64209	4.84896	3.63097	4.37874	3.89138	5.36196	3.66895	0.32988	0.0506656	0.0939808	0.219912	0.255127	0.0231346	0.0831208	0.165894	52	39	30	protein_coding	protein_coding	microfibril associated protein 3 [Source:HGNC Symbol;Acc:HGNC:7034]	0.449541	NO	-3.59942	NO	YES	NO	NO	4.40452	3.76673	5.10546	3.64996	0.292503	0.0369001	0.0885508	0.192903	0.0664099	0.00979631	0.0173443	0.0528507	0.147513	0.261171	0.795826	0.855198
ENSG00000038274.18	ENSG00000038274	MAT2B	chr5;chr5;chr5;chr5;chr5;chr5;chr5;chr5;chr5;chr5;chr5;chr5;chr5;chr5;chr5;chr5;chr5;chr5;chr5;chr5;chr5;chr5;chr5;chr5;chr5;chr5;chr5;chr5;chr5;chr5;chr5;chr5;chr5;chr5;chr5;chr5;chr5;chr5;chr5;chr5;chr5;chr5;chr5;chr5;chr5;chr5;chr5;chr5;chr5;chr5;chr5;chr5;chr5;chr5;chr5;chr5;chr5;chr5;chr5;chr5;chr5;chr5;chr5;chr5;chr5;chr5;chr5;chr5;chr5;chr5;chr5;chr5;chr5;chr5;chr5;chr5;chr5;chr5;chr5;chr5…	8700	8.35681	6.32184	5.99521	7.39903	8.49132	5.17801	6.60901	6.21215	0.169941	0.0493019	0.059859	0.0842595	0.127109	0.0261429	0.0891905	0.104308	55	30	21	protein_coding	protein_coding	methionine adenosyltransferase 2B [Source:HGNC Symbol;Acc:HGNC:6905]	0.382883	NO	-0.0169121	YES	NO	NO	NO	8.42407	5.74992	6.30211	6.80559	0.148525	0.0377224	0.0745247	0.0942839	0.0176311	0.0065605	0.0118254	0.0138539	0.372099	0.670711	0.785766	0.682559
ENSG00000038358.15	ENSG00000038358	EDC4	chr16;chr16;chr16;chr16;chr16;chr16;chr16;chr16;chr16;chr16;chr16;chr16;chr16;chr16;chr16;chr16;chr16;chr16;chr16;chr16;chr16;chr16;chr16;chr16;chr16;chr16;chr16;chr16;chr16;chr16;chr16;chr16;chr16;chr16;chr16;chr16;chr16;chr16;chr16;chr16;chr16;chr16;chr16;chr16;chr16;chr16;chr16;chr16;chr16;chr16;chr16;chr16;chr16;chr16;chr16;chr16;chr16;chr16;chr16;chr16;chr16;chr16;chr16;chr16;chr16;chr16;chr…	6140	24.387	24.5928	22.9675	27.4468	24.1927	24.2567	23.7811	18.6668	0.288956	0.072652	0.247381	0.21604	0.225132	0.0790248	0.12266	0.182988	151	40	26	protein_coding	retained_intron	enhancer of mRNA decapping 4 [Source:HGNC Symbol;Acc:HGNC:17157]	0.65748	NO	2.81284	YES	NO	NO	NO	24.2899	24.4248	23.3743	23.0568	0.257044	0.0758384	0.185021	0.199514	0.0105824	0.00310498	0.00791557	0.00865316	0.293411	0.747997	0.817697	1.00555
ENSG00000038382.23	ENSG00000038382	TRIO	chr5;chr5;chr5;chr5;chr5;chr5;chr5;chr5;chr5;chr5;chr5;chr5;chr5;chr5;chr5;chr5;chr5;chr5;chr5;chr5;chr5;chr5;chr5;chr5;chr5;chr5;chr5;chr5;chr5;chr5;chr5;chr5;chr5;chr5;chr5;chr5;chr5;chr5;chr5;chr5;chr5;chr5;chr5;chr5;chr5;chr5;chr5;chr5;chr5;chr5;chr5;chr5;chr5;chr5;chr5;chr5;chr5;chr5;chr5;chr5;chr5;chr5;chr5;chr5;chr5;chr5;chr5;chr5;chr5;chr5;chr5;chr5;chr5;chr5;chr5;chr5;chr5;chr5;chr5;chr5…	19917	8.51751	7.38063	7.61387	8.67917	7.7373	6.7393	8.24286	8.65527	0.230946	0.0714985	0.111125	0.155986	0.19433	0.060143	0.114587	0.136689	158	102	63	protein_coding	protein_coding	trio Rho guanine nucleotide exchange factor [Source:HGNC Symbol;Acc:HGNC:12303]	1.9466	NO	-1.70365	YES	NO	NO	NO	8.12741	7.05996	7.92837	8.66722	0.212638	0.0658207	0.112856	0.146338	0.0261631	0.0093231	0.0142345	0.016884	0.356345	0.544067	0.645338	0.868662
ENSG00000038427.16	ENSG00000038427	VCAN	chr5;chr5;chr5;chr5;chr5;chr5;chr5;chr5;chr5;chr5;chr5;chr5;chr5;chr5;chr5;chr5;chr5;chr5;chr5;chr5;chr5;chr5;chr5;chr5;chr5;chr5;chr5;chr5;chr5;chr5;chr5;chr5;chr5;chr5;chr5;chr5;chr5;chr5;chr5;chr5;chr5;chr5;chr5;chr5;chr5;chr5;chr5;chr5;chr5;chr5;chr5;chr5;chr5;chr5;chr5;chr5;chr5;chr5;chr5;chr5;chr5;chr5;chr5;chr5;chr5;chr5;chr5;chr5;chr5;chr5;chr5;chr5;chr5;chr5;chr5;chr5;chr5;chr5;chr5;chr5…	14678	2.71251	1.97575	2.23739	2.36526	1.89414	1.37798	3.09262	2.34892	0.349192	0.139099	0.102005	0.225931	0.275464	0.073862	0.0917369	0.235527	80	37	22	protein_coding	protein_coding	versican [Source:HGNC Symbol;Acc:HGNC:2464]	1.73523	NO	2.19304	NO	NO	YES	NO	2.30333	1.67686	2.66501	2.35709	0.312328	0.10648	0.0968707	0.230729	0.135599	0.0634998	0.0363492	0.0978874	0.468292	0.268064	0.721891	0.728017
ENSG00000038532.17	ENSG00000038532	CLEC16A	chr16;chr16;chr16;chr16;chr16;chr16;chr16;chr16;chr16;chr16;chr16;chr16;chr16;chr16;chr16;chr16;chr16;chr16;chr16;chr16;chr16;chr16;chr16;chr16;chr16;chr16;chr16;chr16;chr16;chr16;chr16;chr16;chr16;chr16;chr16;chr16;chr16;chr16;chr16;chr16;chr16;chr16;chr16;chr16;chr16;chr16;chr16;chr16;chr16;chr16;chr16;chr16;chr16;chr16;chr16;chr16;chr16;chr16;chr16;chr16;chr16;chr16;chr16;chr16;chr16;chr16;chr…	12548	6.00102	7.17246	6.77388	7.7815	8.60946	6.74061	6.45136	6.83197	0.206852	0.0642637	0.0622537	0.178043	0.132194	0.0283972	0.110947	0.137754	90	48	36	protein_coding	protein_coding	C-type lectin domain containing 16A [Source:HGNC Symbol;Acc:HGNC:29013]	0.53125	NO	0.35142	YES	NO	NO	NO	7.30524	6.95653	6.61262	7.30674	0.169523	0.0463305	0.0866002	0.157898	0.0232057	0.00665999	0.0130962	0.02161	0.286999	0.564353	0.931237	0.952266
ENSG00000039123.16	ENSG00000039123	MTREX	chr5;chr5;chr5;chr5;chr5;chr5;chr5;chr5;chr5;chr5;chr5;chr5;chr5;chr5;chr5;chr5;chr5;chr5;chr5;chr5;chr5;chr5;chr5;chr5;chr5;chr5;chr5;chr5;chr5;chr5;chr5;chr5;chr5;chr5;chr5;chr5;chr5;chr5;chr5;chr5;chr5;chr5;chr5;chr5;chr5;chr5;chr5;chr5;chr5;chr5;chr5;chr5;chr5;chr5;chr5;chr5;chr5;chr5;chr5;chr5;chr5;chr5;chr5;chr5;chr5;chr5;chr5;chr5;chr5;chr5;chr5;chr5;chr5;chr5;chr5;chr5;chr5;chr5;chr5;chr5…	6347	6.27292	4.25398	4.71762	5.69778	5.25645	5.06974	4.29118	3.67032	0.352003	0.116236	0.181194	0.186995	0.152453	0.0465852	0.154618	0.251914	43	34	25	protein_coding	protein_coding	Mtr4 exosome RNA helicase [Source:HGNC Symbol;Acc:HGNC:18734]	NA	NO	-0.0269367	YES	NO	NO	NO	5.76469	4.66186	4.5044	4.68405	0.252228	0.0814109	0.167906	0.219454	0.043754	0.0174632	0.037276	0.0468514	0.399122	0.851945	1.07079	0.808692
ENSG00000040933.16	ENSG00000040933	INPP4A	chr2;chr2;chr2;chr2;chr2;chr2;chr2;chr2;chr2;chr2;chr2;chr2;chr2;chr2;chr2;chr2;chr2;chr2;chr2;chr2;chr2;chr2;chr2;chr2;chr2;chr2;chr2;chr2;chr2;chr2;chr2;chr2;chr2;chr2;chr2;chr2;chr2;chr2;chr2;chr2;chr2;chr2;chr2;chr2;chr2;chr2;chr2;chr2;chr2;chr2;chr2;chr2;chr2;chr2;chr2;chr2;chr2;chr2;chr2;chr2;chr2;chr2;chr2;chr2;chr2;chr2;chr2;chr2;chr2;chr2;chr2;chr2;chr2;chr2;chr2;chr2;chr2;chr2;chr2;chr2…	13556	5.36325	3.98348	5.34391	5.06869	6.26995	4.883	4.46479	3.0245	0.089676	0.0620165	0.0336144	0.0695266	0.0611823	0.0218115	0.0353546	0.0669431	72	27	21	protein_coding	protein_coding	inositol polyphosphate-4-phosphatase type I A [Source:HGNC Symbol;Acc:HGNC:6074]	0.531707	NO	0.344626	NO	YES	NO	NO	5.8166	4.43324	4.90435	4.0466	0.0754292	0.041914	0.0344845	0.0682349	0.0129679	0.00945448	0.00703141	0.0168623	0.729067	0.542216	1.30031	0.76217
ENSG00000041357.16	ENSG00000041357	PSMA4	chr15;chr15;chr15;chr15;chr15;chr15;chr15;chr15;chr15;chr15;chr15;chr15;chr15;chr15;chr15;chr15;chr15;chr15;chr15;chr15;chr15;chr15;chr15;chr15;chr15;chr15;chr15;chr15;chr15;chr15;chr15;chr15;chr15;chr15;chr15;chr15;chr15;chr15;chr15;chr15;chr15;chr15;chr15;chr15;chr15;chr15;chr15;chr15;chr15;chr15;chr15;chr15;chr15;chr15;chr15;chr15;chr15;chr15;chr15;chr15;chr15;chr15;chr15;chr15;chr15;chr15;chr…	6994	24.503	16.7286	21.406	18.6145	24.9867	16.8256	22.9326	17.3201	0.732833	0.203608	0.279225	0.409267	0.410109	0.0758795	0.244734	0.420147	155	83	68	protein_coding	protein_coding	proteasome 20S subunit alpha 4 [Source:HGNC Symbol;Acc:HGNC:9533]	0.515672	NO	7.29177	YES	NO	NO	NO	24.7449	16.7771	22.1693	17.9673	0.571471	0.139744	0.26198	0.414707	0.0230945	0.00832943	0.0118172	0.0230812	0.360667	0.51169	0.999425	0.678003
ENSG00000041982.17	ENSG00000041982	TNC	chr9;chr9;chr9;chr9;chr9;chr9;chr9;chr9;chr9;chr9;chr9;chr9;chr9;chr9;chr9;chr9;chr9;chr9;chr9;chr9;chr9;chr9;chr9;chr9;chr9;chr9;chr9;chr9;chr9;chr9;chr9;chr9;chr9;chr9;chr9;chr9;chr9;chr9;chr9;chr9;chr9;chr9;chr9;chr9;chr9;chr9;chr9;chr9;chr9;chr9;chr9;chr9;chr9;chr9;chr9;chr9;chr9;chr9;chr9;chr9;chr9;chr9;chr9;chr9;chr9;chr9;chr9;chr9;chr9;chr9;chr9;chr9;chr9;chr9;chr9;chr9;chr9;chr9;chr9;chr9…	9589	7.31126	3.96287	4.93574	4.82737	6.21298	6.80724	4.97061	5.53904	0.260403	0.121668	0.108619	0.0910093	0.205422	0.0569261	0.0618812	0.0991443	68	48	22	protein_coding	protein_coding	tenascin C [Source:HGNC Symbol;Acc:HGNC:5318]	NA	NO	3.23733	NO	NO	YES	NO	6.76212	5.38506	4.95318	5.1832	0.232913	0.0892973	0.08525	0.0950768	0.0344438	0.0165824	0.0172112	0.0183432	0.481435	0.499689	0.532556	0.796356
ENSG00000042445.14	ENSG00000042445	RETSAT	chr2;chr2;chr2;chr2;chr2;chr2;chr2;chr2;chr2;chr2;chr2;chr2;chr2;chr2;chr2;chr2;chr2;chr2;chr2;chr2;chr2;chr2;chr2;chr2;chr2;chr2;chr2;chr2;chr2;chr2;chr2;chr2;chr2;chr2;chr2;chr2;chr2;chr2;chr2;chr2;chr2	4049	20.735	15.3124	16.46	15.1836	12.9482	12.2612	10.6505	13.3479	0.835787	0.177969	0.235799	0.646595	0.623048	0.0730245	0.197278	0.672374	69	54	35	protein_coding	protein_coding	retinol saturase [Source:HGNC Symbol;Acc:HGNC:25991]	1.35484	NO	5.41666	NO	YES	NO	NO	16.8416	13.7868	13.5553	14.2658	0.729417	0.125497	0.216539	0.659485	0.0433105	0.00910267	0.0159745	0.0462285	0.210173	0.368837	1.06737	0.818616
ENSG00000042753.12	ENSG00000042753	AP2S1	chr19;chr19;chr19;chr19;chr19;chr19;chr19;chr19;chr19;chr19;chr19;chr19;chr19;chr19;chr19;chr19;chr19;chr19;chr19;chr19;chr19;chr19;chr19;chr19;chr19;chr19;chr19;chr19;chr19;chr19;chr19;chr19;chr19;chr19;chr19;chr19;chr19;chr19;chr19	1558	95.5524	100.128	103.533	94.2394	98.9113	84.973	95.1768	78.3496	2.6782	1.50867	1.46238	1.658	2.88352	0.627732	1.49414	1.94155	156	127	70	protein_coding	protein_coding	adaptor related protein complex 2 subunit sigma 1 [Source:HGNC Symbol;Acc:HGNC:565]	0.860248	NO	6.79401	YES	NO	NO	NO	97.2318	92.5507	99.3549	86.2945	2.78086	1.0682	1.47826	1.79977	0.0286003	0.0115418	0.0148786	0.0208562	0.403557	0.520225	0.72923	0.951856
ENSG00000043355.12	ENSG00000043355	ZIC2	chr13;chr13;chr13;chr13;chr13;chr13;chr13;chr13;chr13;chr13;chr13;chr13;chr13	3290	38.9355	29.4833	35.8174	31.6571	29.6976	32.6946	30.8142	35.6868	0.768955	0.375473	0.441892	0.477459	0.598722	0.140568	0.457833	0.55166	122	66	42	protein_coding	protein_coding	Zic family member 2 [Source:HGNC Symbol;Acc:HGNC:12873]	1.26733	NO	-9.6448	YES	NO	NO	NO	34.3166	31.0889	33.3158	33.6719	0.683839	0.258021	0.449862	0.514559	0.0199274	0.00829944	0.013503	0.0152816	0.416484	0.67761	0.766863	0.905945
ENSG00000044115.21	ENSG00000044115	CTNNA1	chr5;chr5;chr5;chr5;chr5;chr5;chr5;chr5;chr5;chr5;chr5;chr5;chr5;chr5;chr5;chr5;chr5;chr5;chr5;chr5;chr5;chr5;chr5;chr5;chr5;chr5;chr5;chr5;chr5;chr5;chr5;chr5;chr5;chr5;chr5;chr5;chr5;chr5;chr5;chr5;chr5;chr5;chr5;chr5;chr5;chr5;chr5;chr5;chr5;chr5;chr5;chr5;chr5;chr5;chr5;chr5;chr5;chr5;chr5;chr5;chr5;chr5;chr5;chr5;chr5;chr5;chr5;chr5;chr5;chr5;chr5;chr5;chr5;chr5;chr5;chr5;chr5;chr5;chr5;chr5…	8830	21.6627	23.6693	23.9559	15.9727	26.7182	23.843	20.5633	20.3671	0.543248	0.169045	0.235911	0.205571	0.504865	0.0953047	0.297232	0.337681	209	111	52	protein_coding	protein_coding	catenin alpha 1 [Source:HGNC Symbol;Acc:HGNC:2509]	2.06866	NO	7.49542	YES	NO	NO	NO	24.1904	23.7561	22.2596	18.1699	0.524057	0.132175	0.266572	0.271626	0.0216638	0.00556381	0.0119756	0.0149492	0.256825	0.552792	0.690056	0.982047
ENSG00000044574.9	ENSG00000044574	HSPA5	chr9;chr9;chr9;chr9;chr9;chr9;chr9;chr9;chr9;chr9;chr9;chr9;chr9;chr9;chr9;chr9;chr9;chr9;chr9;chr9;chr9;chr9;chr9;chr9;chr9;chr9;chr9;chr9;chr9;chr9;chr9;chr9;chr9;chr9;chr9;chr9;chr9;chr9;chr9;chr9;chr9;chr9;chr9;chr9;chr9;chr9;chr9;chr9;chr9;chr9;chr9;chr9;chr9;chr9;chr9;chr9;chr9;chr9;chr9;chr9;chr9;chr9;chr9;chr9;chr9;chr9;chr9;chr9;chr9;chr9;chr9;chr9;chr9;chr9;chr9;chr9;chr9;chr9;chr9;chr9…	6530	71.84	64.3185	65.527	59.8115	66.6621	58.9911	66.3871	68.9234	2.74717	1.05622	1.07331	1.59837	2.23329	0.550322	0.919182	1.80662	483	402	263	protein_coding	protein_coding	heat shock protein family A (Hsp70) member 5 [Source:HGNC Symbol;Acc:HGNC:5238]	0.427649	NO	1.08722	YES	NO	NO	NO	69.2511	61.6548	65.957	64.3675	2.49023	0.803272	0.996248	1.7025	0.0359595	0.0130285	0.0151045	0.0264496	0.362312	0.420042	0.735541	0.890309
ENSG00000046604.14	ENSG00000046604	DSG2	chr18;chr18;chr18;chr18;chr18;chr18;chr18;chr18;chr18;chr18;chr18;chr18;chr18;chr18;chr18;chr18;chr18;chr18;chr18;chr18;chr18;chr18;chr18;chr18;chr18;chr18;chr18;chr18;chr18;chr18;chr18;chr18;chr18;chr18;chr18;chr18;chr18;chr18;chr18;chr18;chr18;chr18;chr18;chr18;chr18;chr18;chr18;chr18;chr18	9492	15.0455	9.16561	11.1935	10.5916	12.2182	9.9762	11.1587	11.584	1.30148	0.379581	0.377193	0.934104	1.07037	0.121405	0.394316	1.04255	165	139	87	protein_coding	protein_coding	desmoglein 2 [Source:HGNC Symbol;Acc:HGNC:3049]	0.26087	NO	5.05078	NO	YES	NO	NO	13.6318	9.57091	11.1761	11.0878	1.18593	0.250493	0.385755	0.988326	0.0869967	0.0261723	0.0345161	0.0891365	0.300843	0.396752	1.0246	0.702099
ENSG00000047315.17	ENSG00000047315	POLR2B	chr4;chr4;chr4;chr4;chr4;chr4;chr4;chr4;chr4;chr4;chr4;chr4;chr4;chr4;chr4;chr4;chr4;chr4;chr4;chr4;chr4;chr4;chr4;chr4;chr4;chr4;chr4;chr4;chr4;chr4;chr4;chr4;chr4;chr4;chr4;chr4;chr4;chr4;chr4;chr4;chr4;chr4;chr4;chr4;chr4;chr4;chr4;chr4;chr4;chr4;chr4;chr4;chr4;chr4;chr4;chr4;chr4;chr4;chr4;chr4;chr4;chr4;chr4;chr4;chr4;chr4;chr4;chr4;chr4;chr4;chr4;chr4;chr4;chr4;chr4;chr4;chr4;chr4;chr4;chr4…	5891	30.1193	17.1448	22.7906	20.3809	22.7882	20.9123	18.4934	25.6247	0.552144	0.18057	0.331506	0.41479	0.369571	0.0875129	0.309927	0.322762	139	70	44	protein_coding	protein_coding	RNA polymerase II subunit B [Source:HGNC Symbol;Acc:HGNC:9188]	1.3458	NO	1.64292	YES	NO	NO	NO	26.4537	19.0285	20.642	23.0028	0.460857	0.134041	0.320716	0.368776	0.0174213	0.00704423	0.0155371	0.0160318	0.404347	0.891848	0.920243	0.719314
ENSG00000047410.14	ENSG00000047410	TPR	chr1;chr1;chr1;chr1;chr1;chr1;chr1;chr1;chr1;chr1;chr1;chr1;chr1;chr1;chr1;chr1;chr1;chr1;chr1;chr1;chr1;chr1;chr1;chr1;chr1;chr1;chr1;chr1;chr1;chr1;chr1;chr1;chr1;chr1;chr1;chr1;chr1;chr1;chr1;chr1;chr1;chr1;chr1;chr1;chr1;chr1;chr1;chr1;chr1;chr1;chr1;chr1;chr1;chr1;chr1;chr1;chr1;chr1;chr1;chr1;chr1;chr1;chr1;chr1;chr1;chr1;chr1;chr1;chr1;chr1;chr1;chr1;chr1;chr1;chr1;chr1;chr1;chr1;chr1;chr1…	12350	3.22382	1.7004	3.20661	1.87408	3.15167	2.53103	2.20535	2.18808	0.52675	0.119474	0.244222	0.257213	0.285417	0.0798047	0.229147	0.272927	91	36	21	protein_coding	protein_coding	translocated promoter region, nuclear basket protein [Source:HGNC Symbol;Acc:HGNC:12017]	1.22685	NO	0.234335	YES	NO	NO	NO	3.18775	2.11572	2.70598	2.03108	0.406083	0.0996394	0.236684	0.26507	0.127389	0.0470948	0.0874671	0.130507	0.369694	0.686615	1.02448	0.663703
ENSG00000047634.15	ENSG00000047634	SCML1	chrX;chrX;chrX;chrX;chrX;chrX;chrX;chrX;chrX;chrX;chrX;chrX;chrX;chrX;chrX;chrX;chrX;chrX;chrX;chrX;chrX;chrX;chrX;chrX;chrX;chrX;chrX;chrX;chrX;chrX;chrX;chrX;chrX;chrX;chrX;chrX;chrX;chrX;chrX;chrX;chrX	5497	10.0771	6.36711	13.1785	8.15774	14.1616	8.52963	8.80839	10.0014	0.370572	0.112362	0.126317	0.22861	0.364627	0.0593055	0.128705	0.196532	62	36	25	protein_coding	protein_coding	Scm polycomb group protein like 1 [Source:HGNC Symbol;Acc:HGNC:10580]	0.963007	NO	3.0393	YES	NO	NO	NO	12.1193	7.44837	10.9934	9.07955	0.367599	0.0858337	0.127511	0.212571	0.0303316	0.0115238	0.0115988	0.0234121	0.379928	0.3824	0.77187	0.614586
ENSG00000047849.22	ENSG00000047849	MAP4	chr3;chr3;chr3;chr3;chr3;chr3;chr3;chr3;chr3;chr3;chr3;chr3;chr3;chr3;chr3;chr3;chr3;chr3;chr3;chr3;chr3;chr3;chr3;chr3;chr3;chr3;chr3;chr3;chr3;chr3;chr3;chr3;chr3;chr3;chr3;chr3;chr3;chr3;chr3;chr3;chr3;chr3;chr3;chr3;chr3;chr3;chr3;chr3;chr3;chr3;chr3;chr3;chr3;chr3;chr3;chr3;chr3;chr3;chr3;chr3;chr3;chr3;chr3;chr3;chr3;chr3;chr3;chr3;chr3;chr3;chr3;chr3;chr3;chr3;chr3;chr3;chr3;chr3;chr3;chr3…	14994	27.5925	29.3451	28.7952	26.4343	30.5152	26.7948	26.0865	23.5535	0.468924	0.200246	0.248913	0.230482	0.35724	0.0980926	0.190262	0.273794	440	172	95	protein_coding	protein_coding	microtubule associated protein 4 [Source:HGNC Symbol;Acc:HGNC:6862]	2.35561	NO	4.96822	YES	NO	NO	NO	29.0539	28.0699	27.4408	24.9939	0.413082	0.149169	0.219588	0.252138	0.0142178	0.0053142	0.00800222	0.010088	0.373771	0.562831	0.709533	0.966134
ENSG00000048140.18	ENSG00000048140	TSPAN17	chr5;chr5;chr5;chr5;chr5;chr5;chr5;chr5;chr5;chr5;chr5;chr5;chr5;chr5;chr5;chr5;chr5;chr5;chr5;chr5;chr5;chr5;chr5;chr5;chr5;chr5;chr5;chr5;chr5;chr5;chr5;chr5;chr5;chr5;chr5;chr5;chr5;chr5;chr5;chr5;chr5;chr5;chr5;chr5;chr5;chr5;chr5;chr5;chr5;chr5;chr5;chr5;chr5;chr5;chr5;chr5;chr5;chr5;chr5;chr5;chr5;chr5;chr5;chr5;chr5;chr5;chr5;chr5;chr5;chr5	5215	14.4393	14.3816	15.3728	12.2048	12.4903	14.4559	9.2847	10.3635	0.37801	0.115148	0.237169	0.240972	0.344584	0.0566973	0.214437	0.215445	75	49	26	protein_coding	protein_coding	tetraspanin 17 [Source:HGNC Symbol;Acc:HGNC:13594]	0.688889	NO	5.21443	NO	YES	NO	NO	13.4648	14.4188	12.3288	11.2842	0.361297	0.0859226	0.225803	0.228209	0.0268328	0.00595909	0.0183152	0.0202238	0.222083	0.682567	0.753698	1.07085
ENSG00000048707.15	ENSG00000048707	VPS13D	chr1;chr1;chr1;chr1;chr1;chr1;chr1;chr1;chr1;chr1;chr1;chr1;chr1;chr1;chr1;chr1;chr1;chr1;chr1;chr1;chr1;chr1;chr1;chr1;chr1;chr1;chr1;chr1;chr1;chr1;chr1;chr1;chr1;chr1;chr1;chr1;chr1;chr1;chr1;chr1;chr1;chr1;chr1;chr1;chr1;chr1;chr1;chr1;chr1;chr1;chr1;chr1;chr1;chr1;chr1;chr1;chr1;chr1;chr1;chr1;chr1;chr1;chr1;chr1;chr1;chr1;chr1;chr1;chr1;chr1;chr1;chr1;chr1;chr1;chr1;chr1;chr1;chr1;chr1;chr1…	20768	4.1676	3.99653	3.25561	3.13438	3.09815	3.32011	4.00719	4.57655	0.13289	0.0404803	0.0605997	0.0857224	0.103168	0.020443	0.051649	0.0707461	83	56	34	protein_coding	protein_coding	vacuolar protein sorting 13 homolog D [Source:HGNC Symbol;Acc:HGNC:23595]	0.784314	NO	-1.6091	YES	NO	NO	YES	3.63287	3.65832	3.6314	3.85547	0.118029	0.0304617	0.0561244	0.0782343	0.032489	0.00832668	0.0154553	0.0202918	0.256292	0.475707	0.624573	1.00701
ENSG00000048828.18	ENSG00000048828	FAM120A	chr9;chr9;chr9;chr9;chr9;chr9;chr9;chr9;chr9;chr9;chr9;chr9;chr9;chr9;chr9;chr9;chr9;chr9;chr9;chr9;chr9;chr9;chr9;chr9;chr9;chr9;chr9;chr9;chr9;chr9;chr9;chr9;chr9;chr9;chr9;chr9;chr9;chr9;chr9;chr9;chr9;chr9;chr9;chr9;chr9;chr9;chr9;chr9;chr9;chr9;chr9;chr9;chr9;chr9;chr9;chr9;chr9;chr9;chr9;chr9;chr9;chr9;chr9;chr9;chr9;chr9;chr9;chr9;chr9;chr9;chr9;chr9	7246	28.3094	24.8413	25.3271	20.0633	30.3664	20.4274	27.982	31.2493	0.884183	0.336227	0.392293	0.746711	0.720153	0.124509	0.409453	0.411499	195	142	69	protein_coding	protein_coding	family with sequence similarity 120A [Source:HGNC Symbol;Acc:HGNC:13247]	1.33333	NO	2.58129	YES	NO	NO	NO	29.3379	22.6344	26.6545	25.6563	0.802168	0.230368	0.400873	0.579105	0.0273424	0.0101778	0.0150396	0.0225716	0.372235	0.550046	0.825518	0.771506
ENSG00000048991.17	#N/A	#N/A	chr2;chr2;chr2;chr2;chr2;chr2;chr2;chr2;chr2;chr2;chr2;chr2;chr2;chr2;chr2;chr2;chr2;chr2;chr2;chr2;chr2;chr2;chr2;chr2;chr2;chr2;chr2;chr2;chr2;chr2;chr2;chr2;chr2;chr2;chr2;chr2;chr2;chr2;chr2;chr2;chr2;chr2;chr2;chr2;chr2;chr2;chr2;chr2;chr2;chr2;chr2;chr2;chr2;chr2;chr2;chr2;chr2;chr2;chr2;chr2;chr2;chr2;chr2;chr2;chr2;chr2;chr2;chr2;chr2;chr2;chr2;chr2;chr2;chr2;chr2;chr2;chr2;chr2;chr2;chr2…	7898	6.68487	4.55812	5.13643	4.76201	5.53168	3.25932	5.65168	6.37103	0.432636	0.149891	0.129127	0.265188	0.2144	0.047996	0.158929	0.300929	55	49	28	#N/A	#N/A	#N/A	NA	NO	NA	NO	NO	NO	NO	6.10828	3.90872	5.39406	5.56652	0.323518	0.0989433	0.144028	0.283058	0.0529639	0.0253135	0.0267013	0.0508501	0.477939	0.504142	0.960091	0.639905
ENSG00000049239.13	ENSG00000049239	H6PD	chr1;chr1;chr1;chr1;chr1;chr1;chr1;chr1;chr1;chr1;chr1;chr1	9322	10.6775	6.32911	8.49639	7.60363	9.37336	6.41047	7.38541	6.19748	0.31368	0.0791411	0.0931083	0.243402	0.274327	0.0414776	0.115066	0.190061	82	51	40	protein_coding	protein_coding	hexose-6-phosphate dehydrogenase/glucose 1-dehydrogenase [Source:HGNC Symbol;Acc:HGNC:4795]	NA	NO	-0.0509476	YES	NO	NO	NO	10.0254	6.36979	7.9409	6.90056	0.294004	0.0603093	0.104087	0.216731	0.0293258	0.00946802	0.0131077	0.0314078	0.322856	0.446969	1.07099	0.635364
ENSG00000049245.13	ENSG00000049245	VAMP3	chr1;chr1;chr1;chr1;chr1;chr1;chr1;chr1;chr1;chr1;chr1;chr1	2733	42.4371	42.8101	47.7116	37.0504	45.9229	42.0491	40.9699	38.8685	1.49069	0.364109	0.56371	0.817447	1.11273	0.233019	0.79331	0.616656	125	84	39	protein_coding	protein_coding	vesicle associated membrane protein 3 [Source:HGNC Symbol;Acc:HGNC:12644]	2.02764	NO	2.65528	NO	YES	NO	NO	44.18	42.4296	44.3407	37.9594	1.30171	0.298564	0.67851	0.717052	0.0294638	0.00703669	0.0153022	0.0188899	0.238825	0.519355	0.641123	0.96038
ENSG00000049449.10	ENSG00000049449	RCN1	chr11;chr11;chr11;chr11;chr11;chr11;chr11;chr11;chr11;chr11;chr11;chr11;chr11;chr11;chr11;chr11;chr11;chr11;chr11;chr11;chr11;chr11;chr11;chr11;chr11;chr11	4472	8.70946	8.94454	6.26363	5.1755	5.68408	7.60652	5.41365	10.0017	0.771425	0.153462	0.208643	0.460542	0.525477	0.0423829	0.214341	0.521807	45	32	25	protein_coding	protein_coding	reticulocalbin 1 [Source:HGNC Symbol;Acc:HGNC:9934]	1.1064	NO	5.879	YES	NO	NO	NO	7.19677	8.27553	5.83864	7.58858	0.648451	0.0979224	0.211492	0.491175	0.0901031	0.0118328	0.0362229	0.0647255	0.131325	0.402016	0.71835	1.1499
ENSG00000049541.11	ENSG00000049541	RFC2	chr7;chr7;chr7;chr7;chr7;chr7;chr7;chr7;chr7;chr7;chr7;chr7;chr7;chr7;chr7;chr7;chr7;chr7;chr7;chr7;chr7;chr7;chr7;chr7;chr7;chr7;chr7;chr7;chr7;chr7;chr7;chr7;chr7;chr7;chr7;chr7;chr7;chr7;chr7;chr7;chr7;chr7;chr7;chr7;chr7;chr7;chr7;chr7;chr7;chr7;chr7;chr7;chr7;chr7;chr7;chr7;chr7;chr7;chr7;chr7;chr7;chr7;chr7;chr7;chr7;chr7;chr7;chr7;chr7;chr7;chr7;chr7;chr7;chr7;chr7;chr7;chr7;chr7;chr7;chr7…	2211	49.3245	54.2741	43.6859	45.1434	56.4057	47.4026	48.9316	47.2022	1.1145	0.325914	0.382748	0.552584	0.672088	0.140588	0.474819	0.625431	114	42	32	protein_coding	protein_coding	replication factor C subunit 2 [Source:HGNC Symbol;Acc:HGNC:9970]	0.132558	NO	4.20245	YES	NO	NO	NO	52.8651	50.8383	46.3087	46.1728	0.893292	0.233251	0.428783	0.589008	0.0168976	0.00458809	0.00925923	0.0127566	0.271523	0.547962	0.754936	0.961662
ENSG00000049618.25	ENSG00000049618	ARID1B	chr6;chr6;chr6;chr6;chr6;chr6;chr6;chr6;chr6;chr6;chr6;chr6;chr6;chr6;chr6;chr6;chr6;chr6;chr6;chr6;chr6;chr6;chr6;chr6;chr6;chr6;chr6;chr6;chr6;chr6;chr6;chr6;chr6;chr6;chr6;chr6;chr6;chr6;chr6;chr6;chr6;chr6;chr6;chr6;chr6;chr6;chr6;chr6;chr6;chr6;chr6;chr6;chr6;chr6;chr6;chr6;chr6;chr6;chr6;chr6;chr6;chr6;chr6;chr6;chr6;chr6;chr6;chr6;chr6;chr6;chr6;chr6;chr6;chr6;chr6;chr6;chr6;chr6;chr6;chr6…	45931	2.48742	2.65616	2.67071	1.99987	2.90546	1.9816	2.93195	2.63737	0.10086	0.0351127	0.0411008	0.0592799	0.0714766	0.0176616	0.0432287	0.05645	127	94	60	protein_coding	protein_coding	AT-rich interaction domain 1B [Source:HGNC Symbol;Acc:HGNC:18040]	1.32157	NO	-4.75904	YES	NO	NO	NO	2.69644	2.31888	2.80133	2.31862	0.0861684	0.0263872	0.0421648	0.0578649	0.0319564	0.0113793	0.0150517	0.0249567	0.356088	0.471008	0.780961	0.859978
ENSG00000049656.14	ENSG00000049656	CLPTM1L	chr5;chr5;chr5;chr5;chr5;chr5;chr5;chr5;chr5;chr5;chr5;chr5;chr5;chr5;chr5;chr5;chr5;chr5;chr5;chr5;chr5;chr5;chr5;chr5;chr5;chr5;chr5;chr5;chr5;chr5;chr5;chr5;chr5;chr5;chr5;chr5;chr5;chr5;chr5;chr5;chr5;chr5;chr5;chr5;chr5;chr5;chr5;chr5;chr5;chr5;chr5;chr5;chr5;chr5;chr5;chr5;chr5;chr5;chr5;chr5;chr5;chr5;chr5;chr5;chr5;chr5;chr5;chr5;chr5;chr5;chr5;chr5;chr5;chr5;chr5;chr5;chr5;chr5;chr5;chr5…	6549	37.6661	30.8444	29.6449	26.6162	30.6872	29.1994	33.8482	29.8798	1.42479	0.277698	0.397598	0.836842	0.881227	0.144706	0.334545	0.791817	210	125	96	protein_coding	protein_coding	CLPTM1 like [Source:HGNC Symbol;Acc:HGNC:24308]	0.452145	NO	7.16516	NO	YES	NO	NO	34.1766	30.0219	31.7466	28.248	1.15301	0.211202	0.366071	0.814329	0.0337367	0.00703494	0.0115311	0.0288279	0.208525	0.341796	0.854497	0.878434
ENSG00000049860.14	ENSG00000049860	HEXB	chr5;chr5;chr5;chr5;chr5;chr5;chr5;chr5;chr5;chr5;chr5;chr5;chr5;chr5;chr5;chr5;chr5;chr5;chr5;chr5;chr5;chr5;chr5;chr5;chr5;chr5;chr5;chr5;chr5;chr5;chr5;chr5;chr5;chr5;chr5;chr5;chr5;chr5;chr5;chr5;chr5;chr5;chr5;chr5;chr5;chr5;chr5;chr5;chr5;chr5;chr5;chr5;chr5;chr5;chr5;chr5;chr5;chr5;chr5;chr5;chr5;chr5;chr5;chr5;chr5;chr5;chr5;chr5;chr5;chr5;chr5;chr5;chr5;chr5;chr5;chr5	5015	10.5278	14.3569	11.1709	9.66291	13.3052	11.1827	7.99553	14.1213	0.661693	0.1779	0.224993	0.368913	0.378999	0.0529114	0.200235	0.336056	61	52	35	protein_coding	protein_coding	hexosaminidase subunit beta [Source:HGNC Symbol;Acc:HGNC:4879]	0.756329	NO	10.0523	YES	NO	NO	NO	11.9165	12.7698	9.5832	11.8921	0.520346	0.115405	0.212614	0.352485	0.043666	0.00903738	0.0221862	0.0296402	0.206966	0.508088	0.678793	1.07161
ENSG00000050393.12	ENSG00000050393	MCUR1	chr6;chr6;chr6;chr6;chr6;chr6;chr6;chr6;chr6;chr6;chr6;chr6;chr6;chr6;chr6;chr6;chr6;chr6;chr6;chr6;chr6;chr6;chr6;chr6;chr6;chr6	6057	4.14401	5.61334	3.50828	4.29882	4.72125	5.91961	4.62154	3.9999	0.168155	0.110471	0.100309	0.12679	0.142636	0.0450606	0.0866621	0.156958	36	25	22	protein_coding	protein_coding	mitochondrial calcium uniporter regulator 1 [Source:HGNC Symbol;Acc:HGNC:21097]	0.912037	NO	5.1748	NO	YES	NO	YES	4.43263	5.76647	4.06491	4.14936	0.155396	0.077766	0.0934853	0.141874	0.0350572	0.0134859	0.0229981	0.0341918	0.384682	0.656017	0.975314	1.30092
ENSG00000050426.16	ENSG00000050426	LETMD1	chr12;chr12;chr12;chr12;chr12;chr12;chr12;chr12;chr12;chr12;chr12;chr12;chr12;chr12;chr12;chr12;chr12;chr12;chr12;chr12;chr12;chr12;chr12;chr12;chr12;chr12;chr12;chr12;chr12;chr12;chr12;chr12;chr12;chr12;chr12;chr12;chr12;chr12;chr12;chr12;chr12;chr12;chr12;chr12;chr12;chr12;chr12;chr12;chr12;chr12;chr12;chr12;chr12;chr12;chr12;chr12;chr12;chr12;chr12;chr12;chr12;chr12;chr12;chr12;chr12;chr12;chr…	6032	15.3533	10.7759	13.2907	9.2328	18.6999	12.9552	11.7899	8.03295	0.795239	0.227547	0.316562	0.150463	0.446868	0.0967791	0.268631	0.200593	85	71	26	protein_coding	protein_coding	LETM1 domain containing 1 [Source:HGNC Symbol;Acc:HGNC:24241]	4.72549	NO	5.03573	NO	YES	NO	YES	17.0266	11.8655	12.5403	8.63287	0.621054	0.162163	0.292596	0.175528	0.0364755	0.0136667	0.0233326	0.0203325	0.374683	0.639678	0.55743	0.696881
ENSG00000050748.18	ENSG00000050748	MAPK9	chr5;chr5;chr5;chr5;chr5;chr5;chr5;chr5;chr5;chr5;chr5;chr5;chr5;chr5;chr5;chr5;chr5;chr5;chr5;chr5;chr5;chr5;chr5;chr5;chr5;chr5;chr5;chr5;chr5;chr5;chr5;chr5;chr5;chr5;chr5;chr5;chr5;chr5;chr5;chr5;chr5;chr5;chr5;chr5;chr5;chr5;chr5;chr5;chr5;chr5;chr5;chr5;chr5;chr5;chr5;chr5;chr5;chr5;chr5;chr5;chr5;chr5;chr5;chr5;chr5;chr5;chr5;chr5;chr5;chr5;chr5;chr5;chr5;chr5;chr5;chr5;chr5;chr5;chr5;chr5…	8955	8.31215	7.03518	7.87385	6.38066	6.83025	6.57053	6.5053	5.72308	0.282508	0.0670571	0.184156	0.14423	0.239261	0.0474105	0.150364	0.265409	76	56	35	protein_coding	protein_coding	mitogen-activated protein kinase 9 [Source:HGNC Symbol;Acc:HGNC:6886]	0.477064	NO	5.34014	YES	NO	NO	NO	7.5712	6.80285	7.18957	6.05187	0.260885	0.0572338	0.16726	0.204819	0.0344575	0.00841321	0.0232643	0.033844	0.244162	0.675158	0.982194	0.898517
ENSG00000050820.17	ENSG00000050820	BCAR1	chr16;chr16;chr16;chr16;chr16;chr16;chr16;chr16;chr16;chr16;chr16;chr16;chr16;chr16;chr16;chr16;chr16;chr16;chr16;chr16;chr16;chr16;chr16;chr16;chr16;chr16;chr16;chr16;chr16;chr16;chr16;chr16;chr16;chr16;chr16;chr16;chr16;chr16;chr16;chr16;chr16;chr16;chr16;chr16;chr16;chr16;chr16;chr16;chr16;chr16;chr16;chr16;chr16;chr16;chr16;chr16;chr16;chr16;chr16;chr16;chr16;chr16;chr16;chr16;chr16;chr16;chr…	9199	8.46803	7.93565	7.245	5.11066	6.39003	10.294	8.55333	6.88813	0.15358	0.100715	0.14153	0.110047	0.172808	0.0997233	0.2084	0.173812	74	54	29	protein_coding	protein_coding	BCAR1 scaffold protein, Cas family member [Source:HGNC Symbol;Acc:HGNC:971]	0.321918	NO	-6.01006	YES	NO	NO	NO	7.42903	9.1148	7.89916	5.99939	0.163194	0.100219	0.174965	0.141929	0.021967	0.0109952	0.0221498	0.0236573	0.500533	1.00832	1.07694	1.22692
ENSG00000051620.11	ENSG00000051620	HEBP2	chr6;chr6;chr6;chr6;chr6;chr6;chr6;chr6;chr6;chr6;chr6;chr6;chr6;chr6;chr6	10352	9.44789	5.60278	6.43805	4.82091	6.36892	4.79574	8.40458	3.9606	0.30786	0.0845256	0.134151	0.138254	0.170252	0.0454067	0.105822	0.100186	69	51	24	protein_coding	protein_coding	heme binding protein 2 [Source:HGNC Symbol;Acc:HGNC:15716]	0.573628	NO	6.44336	YES	NO	NO	NO	7.9084	5.19926	7.42131	4.39076	0.239056	0.0649661	0.119986	0.11922	0.0302281	0.0124953	0.0161678	0.0271525	0.413366	0.53486	0.898253	0.657435
ENSG00000052723.12	ENSG00000052723	SIKE1	chr1;chr1;chr1;chr1;chr1;chr1;chr1;chr1;chr1;chr1;chr1;chr1;chr1;chr1;chr1;chr1;chr1;chr1;chr1;chr1;chr1;chr1;chr1;chr1;chr1;chr1;chr1;chr1;chr1;chr1;chr1;chr1;chr1	5894	9.83887	9.50119	7.37449	8.95812	8.76022	6.2393	5.90459	8.53722	0.57416	0.229964	0.21721	0.272437	0.316614	0.0591698	0.278792	0.190626	65	46	26	protein_coding	protein_coding	suppressor of IKBKE 1 [Source:HGNC Symbol;Acc:HGNC:26119]	0.449168	NO	2.46069	YES	NO	NO	NO	9.29954	7.87024	6.63954	8.74767	0.445387	0.144567	0.248001	0.231532	0.0478934	0.0183688	0.0373521	0.0264678	0.383534	0.779901	0.552639	0.846304
ENSG00000052802.13	ENSG00000052802	MSMO1	chr4;chr4;chr4;chr4;chr4;chr4;chr4;chr4;chr4;chr4;chr4;chr4;chr4;chr4;chr4;chr4;chr4;chr4;chr4;chr4;chr4;chr4;chr4	2852	45.2186	50.4909	39.286	49.199	52.3625	42.2287	50.9324	44.108	2.0045	0.385011	0.456498	1.19949	1.55098	0.162156	0.448123	1.36368	144	90	56	protein_coding	protein_coding	methylsterol monooxygenase 1 [Source:HGNC Symbol;Acc:HGNC:10545]	0.605697	NO	-4.46028	NO	YES	NO	NO	48.7905	46.3598	45.1092	46.6535	1.77774	0.273583	0.452311	1.28158	0.0364362	0.00590131	0.010027	0.0274702	0.161963	0.275194	0.753927	0.95018
ENSG00000052841.16	ENSG00000052841	TTC17	chr11;chr11;chr11;chr11;chr11;chr11;chr11;chr11;chr11;chr11;chr11;chr11;chr11;chr11;chr11;chr11;chr11;chr11;chr11;chr11;chr11;chr11;chr11;chr11;chr11;chr11;chr11;chr11;chr11;chr11;chr11;chr11;chr11;chr11;chr11;chr11;chr11;chr11;chr11;chr11;chr11;chr11;chr11;chr11;chr11;chr11;chr11;chr11;chr11;chr11;chr11;chr11;chr11;chr11;chr11;chr11;chr11;chr11;chr11;chr11;chr11;chr11;chr11;chr11;chr11;chr11;chr…	11296	3.7545	3.80666	5.13046	3.84176	4.71153	4.63912	3.01391	3.71211	0.30831	0.075943	0.090284	0.145242	0.165202	0.024833	0.0666727	0.229533	57	45	33	protein_coding	protein_coding	tetratricopeptide repeat domain 17 [Source:HGNC Symbol;Acc:HGNC:25596]	NA	NO	0.935146	YES	NO	NO	NO	4.23301	4.22289	4.07218	3.77694	0.236756	0.050388	0.0784783	0.187387	0.0559308	0.0119321	0.0192718	0.0496136	0.213337	0.344565	0.887053	0.997609
ENSG00000053371.13	ENSG00000053371	AKR7A2	chr1;chr1;chr1;chr1;chr1;chr1;chr1;chr1;chr1;chr1;chr1;chr1;chr1;chr1;chr1;chr1;chr1;chr1;chr1;chr1;chr1;chr1;chr1;chr1;chr1;chr1	1779	48.1659	45.5312	47.236	36.5907	51.3492	66.1485	49.7568	33.5225	1.07117	0.376124	0.439101	0.627904	0.660464	0.178989	0.577292	0.87447	87	39	32	protein_coding	protein_coding	aldo-keto reductase family 7 member A2 [Source:HGNC Symbol;Acc:HGNC:389]	0.724689	NO	8.04782	YES	NO	NO	YES	49.7575	55.8398	48.4964	35.0566	0.865817	0.277556	0.508196	0.751187	0.0174007	0.00497058	0.0104791	0.0214278	0.285654	0.60222	1.23143	1.12224
ENSG00000053372.5	ENSG00000053372	MRTO4	chr1;chr1;chr1;chr1;chr1;chr1;chr1;chr1;chr1;chr1;chr1;chr1;chr1;chr1	2556	51.8097	45.3834	37.0335	48.1052	46.9275	45.6803	53.2787	34.2689	0.629856	0.181236	0.195256	0.32777	0.621933	0.121612	0.383943	0.625546	116	41	23	protein_coding	protein_coding	MRT4 homolog, ribosome maturation factor [Source:HGNC Symbol;Acc:HGNC:18477]	0.706924	NO	0.134826	YES	NO	NO	NO	49.3686	45.5318	45.1561	41.187	0.625894	0.151424	0.289599	0.476658	0.012678	0.00332567	0.00641329	0.011573	0.262319	0.505861	0.912843	0.922283
ENSG00000053747.17	ENSG00000053747	LAMA3	chr18;chr18;chr18;chr18;chr18;chr18;chr18;chr18;chr18;chr18;chr18;chr18;chr18;chr18;chr18;chr18;chr18;chr18;chr18;chr18;chr18;chr18;chr18;chr18;chr18;chr18;chr18;chr18;chr18;chr18;chr18;chr18;chr18;chr18;chr18;chr18;chr18;chr18;chr18;chr18;chr18;chr18;chr18;chr18;chr18;chr18;chr18;chr18;chr18;chr18;chr18;chr18;chr18;chr18;chr18;chr18;chr18;chr18;chr18;chr18;chr18;chr18;chr18;chr18;chr18;chr18;chr…	14488	2.80782	2.76091	3.53343	2.79566	4.82487	2.66518	2.76764	2.50836	0.176886	0.0781588	0.0449314	0.103605	0.112108	0.0183152	0.0488328	0.0745676	53	39	25	protein_coding	protein_coding	laminin subunit alpha 3 [Source:HGNC Symbol;Acc:HGNC:6483]	0.502762	NO	0.314783	NO	NO	YES	NO	3.81635	2.71304	3.15054	2.65201	0.144497	0.048237	0.0468821	0.0890861	0.0378625	0.0177797	0.0148807	0.033592	0.469585	0.393018	0.887209	0.7109
ENSG00000054116.12	ENSG00000054116	TRAPPC3	chr1;chr1;chr1;chr1;chr1;chr1;chr1;chr1;chr1;chr1;chr1;chr1;chr1;chr1;chr1;chr1;chr1;chr1;chr1;chr1;chr1;chr1;chr1;chr1;chr1;chr1;chr1;chr1;chr1;chr1;chr1;chr1;chr1;chr1;chr1;chr1;chr1;chr1;chr1;chr1;chr1	3527	23.8038	22.1151	20.2654	23.3778	27.4768	22.9384	19.9489	22.7209	0.521661	0.199444	0.209176	0.247431	0.342933	0.0816827	0.18118	0.257295	86	35	21	protein_coding	protein_coding	trafficking protein particle complex subunit 3 [Source:HGNC Symbol;Acc:HGNC:19942]	0.514158	NO	1.99669	YES	NO	NO	NO	25.6403	22.5268	20.1072	23.0494	0.432297	0.140563	0.195178	0.252363	0.0168601	0.00623984	0.00970688	0.0109488	0.370096	0.575732	0.649394	0.878568
ENSG00000054118.15	ENSG00000054118	THRAP3	chr1;chr1;chr1;chr1;chr1;chr1;chr1;chr1;chr1;chr1;chr1;chr1;chr1;chr1;chr1;chr1;chr1;chr1;chr1;chr1;chr1;chr1;chr1;chr1;chr1;chr1;chr1;chr1;chr1;chr1;chr1;chr1;chr1;chr1;chr1;chr1;chr1;chr1;chr1;chr1;chr1;chr1;chr1;chr1	4720	43.8265	32.4153	38.6767	36.6235	38.876	38.7612	38.7896	41.6556	0.863149	0.352592	0.331	0.56207	0.776087	0.163836	0.338466	0.540167	199	97	59	protein_coding	protein_coding	thyroid hormone receptor associated protein 3 [Source:HGNC Symbol;Acc:HGNC:22964]	0.496979	NO	1.59193	YES	NO	NO	NO	41.3512	35.5882	38.7332	39.1395	0.819618	0.258214	0.334733	0.551119	0.0198209	0.00725561	0.00864202	0.0140809	0.366059	0.436006	0.710406	0.860632
ENSG00000054148.18	ENSG00000054148	PHPT1	chr9;chr9;chr9;chr9;chr9;chr9;chr9;chr9;chr9;chr9;chr9;chr9;chr9;chr9;chr9;chr9;chr9;chr9;chr9;chr9;chr9	1612	60.1358	55.8313	45.5384	56.9827	43.364	52.4697	66.1754	41.0418	2.14008	0.73439	0.753807	1.1477	1.2434	0.366844	1.09015	0.777412	90	69	29	protein_coding	protein_coding	phosphohistidine phosphatase 1 [Source:HGNC Symbol;Acc:HGNC:30033]	0.179931	NO	11.8761	YES	NO	NO	NO	51.7499	54.1505	55.8569	49.0122	1.69174	0.550617	0.921976	0.962558	0.0326906	0.0101683	0.016506	0.0196391	0.311045	0.504916	0.600757	1.04639
ENSG00000054523.20	ENSG00000054523	KIF1B	chr1;chr1;chr1;chr1;chr1;chr1;chr1;chr1;chr1;chr1;chr1;chr1;chr1;chr1;chr1;chr1;chr1;chr1;chr1;chr1;chr1;chr1;chr1;chr1;chr1;chr1;chr1;chr1;chr1;chr1;chr1;chr1;chr1;chr1;chr1;chr1;chr1;chr1;chr1;chr1;chr1;chr1;chr1;chr1;chr1;chr1;chr1;chr1;chr1;chr1;chr1;chr1;chr1;chr1;chr1;chr1;chr1;chr1;chr1;chr1;chr1;chr1;chr1;chr1;chr1;chr1;chr1;chr1;chr1;chr1;chr1;chr1;chr1;chr1;chr1;chr1;chr1;chr1;chr1;chr1…	18915	9.38054	4.65239	6.48525	6.34754	7.76921	5.10351	7.3196	7.0447	0.217125	0.0780072	0.0986574	0.134721	0.151642	0.0368751	0.0844599	0.121084	127	86	53	protein_coding	protein_coding	kinesin family member 1B [Source:HGNC Symbol;Acc:HGNC:16636]	0.31746	NO	-1.77949	YES	NO	NO	NO	8.57488	4.87795	6.90242	6.69612	0.184383	0.0574412	0.0915586	0.127903	0.0215027	0.0117757	0.0132647	0.019101	0.547637	0.616885	0.888306	0.568865
ENSG00000054598.9	ENSG00000054598	FOXC1	chr6	3983	80.1856	73.8137	57.231	64.4647	77.1814	61.1676	62.8724	59.4232	1.80651	0.861514	0.920691	0.928998	1.86541	0.300745	0.945436	1.28024	265	169	106	protein_coding	protein_coding	forkhead box C1 [Source:HGNC Symbol;Acc:HGNC:3800]	0.880795	NO	-11.1306	YES	NO	NO	NO	78.6835	67.4907	60.0517	61.944	1.83596	0.58113	0.933064	1.10462	0.0233335	0.00861052	0.0155377	0.0178325	0.36902	0.665896	0.764246	0.857749
ENSG00000054793.14	ENSG00000054793	ATP9A	chr20;chr20;chr20;chr20;chr20;chr20;chr20;chr20;chr20;chr20;chr20;chr20;chr20;chr20;chr20;chr20;chr20;chr20;chr20;chr20;chr20;chr20;chr20;chr20;chr20;chr20;chr20;chr20;chr20;chr20;chr20;chr20;chr20;chr20;chr20;chr20;chr20;chr20;chr20;chr20;chr20;chr20;chr20;chr20;chr20;chr20;chr20;chr20;chr20;chr20;chr20;chr20;chr20;chr20	8073	18.5478	16.4747	18.9039	14.0659	19.9744	13.2102	16.1189	13.5047	1.19245	0.225275	0.36017	0.674541	0.821888	0.0957894	0.228986	0.867158	162	117	81	protein_coding	protein_coding	ATPase phospholipid transporting 9A (putative) [Source:HGNC Symbol;Acc:HGNC:13540]	0.402878	NO	1.84095	NO	YES	NO	NO	19.2611	14.8424	17.5114	13.7853	1.00717	0.160532	0.294578	0.77085	0.0522903	0.0108158	0.016822	0.0559182	0.206841	0.321705	1.06938	0.770592
ENSG00000054965.11	ENSG00000054965	FAM168A	chr11;chr11;chr11;chr11;chr11;chr11;chr11;chr11;chr11;chr11;chr11;chr11;chr11;chr11;chr11;chr11;chr11;chr11;chr11;chr11;chr11;chr11;chr11;chr11;chr11;chr11;chr11;chr11;chr11;chr11;chr11	7887	14.5955	17.7507	16.6555	13.4806	15.1075	18.1844	16.6909	15.7135	0.504057	0.163152	0.20359	0.256706	0.315476	0.0682494	0.162045	0.2356	136	72	43	protein_coding	protein_coding	family with sequence similarity 168 member A [Source:HGNC Symbol;Acc:HGNC:28999]	1.568	NO	-0.519512	YES	NO	NO	NO	14.8515	17.9676	16.6732	14.597	0.409767	0.115701	0.182818	0.246153	0.0275909	0.00643942	0.0109648	0.0168632	0.233389	0.397405	0.611185	1.20981
ENSG00000055044.11	ENSG00000055044	NOP58	chr2;chr2;chr2;chr2;chr2;chr2;chr2;chr2;chr2;chr2;chr2;chr2;chr2;chr2;chr2;chr2;chr2;chr2;chr2;chr2;chr2;chr2;chr2;chr2;chr2;chr2;chr2;chr2;chr2;chr2;chr2;chr2;chr2;chr2;chr2;chr2;chr2;chr2;chr2;chr2;chr2;chr2;chr2;chr2;chr2;chr2;chr2;chr2;chr2;chr2;chr2;chr2;chr2;chr2;chr2;chr2;chr2;chr2;chr2;chr2	3274	17.1836	11.6066	13.2759	11.9294	13.5869	12.6363	20.3351	10.8153	0.973418	0.324904	0.298244	0.373171	0.591093	0.115783	0.341567	0.38277	56	45	29	protein_coding	nonsense_mediated_decay	NOP58 ribonucleoprotein [Source:HGNC Symbol;Acc:HGNC:29926]	0.671955	NO	1.93759	YES	NO	NO	NO	15.3853	12.1214	16.8055	11.3723	0.782255	0.220344	0.319905	0.377971	0.0508444	0.018178	0.0190358	0.0332359	0.357522	0.374393	0.65368	0.78786
ENSG00000055070.17	ENSG00000055070	SZRD1	chr1;chr1;chr1;chr1;chr1;chr1;chr1;chr1;chr1;chr1;chr1;chr1;chr1;chr1;chr1;chr1;chr1;chr1;chr1;chr1;chr1;chr1;chr1;chr1;chr1;chr1;chr1;chr1;chr1;chr1;chr1;chr1;chr1;chr1;chr1;chr1;chr1;chr1;chr1;chr1	4742	65.1609	52.7204	57.033	51.096	60.975	52.1527	46.5869	58.3617	1.19865	0.47759	0.521652	0.898085	1.01298	0.284584	0.649727	0.975081	280	135	107	protein_coding	protein_coding_CDS_not_defined	SUZ RNA binding domain containing 1 [Source:HGNC Symbol;Acc:HGNC:30232]	0.0128913	NO	2.75055	YES	NO	NO	NO	63.0679	52.4365	51.8099	54.7289	1.10581	0.381087	0.585689	0.936583	0.0175336	0.00726758	0.0113046	0.0171131	0.414494	0.644736	0.976017	0.831429
ENSG00000055130.18	ENSG00000055130	CUL1	chr7;chr7;chr7;chr7;chr7;chr7;chr7;chr7;chr7;chr7;chr7;chr7;chr7;chr7;chr7;chr7;chr7;chr7;chr7;chr7;chr7;chr7;chr7;chr7;chr7;chr7;chr7;chr7;chr7;chr7;chr7;chr7;chr7;chr7;chr7;chr7;chr7;chr7;chr7;chr7;chr7;chr7;chr7;chr7;chr7;chr7;chr7;chr7;chr7;chr7;chr7;chr7;chr7;chr7;chr7;chr7;chr7;chr7;chr7;chr7;chr7;chr7;chr7;chr7;chr7;chr7;chr7;chr7;chr7;chr7;chr7;chr7;chr7;chr7;chr7;chr7;chr7;chr7;chr7;chr7…	4152	15.4261	12.5241	15.8191	13.4134	14.3488	10.8499	21.3192	10.9969	0.522267	0.173554	0.141105	0.201778	0.391189	0.0566052	0.148411	0.29142	66	31	24	protein_coding	protein_coding	cullin 1 [Source:HGNC Symbol;Acc:HGNC:2551]	0.558678	NO	-1.02563	YES	NO	NO	NO	14.8874	11.687	18.5691	12.2051	0.456728	0.11508	0.144758	0.246599	0.0306788	0.00984682	0.00779563	0.0202045	0.320965	0.254105	0.658582	0.785023
ENSG00000055163.21	ENSG00000055163	CYFIP2	chr5;chr5;chr5;chr5;chr5;chr5;chr5;chr5;chr5;chr5;chr5;chr5;chr5;chr5;chr5;chr5;chr5;chr5;chr5;chr5;chr5;chr5;chr5;chr5;chr5;chr5;chr5;chr5;chr5;chr5;chr5;chr5;chr5;chr5;chr5;chr5;chr5;chr5;chr5;chr5;chr5;chr5;chr5;chr5;chr5;chr5;chr5;chr5;chr5;chr5;chr5;chr5;chr5;chr5;chr5;chr5;chr5;chr5;chr5;chr5;chr5;chr5;chr5;chr5;chr5;chr5;chr5;chr5;chr5;chr5;chr5;chr5;chr5;chr5;chr5;chr5;chr5;chr5;chr5;chr5…	10564	18.2708	19.1215	17.0979	14.104	18.6481	17.1445	15.2543	13.5839	0.51006	0.1819	0.275241	0.218089	0.363112	0.0789435	0.298133	0.310888	197	112	66	protein_coding	protein_coding	cytoplasmic FMR1 interacting protein 2 [Source:HGNC Symbol;Acc:HGNC:13760]	0.62724	NO	6.25854	YES	NO	NO	NO	18.4594	18.133	16.1761	13.844	0.436586	0.130422	0.286687	0.264489	0.0236511	0.0071925	0.0177228	0.019105	0.304108	0.749345	0.807783	0.982315
ENSG00000055208.20	ENSG00000055208	TAB2	chr6;chr6;chr6;chr6;chr6;chr6;chr6;chr6;chr6;chr6;chr6;chr6;chr6;chr6;chr6;chr6;chr6;chr6;chr6;chr6;chr6;chr6;chr6;chr6;chr6;chr6;chr6;chr6;chr6;chr6;chr6;chr6;chr6;chr6;chr6;chr6;chr6;chr6;chr6;chr6;chr6;chr6;chr6;chr6;chr6;chr6;chr6;chr6;chr6;chr6;chr6;chr6;chr6;chr6	6109	7.50907	5.40187	8.53794	9.94519	8.32188	7.52464	6.68753	5.49117	0.44639	0.171318	0.216669	0.325704	0.2885	0.0657745	0.164377	0.41735	59	51	33	protein_coding	protein_coding	TGF-beta activated kinase 1 (MAP3K7) binding protein 2 [Source:HGNC Symbol;Acc:HGNC:17075]	NA	NO	-3.75643	YES	NO	NO	NO	7.91548	6.46325	7.61274	7.71818	0.367445	0.118546	0.190523	0.371527	0.0464211	0.0183416	0.0250269	0.0481366	0.395113	0.539128	1.03696	0.816534
ENSG00000055332.19	ENSG00000055332	EIF2AK2	chr2;chr2;chr2;chr2;chr2;chr2;chr2;chr2;chr2;chr2;chr2;chr2;chr2;chr2;chr2;chr2;chr2;chr2;chr2;chr2;chr2;chr2;chr2;chr2;chr2;chr2;chr2;chr2;chr2;chr2;chr2;chr2;chr2;chr2;chr2;chr2;chr2;chr2;chr2;chr2;chr2;chr2;chr2;chr2;chr2;chr2;chr2;chr2;chr2;chr2;chr2;chr2;chr2;chr2;chr2;chr2;chr2;chr2;chr2;chr2;chr2;chr2;chr2;chr2;chr2;chr2;chr2;chr2;chr2;chr2;chr2;chr2;chr2;chr2;chr2;chr2;chr2;chr2;chr2;chr2…	11036	6.50949	5.43675	7.17682	4.71873	5.03846	4.16528	5.6214	3.884	0.214352	0.0963879	0.108141	0.129685	0.253641	0.0405315	0.0765154	0.14488	72	50	37	protein_coding	protein_coding	eukaryotic translation initiation factor 2 alpha kinase 2 [Source:HGNC Symbol;Acc:HGNC:9437]	0.839662	NO	1.12591	YES	NO	NO	NO	5.77398	4.80102	6.39911	4.30136	0.233996	0.0684597	0.0923279	0.137283	0.040526	0.0142594	0.0144283	0.0319161	0.351858	0.356024	0.787545	0.831492
ENSG00000055483.20	ENSG00000055483	USP36	chr17;chr17;chr17;chr17;chr17;chr17;chr17;chr17;chr17;chr17;chr17;chr17;chr17;chr17;chr17;chr17;chr17;chr17;chr17;chr17;chr17;chr17;chr17;chr17;chr17;chr17;chr17;chr17;chr17;chr17;chr17;chr17;chr17;chr17;chr17;chr17;chr17;chr17;chr17;chr17;chr17;chr17;chr17;chr17;chr17;chr17;chr17;chr17;chr17;chr17;chr17;chr17;chr17;chr17;chr17;chr17;chr17;chr17;chr17;chr17;chr17;chr17;chr17;chr17;chr17;chr17;chr…	9269	26.5195	22.3325	19.7993	19.1178	25.0243	20.3333	20.0791	19.4025	0.20559	0.177697	0.0959817	0.173238	0.216243	0.076886	0.177279	0.214458	205	58	41	protein_coding	nonsense_mediated_decay	ubiquitin specific peptidase 36 [Source:HGNC Symbol;Acc:HGNC:20062]	0.347267	NO	-4.59419	YES	NO	NO	NO	25.7719	21.3329	19.9392	19.2601	0.210916	0.127292	0.136631	0.193848	0.00818396	0.00596692	0.00685235	0.0100648	0.7291	0.837291	1.22982	0.827757
ENSG00000055609.21	ENSG00000055609	KMT2C	chr7;chr7;chr7;chr7;chr7;chr7;chr7;chr7;chr7;chr7;chr7;chr7;chr7;chr7;chr7;chr7;chr7;chr7;chr7;chr7;chr7;chr7;chr7;chr7;chr7;chr7;chr7;chr7;chr7;chr7;chr7;chr7;chr7;chr7;chr7;chr7;chr7;chr7;chr7;chr7;chr7;chr7;chr7;chr7;chr7;chr7;chr7;chr7;chr7;chr7;chr7;chr7;chr7;chr7;chr7;chr7;chr7;chr7;chr7;chr7;chr7;chr7;chr7;chr7;chr7;chr7;chr7;chr7;chr7;chr7;chr7;chr7;chr7;chr7;chr7;chr7;chr7;chr7;chr7;chr7…	53322	1.57451	1.23776	1.59406	1.3293	1.86215	1.31037	1.73099	1.32813	0.0720917	0.0231669	0.0366246	0.0582643	0.0583287	0.0113746	0.0346687	0.036469	90	76	45	protein_coding	protein_coding	lysine methyltransferase 2C [Source:HGNC Symbol;Acc:HGNC:13726]	0.651584	NO	-3.37066	YES	NO	NO	NO	1.71833	1.27407	1.66253	1.32872	0.0652102	0.0172708	0.0356467	0.0473667	0.0379497	0.0135556	0.0214412	0.0356485	0.3572	0.56499	0.939361	0.741455
ENSG00000055917.17	ENSG00000055917	PUM2	chr2;chr2;chr2;chr2;chr2;chr2;chr2;chr2;chr2;chr2;chr2;chr2;chr2;chr2;chr2;chr2;chr2;chr2;chr2;chr2;chr2;chr2;chr2;chr2;chr2;chr2;chr2;chr2;chr2;chr2;chr2;chr2;chr2;chr2;chr2;chr2;chr2;chr2;chr2;chr2;chr2;chr2;chr2;chr2;chr2;chr2;chr2;chr2;chr2;chr2;chr2;chr2;chr2;chr2;chr2;chr2;chr2;chr2;chr2;chr2;chr2;chr2;chr2;chr2;chr2;chr2;chr2;chr2;chr2;chr2;chr2;chr2;chr2;chr2;chr2;chr2;chr2;chr2;chr2;chr2…	6979	11.5337	9.02708	7.88881	11.1927	12.4064	9.08954	8.56399	9.74681	0.418989	0.135211	0.233188	0.285102	0.237681	0.0793016	0.137346	0.42105	75	57	42	protein_coding	protein_coding	pumilio RNA binding family member 2 [Source:HGNC Symbol;Acc:HGNC:14958]	0.343558	NO	-4.40216	YES	NO	NO	NO	11.9701	9.05831	8.2264	10.4698	0.328335	0.107256	0.185267	0.353076	0.0274297	0.0118407	0.022521	0.0337235	0.431673	0.821044	1.22945	0.756747
ENSG00000056097.16	ENSG00000056097	ZFR	chr5;chr5;chr5;chr5;chr5;chr5;chr5;chr5;chr5;chr5;chr5;chr5;chr5;chr5;chr5;chr5;chr5;chr5;chr5;chr5;chr5;chr5;chr5;chr5;chr5;chr5;chr5;chr5;chr5;chr5;chr5;chr5;chr5;chr5;chr5;chr5;chr5;chr5;chr5;chr5;chr5;chr5;chr5;chr5;chr5;chr5;chr5;chr5;chr5	6771	14.5724	10.7813	12.5533	11.1092	12.2009	11.1339	9.27401	6.3305	0.538612	0.258458	0.278807	0.489767	0.377681	0.0615832	0.195494	0.357399	95	73	46	protein_coding	protein_coding	zinc finger RNA binding protein [Source:HGNC Symbol;Acc:HGNC:17277]	0.522569	NO	1.58291	YES	NO	NO	NO	13.3867	10.9576	10.9137	8.71987	0.458147	0.160021	0.237151	0.423583	0.0342241	0.0146036	0.0217297	0.0485768	0.426707	0.634924	1.41937	0.818544
ENSG00000056586.16	ENSG00000056586	RC3H2	chr9;chr9;chr9;chr9;chr9;chr9;chr9;chr9;chr9;chr9;chr9;chr9;chr9;chr9;chr9;chr9;chr9;chr9;chr9;chr9;chr9;chr9;chr9;chr9;chr9;chr9;chr9;chr9;chr9;chr9;chr9;chr9;chr9;chr9;chr9;chr9;chr9;chr9;chr9;chr9;chr9;chr9;chr9;chr9;chr9;chr9;chr9;chr9;chr9;chr9;chr9;chr9;chr9;chr9;chr9;chr9;chr9;chr9;chr9;chr9;chr9;chr9;chr9;chr9;chr9;chr9;chr9;chr9;chr9;chr9;chr9;chr9;chr9;chr9;chr9;chr9;chr9;chr9;chr9;chr9…	11563	8.3087	5.70786	8.68745	6.81805	7.96892	6.83776	6.47749	7.7363	0.383592	0.126122	0.197041	0.199247	0.271968	0.0458965	0.177636	0.164437	104	85	44	protein_coding	protein_coding	ring finger and CCCH-type domains 2 [Source:HGNC Symbol;Acc:HGNC:21461]	NA	NO	-0.981913	YES	NO	NO	NO	8.13881	6.27281	7.58247	7.27718	0.32778	0.0860093	0.187338	0.181842	0.0402737	0.0137114	0.0247068	0.024988	0.340457	0.613471	0.620456	0.770729
ENSG00000057019.16	ENSG00000057019	DCBLD2	chr3;chr3;chr3;chr3;chr3;chr3;chr3;chr3;chr3;chr3;chr3;chr3;chr3;chr3;chr3;chr3;chr3;chr3;chr3;chr3;chr3;chr3;chr3;chr3;chr3;chr3;chr3;chr3;chr3;chr3;chr3;chr3;chr3;chr3;chr3;chr3;chr3;chr3;chr3;chr3;chr3;chr3;chr3;chr3;chr3;chr3;chr3;chr3;chr3;chr3;chr3;chr3;chr3;chr3;chr3;chr3;chr3;chr3;chr3;chr3;chr3;chr3;chr3;chr3;chr3	11280	4.52713	2.65957	3.51079	4.03957	4.43653	3.42315	4.29253	3.71737	0.390303	0.0821348	0.146198	0.293991	0.361509	0.0322615	0.139604	0.35245	69	48	30	protein_coding	protein_coding	discoidin, CUB and LCCL domain containing 2 [Source:HGNC Symbol;Acc:HGNC:24627]	0.552189	NO	-0.777481	NO	YES	NO	NO	4.48183	3.04136	3.90166	3.87847	0.375906	0.0571981	0.142901	0.32322	0.0838733	0.0188067	0.0366258	0.0833369	0.224228	0.43668	0.993605	0.678598
ENSG00000057252.13	ENSG00000057252	SOAT1	chr1;chr1;chr1;chr1;chr1;chr1;chr1;chr1;chr1;chr1;chr1;chr1;chr1;chr1;chr1;chr1;chr1;chr1;chr1;chr1;chr1;chr1;chr1;chr1;chr1;chr1;chr1;chr1;chr1;chr1;chr1;chr1;chr1;chr1;chr1;chr1;chr1;chr1;chr1;chr1;chr1;chr1;chr1;chr1;chr1;chr1;chr1;chr1;chr1;chr1;chr1;chr1;chr1	7005	13.0972	9.99286	9.1005	8.56986	12.8139	7.21839	11.8803	11.5729	0.445576	0.13226	0.164174	0.274078	0.330532	0.0400448	0.188964	0.277602	83	55	37	protein_coding	protein_coding	sterol O-acyltransferase 1 [Source:HGNC Symbol;Acc:HGNC:11177]	0.628571	NO	3.18133	NO	YES	NO	NO	12.9556	8.60563	10.4904	10.0714	0.388054	0.0861523	0.176569	0.27584	0.0299527	0.0100112	0.0168315	0.0273884	0.334233	0.561936	0.914389	0.664242
ENSG00000057608.17	ENSG00000057608	GDI2	chr10;chr10;chr10;chr10;chr10;chr10;chr10;chr10;chr10;chr10;chr10;chr10;chr10;chr10;chr10;chr10;chr10;chr10;chr10;chr10;chr10;chr10;chr10;chr10;chr10;chr10;chr10;chr10;chr10;chr10;chr10;chr10;chr10;chr10;chr10;chr10;chr10;chr10;chr10;chr10;chr10;chr10;chr10;chr10;chr10;chr10;chr10;chr10;chr10;chr10;chr10;chr10;chr10;chr10;chr10;chr10;chr10;chr10	3918	56.3321	53.0883	45.8541	37.8437	40.7515	46.6954	44.2195	31.1559	1.55136	0.63496	0.786432	0.436567	1.19956	0.199308	0.547548	0.650738	199	131	49	protein_coding	protein_coding	GDP dissociation inhibitor 2 [Source:HGNC Symbol;Acc:HGNC:4227]	3.02168	NO	4.49347	YES	NO	NO	NO	48.5418	49.8919	45.0368	34.4998	1.37546	0.417134	0.66699	0.543652	0.0283356	0.00836076	0.0148099	0.0157581	0.295062	0.522661	0.556126	1.02781
ENSG00000057935.14	ENSG00000057935	MTA3	chr2;chr2;chr2;chr2;chr2;chr2;chr2;chr2;chr2;chr2;chr2;chr2;chr2;chr2;chr2;chr2;chr2;chr2;chr2;chr2;chr2;chr2;chr2;chr2;chr2;chr2;chr2;chr2;chr2;chr2;chr2;chr2;chr2;chr2;chr2;chr2;chr2;chr2;chr2;chr2;chr2;chr2;chr2;chr2;chr2;chr2;chr2;chr2;chr2;chr2;chr2;chr2;chr2;chr2;chr2;chr2;chr2;chr2;chr2;chr2;chr2;chr2;chr2;chr2;chr2;chr2;chr2;chr2;chr2;chr2;chr2;chr2;chr2;chr2;chr2;chr2;chr2;chr2;chr2;chr2…	10580	5.56293	4.53686	5.84284	4.3752	4.50482	6.16962	3.93296	2.28992	0.173904	0.0518928	0.0799864	0.0857841	0.101256	0.0157648	0.107856	0.138871	56	32	22	protein_coding	protein_coding	metastasis associated 1 family member 3 [Source:HGNC Symbol;Acc:HGNC:23784]	1.17582	NO	0.243306	YES	NO	NO	NO	5.03388	5.35324	4.8879	3.33256	0.13758	0.0338288	0.0939211	0.112328	0.0273308	0.00631931	0.019215	0.0337061	0.231215	0.703053	1.23326	1.06344
ENSG00000058262.11	ENSG00000058262	SEC61A1	chr3;chr3;chr3;chr3;chr3;chr3;chr3;chr3;chr3;chr3;chr3;chr3;chr3;chr3;chr3;chr3;chr3;chr3;chr3;chr3;chr3;chr3;chr3;chr3;chr3;chr3;chr3;chr3;chr3;chr3;chr3;chr3;chr3;chr3;chr3;chr3;chr3;chr3;chr3;chr3;chr3;chr3;chr3;chr3;chr3;chr3;chr3;chr3;chr3;chr3;chr3;chr3;chr3;chr3;chr3;chr3;chr3;chr3;chr3;chr3;chr3;chr3;chr3;chr3;chr3;chr3;chr3;chr3;chr3;chr3;chr3;chr3;chr3;chr3;chr3;chr3;chr3;chr3;chr3;chr3…	11707	49.8304	45.4429	42.2429	40.6522	40.6437	49.2388	48.8561	38.2853	0.920522	0.304832	0.385527	0.605298	0.870809	0.141824	0.360649	0.668115	532	208	181	protein_coding	protein_coding	SEC61 translocon subunit alpha 1 [Source:HGNC Symbol;Acc:HGNC:18276]	1.09665	NO	4.1883	NO	YES	NO	NO	45.2371	47.3409	45.5495	39.4688	0.895666	0.223328	0.373088	0.636707	0.0197994	0.00471745	0.00819083	0.0161319	0.238262	0.413691	0.814769	1.04651
ENSG00000058600.16	ENSG00000058600	POLR3E	chr16;chr16;chr16;chr16;chr16;chr16;chr16;chr16;chr16;chr16;chr16;chr16;chr16;chr16;chr16;chr16;chr16;chr16;chr16;chr16;chr16;chr16;chr16;chr16;chr16;chr16;chr16;chr16;chr16;chr16;chr16;chr16;chr16;chr16;chr16;chr16;chr16;chr16;chr16;chr16;chr16;chr16;chr16;chr16;chr16;chr16;chr16;chr16;chr16;chr16;chr16;chr16;chr16;chr16;chr16;chr16;chr16;chr16;chr16;chr16;chr16;chr16;chr16;chr16;chr16;chr16;chr…	9486	15.785	10.8581	12.8297	8.99711	8.29018	10.2733	11.6443	11.886	0.131615	0.0452168	0.0960735	0.128796	0.0983619	0.0303705	0.0697708	0.154887	106	35	25	protein_coding	protein_coding	RNA polymerase III subunit E [Source:HGNC Symbol;Acc:HGNC:30347]	1.37925	NO	-1.2197	YES	NO	NO	NO	12.0376	10.5657	12.237	10.4415	0.114989	0.0377937	0.0829221	0.141842	0.00955248	0.00357702	0.00677635	0.0135843	0.37446	0.709381	1.42208	0.877726
ENSG00000058668.16	ENSG00000058668	ATP2B4	chr1;chr1;chr1;chr1;chr1;chr1;chr1;chr1;chr1;chr1;chr1;chr1;chr1;chr1;chr1;chr1;chr1;chr1;chr1;chr1;chr1;chr1;chr1;chr1;chr1;chr1;chr1;chr1;chr1;chr1;chr1;chr1;chr1;chr1;chr1;chr1;chr1;chr1;chr1;chr1;chr1;chr1;chr1;chr1;chr1;chr1;chr1;chr1;chr1;chr1;chr1;chr1;chr1;chr1;chr1;chr1;chr1;chr1;chr1;chr1;chr1;chr1;chr1;chr1;chr1;chr1;chr1;chr1;chr1;chr1;chr1;chr1;chr1;chr1;chr1;chr1	9502	17.9445	13.1551	17.1791	11.8745	15.9672	15.1904	14.7299	15.5925	0.878263	0.176951	0.260332	0.587792	0.661916	0.0845752	0.189745	0.532095	169	117	79	protein_coding	protein_coding	ATPase plasma membrane Ca2+ transporting 4 [Source:HGNC Symbol;Acc:HGNC:817]	1.16667	NO	2.35899	NO	YES	NO	NO	16.9559	14.1728	15.9545	13.7335	0.77009	0.130763	0.225038	0.559944	0.0454173	0.00922636	0.014105	0.0407722	0.203147	0.310565	0.897725	0.835862
ENSG00000058804.12	ENSG00000058804	NDC1	chr1;chr1;chr1;chr1;chr1;chr1;chr1;chr1;chr1;chr1;chr1;chr1;chr1;chr1;chr1;chr1;chr1;chr1;chr1;chr1;chr1;chr1;chr1	4720	26.7726	17.5847	23.1242	22.066	19.8587	18.1145	23.0814	19.3471	1.09982	0.170843	0.376972	0.769149	0.79073	0.0835244	0.319125	0.686653	113	82	47	protein_coding	protein_coding	NDC1 transmembrane nucleoporin [Source:HGNC Symbol;Acc:HGNC:25525]	2.39509	NO	1.88118	NO	YES	NO	NO	23.3157	17.8496	23.1028	20.7066	0.945274	0.127184	0.348049	0.727901	0.0405424	0.0071253	0.0150652	0.0351531	0.175749	0.371591	0.86707	0.765563
ENSG00000059122.17	ENSG00000059122	FLYWCH1	chr16;chr16;chr16;chr16;chr16;chr16;chr16;chr16;chr16;chr16;chr16;chr16;chr16;chr16;chr16;chr16;chr16;chr16;chr16;chr16;chr16;chr16;chr16;chr16;chr16;chr16;chr16;chr16;chr16;chr16;chr16;chr16;chr16;chr16;chr16;chr16;chr16;chr16;chr16;chr16;chr16;chr16;chr16;chr16;chr16;chr16;chr16;chr16;chr16;chr16;chr16;chr16;chr16;chr16;chr16;chr16;chr16;chr16;chr16;chr16;chr16;chr16;chr16;chr16;chr16;chr16;chr…	8425	13.0471	7.95252	9.1717	9.61506	10.5599	11.3488	12.6617	8.62696	0.288581	0.0834942	0.0746905	0.128443	0.151767	0.0368949	0.111064	0.133359	80	41	26	protein_coding	protein_coding	FLYWCH-type zinc finger 1 [Source:HGNC Symbol;Acc:HGNC:25404]	NA	NO	0.474961	YES	NO	NO	NO	11.8035	9.65065	10.9167	9.12101	0.220174	0.0601946	0.0928772	0.130901	0.0186533	0.00623736	0.00850781	0.0143516	0.334384	0.456103	0.769386	0.817609
ENSG00000059573.9	ENSG00000059573	ALDH18A1	chr10;chr10;chr10;chr10;chr10;chr10;chr10;chr10;chr10;chr10;chr10;chr10;chr10;chr10;chr10;chr10;chr10;chr10;chr10;chr10;chr10;chr10;chr10;chr10;chr10;chr10;chr10;chr10;chr10;chr10;chr10;chr10;chr10;chr10;chr10;chr10;chr10;chr10;chr10;chr10;chr10;chr10;chr10;chr10;chr10;chr10;chr10;chr10;chr10;chr10	3759	88.8782	67.3051	81.7117	74.4634	78.8221	77.286	69.0342	68.6658	0.821602	0.282984	0.375213	0.622188	0.763048	0.153283	0.394639	0.505823	316	67	44	protein_coding	protein_coding	aldehyde dehydrogenase 18 family member A1 [Source:HGNC Symbol;Acc:HGNC:9722]	0.340816	NO	6.10263	YES	NO	NO	YES	83.8502	72.2955	75.373	71.5646	0.792325	0.218133	0.384926	0.564005	0.0094493	0.00301725	0.00510695	0.00788107	0.319309	0.540458	0.834038	0.862199
ENSG00000059588.10	ENSG00000059588	TARBP1	chr1;chr1;chr1;chr1;chr1;chr1;chr1;chr1;chr1;chr1;chr1;chr1;chr1;chr1;chr1;chr1;chr1;chr1;chr1;chr1;chr1;chr1;chr1;chr1;chr1;chr1;chr1;chr1;chr1;chr1;chr1;chr1;chr1;chr1;chr1;chr1;chr1;chr1;chr1;chr1;chr1;chr1;chr1;chr1;chr1;chr1;chr1;chr1;chr1;chr1;chr1;chr1;chr1;chr1;chr1;chr1;chr1;chr1;chr1;chr1;chr1;chr1;chr1;chr1;chr1;chr1	7819	11.4016	9.59202	12.4767	10.7303	11.6831	8.3482	9.96617	8.6997	0.239513	0.0680226	0.0638284	0.0937534	0.110493	0.0310278	0.0904835	0.176855	75	31	21	protein_coding	protein_coding	TAR (HIV-1) RNA binding protein 1 [Source:HGNC Symbol;Acc:HGNC:11568]	1.21765	NO	1.69507	YES	NO	NO	NO	11.5424	8.97011	11.2214	9.71499	0.175003	0.0495252	0.0771559	0.135304	0.0151618	0.00552113	0.00687576	0.0139274	0.364147	0.453492	0.918581	0.777147
ENSG00000060138.13	ENSG00000060138	YBX3	chr12;chr12;chr12;chr12;chr12;chr12;chr12;chr12;chr12;chr12;chr12;chr12;chr12;chr12;chr12;chr12;chr12;chr12;chr12;chr12;chr12;chr12;chr12;chr12;chr12;chr12;chr12;chr12;chr12;chr12;chr12;chr12;chr12;chr12;chr12;chr12;chr12;chr12;chr12;chr12;chr12;chr12;chr12;chr12;chr12;chr12;chr12;chr12;chr12;chr12;chr12;chr12;chr12;chr12;chr12;chr12;chr12;chr12;chr12;chr12;chr12;chr12;chr12;chr12;chr12;chr12;chr…	8621	47.5884	37.1187	32.1554	31.2097	44.2278	39.3509	42.3869	32.8586	1.98557	0.796058	0.797883	1.30382	1.64752	0.274378	0.767713	1.3935	400	312	278	protein_coding	protein_coding	Y-box binding protein 3 [Source:HGNC Symbol;Acc:HGNC:2428]	0.280192	NO	7.62912	YES	NO	NO	NO	45.9081	38.2348	37.2712	32.0341	1.81655	0.535218	0.782798	1.34866	0.0395692	0.0139982	0.0210028	0.0421006	0.353765	0.530786	1.06397	0.832855
ENSG00000060237.19	ENSG00000060237	WNK1	chr12;chr12;chr12;chr12;chr12;chr12;chr12;chr12;chr12;chr12;chr12;chr12;chr12;chr12;chr12;chr12;chr12;chr12;chr12;chr12;chr12;chr12;chr12;chr12;chr12;chr12;chr12;chr12;chr12;chr12;chr12;chr12;chr12;chr12;chr12;chr12;chr12;chr12;chr12;chr12;chr12;chr12;chr12;chr12;chr12;chr12;chr12;chr12;chr12;chr12;chr12;chr12;chr12;chr12;chr12;chr12;chr12;chr12;chr12;chr12;chr12;chr12;chr12;chr12;chr12;chr12;chr…	17280	18.3824	12.037	15.0921	14.3148	16.0433	14.631	16.5497	14.3979	0.574208	0.240278	0.280026	0.341399	0.487969	0.103543	0.380371	0.430133	288	236	169	protein_coding	protein_coding	WNK lysine deficient protein kinase 1 [Source:HGNC Symbol;Acc:HGNC:14540]	0.545685	NO	-0.329551	YES	NO	NO	NO	17.2129	13.334	15.8209	14.3564	0.531089	0.17191	0.330199	0.385766	0.0308542	0.0128926	0.020871	0.0268707	0.417856	0.676441	0.870893	0.774655
ENSG00000060339.14	ENSG00000060339	CCAR1	chr10;chr10;chr10;chr10;chr10;chr10;chr10;chr10;chr10;chr10;chr10;chr10;chr10;chr10;chr10;chr10;chr10;chr10;chr10;chr10;chr10;chr10;chr10;chr10;chr10;chr10;chr10;chr10;chr10;chr10;chr10;chr10;chr10;chr10;chr10;chr10;chr10;chr10;chr10;chr10;chr10;chr10;chr10;chr10;chr10;chr10;chr10;chr10;chr10;chr10;chr10;chr10;chr10;chr10;chr10;chr10;chr10;chr10;chr10;chr10;chr10;chr10;chr10;chr10;chr10;chr10;chr…	6059	10.1423	11.0579	8.76781	9.19166	10.226	9.71102	6.99245	6.15165	0.363312	0.206711	0.139669	0.282302	0.313695	0.0863376	0.131834	0.213963	67	49	30	protein_coding	protein_coding	cell division cycle and apoptosis regulator 1 [Source:HGNC Symbol;Acc:HGNC:24236]	0.27955	NO	0.847945	YES	NO	NO	NO	10.1842	10.3845	7.88013	7.67166	0.338504	0.146525	0.135751	0.248133	0.0332383	0.01411	0.017227	0.0323441	0.42451	0.51829	0.973098	1.01967
ENSG00000060656.20	ENSG00000060656	PTPRU	chr1;chr1;chr1;chr1;chr1;chr1;chr1;chr1;chr1;chr1;chr1;chr1;chr1;chr1;chr1;chr1;chr1;chr1;chr1;chr1;chr1;chr1;chr1;chr1;chr1;chr1;chr1;chr1;chr1;chr1;chr1;chr1;chr1;chr1;chr1;chr1;chr1;chr1;chr1;chr1;chr1;chr1;chr1;chr1;chr1;chr1;chr1;chr1;chr1;chr1;chr1;chr1;chr1;chr1;chr1;chr1;chr1;chr1;chr1;chr1;chr1;chr1;chr1;chr1;chr1;chr1;chr1;chr1;chr1;chr1;chr1;chr1;chr1;chr1;chr1;chr1;chr1;chr1;chr1;chr1…	6682	48.3151	41.6043	42.7873	38.1013	46.6006	41.8266	40.0811	38.3494	2.12906	0.423663	0.727409	1.62992	1.67566	0.228056	0.727498	1.68145	324	260	165	protein_coding	protein_coding	protein tyrosine phosphatase receptor type U [Source:HGNC Symbol;Acc:HGNC:9683]	0.735099	NO	3.62589	NO	YES	NO	NO	47.4578	41.7155	41.4342	38.2254	1.90236	0.325859	0.727454	1.65569	0.0400852	0.00781147	0.0175569	0.0433139	0.194872	0.437988	1.08054	0.879001
ENSG00000060688.13	ENSG00000060688	SNRNP40	chr1;chr1;chr1;chr1;chr1;chr1;chr1;chr1;chr1;chr1;chr1;chr1;chr1;chr1;chr1;chr1;chr1;chr1;chr1;chr1;chr1;chr1;chr1;chr1;chr1;chr1;chr1;chr1;chr1	3887	45.6478	43.221	48.7047	45.9607	52.5207	36.6609	42.8204	38.5962	0.650852	0.16773	0.20655	0.422087	0.444531	0.101424	0.393386	0.433579	168	50	37	protein_coding	protein_coding	small nuclear ribonucleoprotein U5 subunit 40 [Source:HGNC Symbol;Acc:HGNC:30857]	0.367466	NO	0.0533897	NO	YES	NO	NO	49.0842	39.9409	45.7626	42.2784	0.547691	0.134577	0.299968	0.427833	0.0111582	0.0033694	0.00655488	0.0101194	0.301967	0.58745	0.906905	0.813722
ENSG00000060749.17	ENSG00000060749	QSER1	chr11;chr11;chr11;chr11;chr11;chr11;chr11;chr11;chr11;chr11;chr11;chr11;chr11;chr11;chr11;chr11;chr11;chr11;chr11;chr11;chr11;chr11;chr11;chr11;chr11;chr11;chr11;chr11;chr11;chr11;chr11;chr11;chr11;chr11;chr11;chr11;chr11;chr11;chr11;chr11;chr11;chr11;chr11;chr11;chr11;chr11	10908	8.49022	7.70077	6.99538	5.83501	7.79203	6.4898	5.9648	8.03	0.762047	0.242225	0.286454	0.54723	0.513235	0.0910496	0.324299	0.412009	144	88	77	protein_coding	protein_coding	glutamine and serine rich 1 [Source:HGNC Symbol;Acc:HGNC:26154]	0.768293	NO	-2.24637	YES	NO	NO	NO	8.14112	7.09529	6.48009	6.9325	0.637641	0.166637	0.305376	0.479619	0.0783234	0.0234856	0.0471253	0.0691842	0.299854	0.601676	0.883314	0.871536
ENSG00000061676.16	ENSG00000061676	NCKAP1	chr2;chr2;chr2;chr2;chr2;chr2;chr2;chr2;chr2;chr2;chr2;chr2;chr2;chr2;chr2;chr2;chr2;chr2;chr2;chr2;chr2;chr2;chr2;chr2;chr2;chr2;chr2;chr2;chr2;chr2;chr2;chr2;chr2;chr2;chr2;chr2;chr2;chr2;chr2;chr2;chr2;chr2;chr2;chr2;chr2;chr2;chr2;chr2;chr2;chr2;chr2;chr2;chr2;chr2;chr2;chr2;chr2;chr2;chr2;chr2;chr2;chr2;chr2;chr2;chr2;chr2;chr2;chr2;chr2;chr2;chr2;chr2;chr2;chr2;chr2;chr2;chr2;chr2;chr2;chr2…	22520	3.84337	2.84192	3.98882	3.019	3.42149	3.59253	3.09074	3.18607	0.278658	0.0815188	0.10888	0.156557	0.178007	0.0286156	0.091208	0.147754	100	88	64	protein_coding	protein_coding	NCK associated protein 1 [Source:HGNC Symbol;Acc:HGNC:7666]	0.555874	NO	2.81511	NO	YES	NO	NO	3.63243	3.21722	3.53978	3.10254	0.228332	0.0550672	0.100044	0.152156	0.0628594	0.0171164	0.0282628	0.0490424	0.272296	0.449619	0.780192	0.885695
ENSG00000061794.13	ENSG00000061794	MRPS35	chr12;chr12;chr12;chr12;chr12;chr12;chr12;chr12;chr12;chr12;chr12;chr12;chr12;chr12;chr12;chr12;chr12;chr12;chr12;chr12;chr12;chr12;chr12;chr12;chr12;chr12;chr12;chr12;chr12;chr12	1930	32.7375	20.7254	25.0232	24.7338	25.1064	29.0575	23.5199	27.5201	1.0895	0.337807	0.57339	0.687298	0.716224	0.149272	0.484825	0.559759	60	40	25	protein_coding	nonsense_mediated_decay	mitochondrial ribosomal protein S35 [Source:HGNC Symbol;Acc:HGNC:16635]	1.33039	NO	1.51117	YES	NO	NO	YES	28.922	24.8914	24.2716	26.127	0.902864	0.24354	0.529108	0.623529	0.0312172	0.00978407	0.0217995	0.0238653	0.313419	0.698316	0.764492	0.860642
ENSG00000062194.16	ENSG00000062194	GPBP1	chr5;chr5;chr5;chr5;chr5;chr5;chr5;chr5;chr5;chr5;chr5;chr5;chr5;chr5;chr5;chr5;chr5;chr5;chr5;chr5;chr5;chr5;chr5;chr5;chr5;chr5;chr5;chr5;chr5;chr5;chr5;chr5;chr5;chr5;chr5;chr5;chr5;chr5;chr5;chr5;chr5;chr5;chr5;chr5;chr5;chr5;chr5;chr5;chr5;chr5;chr5;chr5;chr5;chr5;chr5;chr5;chr5;chr5;chr5;chr5;chr5;chr5;chr5;chr5;chr5;chr5;chr5;chr5;chr5;chr5;chr5;chr5;chr5	6472	9.89632	8.34363	7.90983	4.9172	6.87324	7.24465	5.84486	7.91876	0.421353	0.151105	0.170989	0.302043	0.234942	0.0632568	0.208052	0.233694	56	51	35	protein_coding	protein_coding	GC-rich promoter binding protein 1 [Source:HGNC Symbol;Acc:HGNC:29520]	0.494545	NO	-4.2536	YES	NO	NO	NO	8.38478	7.79414	6.87734	6.41798	0.328147	0.107181	0.189521	0.267868	0.0391361	0.0137515	0.0275573	0.0417372	0.351376	0.70414	1.06646	0.929559
ENSG00000062485.19	ENSG00000062485	CS	chr12;chr12;chr12;chr12;chr12;chr12;chr12;chr12;chr12;chr12;chr12;chr12;chr12;chr12;chr12;chr12;chr12;chr12;chr12;chr12;chr12;chr12;chr12;chr12;chr12;chr12;chr12;chr12;chr12;chr12;chr12;chr12;chr12;chr12;chr12;chr12;chr12;chr12;chr12;chr12;chr12;chr12;chr12;chr12;chr12;chr12;chr12;chr12;chr12;chr12;chr12;chr12;chr12;chr12;chr12;chr12;chr12;chr12;chr12;chr12;chr12;chr12;chr12;chr12;chr12;chr12;chr…	6401	55.1687	40.6187	42.704	39.322	50.1355	44.2373	51.0597	37.7038	1.26268	0.525352	0.708493	0.430822	0.858412	0.181216	0.705953	0.432066	283	196	64	protein_coding	nonsense_mediated_decay	citrate synthase [Source:HGNC Symbol;Acc:HGNC:2422]	3.07062	NO	6.71292	NO	YES	NO	YES	52.6521	42.428	46.8818	38.5129	1.06055	0.353284	0.707223	0.431444	0.0201425	0.00832668	0.0150852	0.0112026	0.413388	0.748925	0.556167	0.805817
ENSG00000062598.18	ENSG00000062598	ELMO2	chr20;chr20;chr20;chr20;chr20;chr20;chr20;chr20;chr20;chr20;chr20;chr20;chr20;chr20;chr20;chr20;chr20;chr20;chr20;chr20;chr20;chr20;chr20;chr20;chr20;chr20;chr20;chr20;chr20;chr20;chr20;chr20;chr20;chr20;chr20;chr20;chr20;chr20;chr20;chr20;chr20;chr20;chr20;chr20;chr20;chr20;chr20;chr20;chr20;chr20;chr20;chr20;chr20;chr20;chr20;chr20;chr20;chr20;chr20;chr20;chr20;chr20;chr20;chr20;chr20;chr20;chr…	6597	7.4784	7.42762	8.05278	5.37222	9.63286	9.19779	7.33966	7.34496	0.179293	0.0806228	0.0822301	0.132286	0.225252	0.0402229	0.0761088	0.14411	52	31	22	protein_coding	protein_coding	engulfment and cell motility 2 [Source:HGNC Symbol;Acc:HGNC:17233]	0.279762	NO	-2.06565	YES	NO	NO	NO	8.55563	8.3127	7.69622	6.35859	0.202272	0.0604229	0.0791695	0.138198	0.023642	0.00726874	0.0102868	0.021734	0.30745	0.435107	0.919298	0.971606
ENSG00000062650.20	ENSG00000062650	WAPL	chr10;chr10;chr10;chr10;chr10;chr10;chr10;chr10;chr10;chr10;chr10;chr10;chr10;chr10;chr10;chr10;chr10;chr10;chr10;chr10;chr10;chr10;chr10;chr10;chr10;chr10;chr10;chr10;chr10;chr10;chr10;chr10;chr10;chr10;chr10	7205	7.20772	6.38446	6.837	8.43236	8.48923	4.84881	8.92539	7.88912	0.433207	0.119063	0.216838	0.319764	0.167873	0.0536646	0.136205	0.173933	66	46	29	protein_coding	retained_intron	WAPL cohesin release factor [Source:HGNC Symbol;Acc:HGNC:23293]	0.22488	NO	-5.15738	YES	NO	NO	NO	7.84848	5.61663	7.8812	8.16074	0.30054	0.0863641	0.176522	0.246848	0.0382928	0.0153765	0.0223978	0.0302483	0.40155	0.58491	0.789921	0.715634
ENSG00000062716.13	ENSG00000062716	VMP1	chr17;chr17;chr17;chr17;chr17;chr17;chr17;chr17;chr17;chr17;chr17;chr17;chr17;chr17;chr17;chr17;chr17;chr17;chr17;chr17;chr17;chr17;chr17;chr17;chr17;chr17;chr17;chr17;chr17;chr17;chr17;chr17;chr17;chr17;chr17;chr17;chr17;chr17;chr17;chr17;chr17;chr17;chr17;chr17;chr17;chr17;chr17;chr17;chr17;chr17;chr17;chr17;chr17;chr17;chr17;chr17;chr17;chr17;chr17;chr17;chr17;chr17;chr17;chr17;chr17;chr17;chr…	6854	13.512	9.33761	15.0789	13.4018	17.9638	12.4745	12.142	14.0032	0.445805	0.14018	0.151962	0.42272	0.292436	0.0442454	0.0965634	0.340461	103	56	29	protein_coding	protein_coding_CDS_not_defined	vacuole membrane protein 1 [Source:HGNC Symbol;Acc:HGNC:29559]	0.452055	NO	1.96921	NO	YES	NO	NO	15.7379	10.9061	13.6105	13.7025	0.36912	0.0922128	0.124263	0.381591	0.0234542	0.00845517	0.00912994	0.0278483	0.360497	0.389267	1.18735	0.69298
ENSG00000062725.10	ENSG00000062725	APPBP2	chr17;chr17;chr17;chr17;chr17;chr17;chr17;chr17;chr17;chr17;chr17;chr17;chr17;chr17;chr17;chr17;chr17;chr17;chr17;chr17;chr17;chr17;chr17;chr17;chr17;chr17;chr17;chr17;chr17;chr17;chr17;chr17;chr17;chr17;chr17;chr17;chr17;chr17;chr17;chr17;chr17;chr17;chr17	9890	4.63831	3.13448	3.51589	3.29094	2.97178	3.71834	4.58984	4.61671	0.179392	0.0555132	0.0745968	0.109417	0.146757	0.0183978	0.0807664	0.131082	42	32	24	protein_coding	protein_coding	amyloid beta precursor protein binding protein 2 [Source:HGNC Symbol;Acc:HGNC:622]	0.970149	NO	-3.82872	YES	NO	NO	NO	3.80505	3.42641	4.05287	3.95383	0.163075	0.0369555	0.0776816	0.120249	0.0428575	0.0107855	0.0191671	0.0304134	0.25166	0.447228	0.709642	0.900491
ENSG00000062822.16	ENSG00000062822	POLD1	chr19;chr19;chr19;chr19;chr19;chr19;chr19;chr19;chr19;chr19;chr19;chr19;chr19;chr19;chr19;chr19;chr19;chr19;chr19;chr19;chr19;chr19;chr19;chr19;chr19;chr19;chr19;chr19;chr19;chr19;chr19;chr19;chr19;chr19;chr19;chr19;chr19;chr19;chr19;chr19;chr19;chr19;chr19;chr19;chr19;chr19;chr19;chr19;chr19;chr19;chr19;chr19;chr19;chr19;chr19;chr19;chr19;chr19;chr19;chr19;chr19;chr19;chr19;chr19;chr19;chr19;chr…	4934	34.9088	26.9558	28.7772	25.3601	37.5119	34.6577	34.9605	21.3409	0.57933	0.399891	0.290257	0.30422	0.441253	0.181315	0.263654	0.332815	147	66	38	protein_coding	nonsense_mediated_decay	DNA polymerase delta 1, catalytic subunit [Source:HGNC Symbol;Acc:HGNC:9175]	0.349206	NO	6.72927	YES	NO	NO	NO	36.2103	30.8068	31.8688	23.3505	0.510292	0.290603	0.276955	0.318518	0.0140924	0.0094331	0.00869047	0.0136407	0.669373	0.616676	0.967946	0.850773
ENSG00000063046.18	ENSG00000063046	EIF4B	chr12;chr12;chr12;chr12;chr12;chr12;chr12;chr12;chr12;chr12;chr12;chr12;chr12;chr12;chr12;chr12;chr12;chr12;chr12;chr12;chr12;chr12;chr12;chr12;chr12;chr12;chr12;chr12;chr12;chr12;chr12;chr12;chr12;chr12;chr12;chr12;chr12;chr12;chr12;chr12;chr12;chr12;chr12;chr12;chr12;chr12;chr12;chr12;chr12;chr12;chr12;chr12;chr12;chr12;chr12;chr12;chr12;chr12;chr12;chr12;chr12;chr12;chr12;chr12;chr12;chr12;chr…	6028	62.0285	32.1831	46.468	28.0767	68.5239	44.0768	50.5795	32.6169	2.62712	0.956332	1.37868	0.694908	2.20143	0.376054	1.44627	0.609346	383	234	85	protein_coding	protein_coding	eukaryotic translation initiation factor 4B [Source:HGNC Symbol;Acc:HGNC:3285]	3.5106	YES	1.7327	YES	NO	NO	NO	65.2762	38.13	48.5237	30.3468	2.41427	0.666193	1.41247	0.652127	0.0369855	0.0174716	0.0291089	0.0214891	0.472391	0.787035	0.581015	0.584134
ENSG00000063177.13	ENSG00000063177	RPL18	chr19;chr19;chr19;chr19;chr19;chr19;chr19;chr19;chr19;chr19;chr19;chr19;chr19;chr19;chr19;chr19;chr19;chr19;chr19;chr19;chr19;chr19;chr19;chr19;chr19;chr19;chr19;chr19;chr19;chr19;chr19;chr19;chr19;chr19;chr19;chr19;chr19;chr19;chr19;chr19;chr19;chr19;chr19;chr19;chr19;chr19;chr19;chr19;chr19;chr19;chr19;chr19;chr19;chr19;chr19;chr19;chr19;chr19;chr19;chr19;chr19;chr19;chr19;chr19;chr19;chr19;chr…	3857	330.772	268.603	277.973	150.581	335.905	288.417	311.686	146.888	17.4456	6.42333	8.38813	4.76053	14.3804	2.6025	8.6153	5.4675	1474	1036	488	protein_coding	retained_intron	ribosomal protein L18 [Source:HGNC Symbol;Acc:HGNC:10310]	4.08239	YES	9.10184	YES	NO	NO	NO	333.338	278.51	294.829	148.735	15.913	4.51291	8.50172	5.11401	0.0477384	0.0162038	0.0288361	0.0343835	0.339429	0.604044	0.720248	0.835518
ENSG00000063241.8	ENSG00000063241	ISOC2	chr19;chr19;chr19;chr19;chr19;chr19;chr19;chr19;chr19;chr19;chr19;chr19;chr19;chr19;chr19;chr19;chr19;chr19;chr19;chr19;chr19;chr19;chr19;chr19;chr19;chr19;chr19;chr19;chr19;chr19;chr19;chr19;chr19;chr19;chr19	4408	11.3885	7.03267	10.2988	9.02454	10.452	11.8883	10.4696	9.72409	0.31305	0.0934141	0.123065	0.213816	0.243034	0.072237	0.186389	0.205871	47	31	21	protein_coding	protein_coding	isochorismatase domain containing 2 [Source:HGNC Symbol;Acc:HGNC:26278]	0.396423	NO	4.0807	YES	NO	NO	YES	10.9202	9.46048	10.3842	9.37432	0.278042	0.0828255	0.154727	0.209844	0.0254612	0.0087549	0.0149002	0.022385	0.343853	0.585215	0.879182	0.866325
ENSG00000063244.14	ENSG00000063244	U2AF2	chr19;chr19;chr19;chr19;chr19;chr19;chr19;chr19;chr19;chr19;chr19;chr19;chr19;chr19;chr19;chr19;chr19;chr19;chr19;chr19;chr19;chr19;chr19;chr19;chr19;chr19;chr19;chr19;chr19;chr19;chr19;chr19;chr19;chr19;chr19;chr19;chr19;chr19;chr19;chr19;chr19;chr19;chr19;chr19;chr19;chr19;chr19;chr19;chr19;chr19;chr19;chr19;chr19	4040	102.835	111.139	74.8329	80.3839	83.7606	77.5995	90.0754	98.2565	1.35813	0.700721	0.816394	0.950452	1.00081	0.322774	0.926448	1.24078	426	164	110	protein_coding	protein_coding	U2 small nuclear RNA auxiliary factor 2 [Source:HGNC Symbol;Acc:HGNC:23156]	0.618026	NO	6.53666	YES	NO	NO	NO	93.2977	94.3691	82.4541	89.3202	1.17947	0.511748	0.871421	1.09562	0.012642	0.00542283	0.0105686	0.0122662	0.428954	0.835988	0.970272	1.01148
ENSG00000063245.15	ENSG00000063245	EPN1	chr19;chr19;chr19;chr19;chr19;chr19;chr19;chr19;chr19;chr19;chr19;chr19;chr19;chr19;chr19;chr19;chr19;chr19;chr19;chr19;chr19;chr19;chr19;chr19;chr19;chr19;chr19;chr19;chr19;chr19;chr19;chr19;chr19;chr19;chr19;chr19;chr19;chr19;chr19;chr19;chr19;chr19;chr19;chr19	17616	10.2688	7.20936	7.84076	7.55465	7.80101	7.41083	8.07408	7.45838	0.304009	0.195763	0.200779	0.16249	0.294259	0.0645559	0.204696	0.206058	163	142	82	protein_coding	protein_coding	epsin 1 [Source:HGNC Symbol;Acc:HGNC:21604]	2.16323	NO	7.76847	YES	NO	NO	NO	9.0349	7.31009	7.95742	7.50652	0.299134	0.13016	0.202737	0.184274	0.0331087	0.0178055	0.0254777	0.0245485	0.537787	0.769517	0.741452	0.809095
ENSG00000063322.15	ENSG00000063322	MED29	chr19;chr19;chr19;chr19;chr19;chr19;chr19;chr19;chr19;chr19;chr19;chr19;chr19;chr19;chr19;chr19;chr19;chr19;chr19;chr19;chr19;chr19;chr19	3839	25.702	28.3928	22.3924	22.4199	18.6224	22.99	20.4955	19.6607	0.624757	0.245803	0.339133	0.354622	0.459091	0.13034	0.326967	0.348949	90	55	31	protein_coding	nonsense_mediated_decay	mediator complex subunit 29 [Source:HGNC Symbol;Acc:HGNC:23074]	0.394464	NO	0.832728	YES	NO	NO	NO	22.1622	25.6914	21.444	21.0403	0.541924	0.188072	0.33305	0.351785	0.0244526	0.00732041	0.0155312	0.0167196	0.299371	0.635155	0.683756	1.15924
ENSG00000063587.15	ENSG00000063587	ZNF275	chrX;chrX;chrX;chrX;chrX;chrX;chrX;chrX;chrX;chrX;chrX;chrX;chrX;chrX;chrX;chrX;chrX	8147	18.4855	13.1337	15.8868	14.7372	15.8928	17.6041	15.8796	16.0126	0.274231	0.0737077	0.138498	0.15425	0.216331	0.0763077	0.145668	0.121997	140	52	23	protein_coding	protein_coding	zinc finger protein 275 [Source:HGNC Symbol;Acc:HGNC:13069]	0.310078	NO	-6.26181	YES	NO	NO	NO	17.1892	15.3689	15.8832	15.3749	0.245281	0.0750077	0.142083	0.138123	0.0142695	0.0048805	0.00894547	0.00898367	0.342023	0.626894	0.629571	0.8941
ENSG00000063601.17	ENSG00000063601	MTMR1	chrX;chrX;chrX;chrX;chrX;chrX;chrX;chrX;chrX;chrX;chrX;chrX;chrX;chrX;chrX;chrX;chrX;chrX;chrX;chrX;chrX;chrX;chrX;chrX;chrX;chrX;chrX;chrX;chrX;chrX;chrX;chrX;chrX;chrX;chrX;chrX;chrX;chrX;chrX;chrX;chrX;chrX;chrX;chrX;chrX;chrX;chrX;chrX;chrX;chrX;chrX;chrX;chrX;chrX;chrX;chrX;chrX;chrX;chrX;chrX;chrX;chrX;chrX;chrX;chrX;chrX;chrX;chrX;chrX;chrX;chrX;chrX;chrX;chrX;chrX;chrX;chrX;chrX;chrX;chrX…	6328	20.243	12.8003	18.9271	19.4306	13.8082	14.9643	20.2052	17.6705	0.462093	0.165389	0.240032	0.187556	0.180216	0.0862617	0.144262	0.204868	110	61	30	protein_coding	protein_coding	myotubularin related protein 1 [Source:HGNC Symbol;Acc:HGNC:7449]	0.432624	NO	1.32233	YES	NO	NO	NO	17.0256	13.8823	19.5662	18.5505	0.321155	0.125825	0.192147	0.196212	0.018863	0.00906373	0.00982038	0.0105772	0.480503	0.520616	0.560735	0.815375
ENSG00000063660.9	ENSG00000063660	GPC1	chr2;chr2;chr2;chr2;chr2;chr2;chr2;chr2;chr2;chr2;chr2;chr2;chr2;chr2;chr2;chr2;chr2;chr2;chr2;chr2;chr2;chr2;chr2;chr2;chr2;chr2;chr2;chr2;chr2;chr2;chr2;chr2;chr2;chr2;chr2;chr2;chr2;chr2;chr2;chr2;chr2;chr2;chr2;chr2;chr2;chr2;chr2;chr2;chr2;chr2;chr2;chr2;chr2;chr2	6522	10.8821	8.433	7.2568	8.53914	10.2308	10.4313	9.86008	9.00104	0.428198	0.144685	0.139735	0.251557	0.455684	0.0662592	0.136472	0.311412	77	49	39	protein_coding	protein_coding	glypican 1 [Source:HGNC Symbol;Acc:HGNC:4449]	NA	NO	5.8124	NO	YES	NO	NO	10.5565	9.43213	8.55844	8.77009	0.441941	0.105472	0.138103	0.281484	0.0418645	0.0111822	0.0161365	0.032096	0.267106	0.385447	0.766664	0.893493
ENSG00000063978.17	ENSG00000063978	RNF4	chr4;chr4;chr4;chr4;chr4;chr4;chr4;chr4;chr4;chr4;chr4;chr4;chr4;chr4;chr4;chr4;chr4;chr4;chr4;chr4;chr4;chr4;chr4;chr4;chr4;chr4;chr4;chr4;chr4;chr4;chr4;chr4;chr4;chr4;chr4;chr4;chr4;chr4;chr4;chr4;chr4;chr4;chr4;chr4;chr4;chr4;chr4;chr4;chr4;chr4;chr4;chr4;chr4;chr4;chr4;chr4;chr4;chr4;chr4;chr4;chr4;chr4;chr4;chr4;chr4;chr4;chr4;chr4;chr4;chr4;chr4;chr4;chr4;chr4;chr4;chr4;chr4;chr4;chr4;chr4…	6836	12.5347	14.6284	12.1514	12.1675	11.5039	9.95212	13.2807	10.9049	0.173024	0.0602354	0.0666584	0.137873	0.222432	0.0421438	0.11351	0.183322	86	34	21	protein_coding	protein_coding	ring finger protein 4 [Source:HGNC Symbol;Acc:HGNC:10067]	1.30853	NO	-6.37071	YES	NO	NO	NO	12.0193	12.2903	12.7161	11.5362	0.197728	0.0511896	0.0900844	0.160598	0.0164509	0.00416505	0.0070843	0.0139212	0.253181	0.430634	0.84623	1.02255
ENSG00000064115.11	ENSG00000064115	TM7SF3	chr12;chr12;chr12;chr12;chr12;chr12;chr12;chr12;chr12;chr12;chr12;chr12;chr12;chr12;chr12;chr12;chr12;chr12;chr12;chr12;chr12;chr12;chr12;chr12;chr12;chr12;chr12;chr12;chr12;chr12;chr12;chr12;chr12;chr12;chr12;chr12;chr12;chr12;chr12;chr12;chr12;chr12;chr12;chr12;chr12;chr12;chr12;chr12;chr12;chr12;chr12;chr12;chr12;chr12;chr12;chr12;chr12;chr12;chr12;chr12;chr12;chr12;chr12;chr12;chr12;chr12;chr…	5504	25.4752	16.7151	16.3205	13.5351	19.6278	14.8661	13.0583	15.4062	1.29535	0.264962	0.315391	0.837172	0.696933	0.0826466	0.385623	0.573143	103	89	60	protein_coding	protein_coding	transmembrane 7 superfamily member 3 [Source:HGNC Symbol;Acc:HGNC:23049]	0.580902	NO	9.67819	NO	YES	NO	NO	22.5515	15.7906	14.6894	14.4707	0.996142	0.173804	0.350507	0.705157	0.0441719	0.0110068	0.0238612	0.0487301	0.249181	0.540189	1.10319	0.700202
ENSG00000064309.16	ENSG00000064309	CDON	chr11;chr11;chr11;chr11;chr11;chr11;chr11;chr11;chr11;chr11;chr11;chr11;chr11;chr11;chr11;chr11;chr11;chr11;chr11;chr11;chr11;chr11;chr11;chr11;chr11;chr11;chr11;chr11;chr11;chr11;chr11;chr11;chr11;chr11;chr11;chr11;chr11;chr11;chr11;chr11;chr11;chr11;chr11;chr11;chr11;chr11;chr11;chr11;chr11;chr11;chr11;chr11;chr11;chr11;chr11;chr11;chr11;chr11;chr11;chr11;chr11;chr11;chr11;chr11;chr11;chr11;chr…	19924	3.64908	2.81068	2.61786	2.32331	1.91371	2.30717	2.58211	2.8529	0.133572	0.0327227	0.0337616	0.106874	0.0988655	0.00989348	0.0366549	0.0672362	61	38	26	protein_coding	protein_coding	cell adhesion associated, oncogene regulated [Source:HGNC Symbol;Acc:HGNC:17104]	1.94309	NO	-1.71769	NO	YES	NO	NO	2.7814	2.55892	2.59999	2.5881	0.116219	0.0213081	0.0352082	0.0870552	0.0417843	0.00832698	0.0135417	0.0336366	0.199285	0.324086	0.805007	0.920015
ENSG00000064393.16	ENSG00000064393	HIPK2	chr7;chr7;chr7;chr7;chr7;chr7;chr7;chr7;chr7;chr7;chr7;chr7;chr7;chr7;chr7;chr7;chr7;chr7;chr7;chr7;chr7;chr7;chr7;chr7;chr7;chr7;chr7;chr7;chr7;chr7;chr7;chr7;chr7;chr7;chr7;chr7;chr7;chr7;chr7;chr7;chr7	15622	13.02	12.7384	12.4277	11.1117	13.729	11.7701	13.8991	11.6314	0.433248	0.165838	0.230573	0.301659	0.369425	0.0849285	0.265885	0.351306	201	167	127	protein_coding	protein_coding	homeodomain interacting protein kinase 2 [Source:HGNC Symbol;Acc:HGNC:14402]	1.11579	NO	-0.266047	NO	YES	NO	NO	13.3745	12.2543	13.1634	11.3715	0.401337	0.125383	0.248229	0.326482	0.0300076	0.0102318	0.0188575	0.0287106	0.340974	0.628426	0.956777	0.91624
ENSG00000064419.14	ENSG00000064419	TNPO3	chr7;chr7;chr7;chr7;chr7;chr7;chr7;chr7;chr7;chr7;chr7;chr7;chr7;chr7;chr7;chr7;chr7;chr7;chr7;chr7;chr7;chr7;chr7;chr7;chr7;chr7;chr7;chr7;chr7;chr7;chr7;chr7;chr7;chr7;chr7;chr7;chr7;chr7;chr7;chr7;chr7;chr7;chr7;chr7;chr7;chr7;chr7;chr7;chr7;chr7;chr7;chr7;chr7;chr7;chr7;chr7;chr7;chr7;chr7;chr7;chr7;chr7;chr7;chr7;chr7;chr7;chr7;chr7;chr7;chr7;chr7;chr7;chr7;chr7;chr7;chr7;chr7;chr7;chr7;chr7…	4676	29.9862	28.2293	23.5483	22.4284	24.2926	19.6613	25.0784	29.2938	0.751823	0.190797	0.352676	0.447915	0.569066	0.100524	0.244036	0.508284	132	62	50	protein_coding	protein_coding	transportin 3 [Source:HGNC Symbol;Acc:HGNC:17103]	0.764706	NO	1.99485	YES	NO	NO	NO	27.1394	23.9453	24.3134	25.8611	0.660444	0.14566	0.298356	0.4781	0.0243353	0.00608306	0.0122713	0.0184872	0.249969	0.504259	0.759688	0.882307
ENSG00000064545.15	ENSG00000064545	TMEM161A	chr19;chr19;chr19;chr19;chr19;chr19;chr19;chr19;chr19;chr19;chr19;chr19;chr19;chr19;chr19;chr19;chr19;chr19;chr19;chr19;chr19;chr19;chr19;chr19;chr19;chr19;chr19;chr19;chr19;chr19;chr19;chr19;chr19;chr19;chr19;chr19;chr19;chr19;chr19;chr19;chr19;chr19;chr19;chr19;chr19;chr19;chr19;chr19;chr19;chr19;chr19;chr19;chr19;chr19;chr19;chr19;chr19;chr19;chr19;chr19;chr19;chr19;chr19;chr19;chr19;chr19;chr…	3281	37.7234	31.6977	25.3176	20.5013	38.9791	42.3113	34.8187	27.5485	0.801106	0.324211	0.41665	0.5958	0.89528	0.143264	0.319971	0.619027	97	62	46	protein_coding	protein_coding	transmembrane protein 161A [Source:HGNC Symbol;Acc:HGNC:26020]	0.445351	NO	6.67551	NO	YES	NO	NO	38.3512	37.0045	30.0682	24.0249	0.848193	0.233738	0.368311	0.607414	0.0221165	0.00631647	0.0122492	0.0252827	0.2856	0.553849	1.14316	0.964885
ENSG00000064601.21	ENSG00000064601	CTSA	chr20;chr20;chr20;chr20;chr20;chr20;chr20;chr20;chr20;chr20;chr20;chr20;chr20;chr20;chr20;chr20;chr20;chr20;chr20;chr20;chr20;chr20;chr20;chr20;chr20;chr20;chr20;chr20;chr20;chr20;chr20;chr20;chr20;chr20;chr20;chr20;chr20;chr20;chr20;chr20;chr20;chr20;chr20;chr20;chr20;chr20;chr20;chr20;chr20;chr20;chr20;chr20;chr20;chr20;chr20;chr20;chr20;chr20;chr20;chr20;chr20;chr20;chr20;chr20;chr20;chr20;chr…	8633	9.12347	7.29758	6.48927	7.03755	7.54508	9.37145	8.50065	8.31116	0.270211	0.0914195	0.118134	0.226436	0.300224	0.0447879	0.137468	0.190213	77	52	38	protein_coding	nonsense_mediated_decay	cathepsin A [Source:HGNC Symbol;Acc:HGNC:9251]	0.92381	NO	10.6329	YES	NO	NO	NO	8.33428	8.33451	7.49496	7.67436	0.285218	0.0681037	0.127801	0.208324	0.0342222	0.00817128	0.0170515	0.0271455	0.238771	0.498259	0.793213	1.00003
ENSG00000064607.17	ENSG00000064607	SUGP2	chr19;chr19;chr19;chr19;chr19;chr19;chr19;chr19;chr19;chr19;chr19;chr19;chr19;chr19;chr19;chr19;chr19;chr19;chr19;chr19;chr19;chr19;chr19;chr19;chr19;chr19;chr19;chr19;chr19;chr19;chr19;chr19;chr19;chr19;chr19;chr19;chr19;chr19;chr19;chr19;chr19;chr19;chr19;chr19;chr19;chr19;chr19;chr19;chr19;chr19;chr19;chr19;chr19;chr19;chr19;chr19;chr19;chr19;chr19;chr19;chr19;chr19;chr19;chr19;chr19;chr19;chr…	8468	24.5308	17.8318	21.6722	18.7908	20.6373	17.8053	20.0129	18.7069	0.318155	0.123592	0.138373	0.210237	0.20813	0.0376028	0.11589	0.199022	170	51	39	protein_coding	nonsense_mediated_decay	SURP and G-patch domain containing 2 [Source:HGNC Symbol;Acc:HGNC:18641]	0.697561	NO	2.34767	YES	NO	NO	NO	22.584	17.8186	20.8425	18.7488	0.263143	0.0805976	0.127131	0.20463	0.0116517	0.00452324	0.00609962	0.0109142	0.388204	0.523495	0.936707	0.788989
ENSG00000064651.14	ENSG00000064651	SLC12A2	chr5;chr5;chr5;chr5;chr5;chr5;chr5;chr5;chr5;chr5;chr5;chr5;chr5;chr5;chr5;chr5;chr5;chr5;chr5;chr5;chr5;chr5;chr5;chr5;chr5;chr5;chr5;chr5;chr5;chr5;chr5;chr5;chr5;chr5;chr5;chr5;chr5;chr5;chr5;chr5;chr5;chr5;chr5;chr5;chr5;chr5;chr5;chr5;chr5;chr5;chr5;chr5;chr5;chr5;chr5;chr5;chr5;chr5;chr5;chr5;chr5;chr5;chr5;chr5;chr5;chr5;chr5;chr5;chr5;chr5;chr5;chr5;chr5;chr5;chr5;chr5;chr5;chr5;chr5;chr5…	10653	3.81862	2.34676	2.72006	1.90104	2.16241	3.02052	3.62193	2.62411	0.246731	0.0676425	0.0916596	0.235928	0.142734	0.0284669	0.0664123	0.18254	45	30	25	protein_coding	protein_coding	solute carrier family 12 member 2 [Source:HGNC Symbol;Acc:HGNC:10911]	0.622483	NO	0.688772	NO	YES	NO	NO	2.99051	2.68364	3.171	2.26257	0.194733	0.0480547	0.0790359	0.209234	0.0651168	0.0179065	0.0249246	0.0924762	0.274991	0.382768	1.42016	0.897384
ENSG00000064666.15	ENSG00000064666	CNN2	chr19;chr19;chr19;chr19;chr19;chr19;chr19;chr19;chr19;chr19;chr19;chr19;chr19;chr19;chr19;chr19;chr19;chr19;chr19;chr19;chr19;chr19;chr19;chr19;chr19;chr19;chr19;chr19;chr19;chr19;chr19;chr19;chr19;chr19;chr19;chr19;chr19;chr19;chr19;chr19;chr19;chr19;chr19;chr19;chr19;chr19;chr19;chr19;chr19;chr19;chr19;chr19;chr19;chr19;chr19;chr19;chr19;chr19;chr19;chr19;chr19;chr19;chr19;chr19;chr19	3640	18.0714	13.1868	12.2064	9.339	10.6932	11.6183	9.35305	10.7518	0.415205	0.103696	0.166914	0.306879	0.417732	0.0624844	0.206905	0.320539	46	32	22	protein_coding	protein_coding	calponin 2 [Source:HGNC Symbol;Acc:HGNC:2156]	1.49133	NO	5.62403	YES	NO	NO	NO	14.3823	12.4026	10.7797	10.0454	0.416468	0.0830904	0.18691	0.313709	0.028957	0.00669946	0.017339	0.0312291	0.231359	0.598786	1.07847	0.862348
ENSG00000064726.10	ENSG00000064726	BTBD1	chr15;chr15;chr15;chr15;chr15;chr15;chr15;chr15;chr15;chr15;chr15;chr15;chr15;chr15;chr15;chr15;chr15;chr15;chr15;chr15;chr15;chr15;chr15;chr15;chr15;chr15	4066	19.584	15.9862	16.3912	16.0096	15.6291	16.9582	14.3273	14.438	1.04239	0.2363	0.49631	0.463602	0.441959	0.121199	0.325551	0.627051	77	59	52	protein_coding	protein_coding	BTB domain containing 1 [Source:HGNC Symbol;Acc:HGNC:1120]	0.842697	NO	3.79287	YES	NO	NO	NO	17.6065	16.4722	15.3593	15.2238	0.742173	0.178749	0.410931	0.545327	0.0421532	0.0108516	0.0267545	0.0358208	0.257431	0.634698	0.849775	0.935573
ENSG00000064932.16	ENSG00000064932	SBNO2	chr19;chr19;chr19;chr19;chr19;chr19;chr19;chr19;chr19;chr19;chr19;chr19;chr19;chr19;chr19;chr19;chr19;chr19;chr19;chr19;chr19;chr19;chr19;chr19;chr19;chr19;chr19;chr19;chr19;chr19;chr19;chr19;chr19;chr19;chr19;chr19;chr19;chr19;chr19;chr19;chr19;chr19;chr19;chr19;chr19;chr19;chr19;chr19;chr19;chr19;chr19;chr19;chr19;chr19;chr19;chr19;chr19;chr19;chr19;chr19;chr19;chr19;chr19;chr19;chr19;chr19;chr…	6610	14.2727	11.0439	12.713	8.97256	12.9788	13.9086	12.0179	11.1368	0.347939	0.134972	0.157571	0.163712	0.27709	0.0711119	0.148466	0.294191	82	52	31	protein_coding	protein_coding	strawberry notch homolog 2 [Source:HGNC Symbol;Acc:HGNC:29158]	0.446097	NO	-3.54242	YES	NO	NO	NO	13.6257	12.4763	12.3655	10.0547	0.312514	0.103042	0.153018	0.228951	0.0229356	0.00825906	0.0123747	0.0227707	0.360098	0.53954	0.992809	0.915639
ENSG00000064961.19	ENSG00000064961	HMG20B	chr19;chr19;chr19;chr19;chr19;chr19;chr19;chr19;chr19;chr19;chr19;chr19;chr19;chr19;chr19;chr19;chr19;chr19;chr19;chr19;chr19;chr19;chr19;chr19;chr19;chr19;chr19;chr19;chr19;chr19;chr19;chr19;chr19;chr19;chr19;chr19;chr19;chr19;chr19;chr19;chr19;chr19;chr19;chr19;chr19;chr19;chr19;chr19;chr19;chr19;chr19;chr19;chr19;chr19;chr19;chr19;chr19;chr19;chr19;chr19;chr19;chr19;chr19;chr19;chr19;chr19;chr…	3857	46.2272	29.5567	26.2948	21.5651	44.4852	26.4581	26.6767	27.5415	0.928502	0.360311	0.478197	0.570177	0.707822	0.13956	0.402363	0.515379	114	79	46	protein_coding	protein_coding	high mobility group 20B [Source:HGNC Symbol;Acc:HGNC:5002]	0.368	NO	8.47321	YES	NO	NO	NO	45.3562	28.0074	26.4857	24.5533	0.818162	0.249936	0.44028	0.542778	0.0180386	0.00892392	0.0166233	0.0221061	0.494713	0.921541	1.22549	0.617498
ENSG00000064999.16	ENSG00000064999	ANKS1A	chr6;chr6;chr6;chr6;chr6;chr6;chr6;chr6;chr6;chr6;chr6;chr6;chr6;chr6;chr6;chr6;chr6;chr6;chr6;chr6;chr6;chr6;chr6;chr6;chr6;chr6;chr6;chr6;chr6;chr6;chr6;chr6;chr6;chr6;chr6;chr6;chr6;chr6;chr6;chr6;chr6;chr6;chr6;chr6;chr6;chr6;chr6;chr6;chr6;chr6;chr6;chr6;chr6;chr6;chr6;chr6;chr6;chr6;chr6;chr6;chr6;chr6;chr6;chr6;chr6;chr6;chr6;chr6;chr6;chr6;chr6;chr6;chr6;chr6;chr6;chr6;chr6;chr6;chr6;chr6…	9967	11.0286	9.13013	8.4311	8.92575	6.85403	7.19475	7.2111	10.5644	0.145042	0.0722982	0.0979683	0.0770508	0.156025	0.0266229	0.0801424	0.117062	87	42	22	protein_coding	protein_coding	ankyrin repeat and sterile alpha motif domain containing 1A [Source:HGNC Symbol;Acc:HGNC:20961]	NA	NO	-2.57913	NO	YES	NO	NO	8.9413	8.16244	7.8211	9.7451	0.150534	0.0494606	0.0890553	0.0970566	0.0168358	0.00605953	0.0113865	0.00995953	0.35992	0.676331	0.59157	0.912892
ENSG00000065000.20	ENSG00000065000	AP3D1	chr19;chr19;chr19;chr19;chr19;chr19;chr19;chr19;chr19;chr19;chr19;chr19;chr19;chr19;chr19;chr19;chr19;chr19;chr19;chr19;chr19;chr19;chr19;chr19;chr19;chr19;chr19;chr19;chr19;chr19;chr19;chr19;chr19;chr19;chr19;chr19;chr19;chr19;chr19;chr19;chr19;chr19;chr19;chr19;chr19;chr19;chr19;chr19;chr19;chr19;chr19;chr19;chr19;chr19;chr19;chr19;chr19;chr19;chr19;chr19;chr19;chr19;chr19;chr19;chr19;chr19;chr…	9317	46.8204	41.9663	42.5047	36.0202	44.7605	46.4762	43.6054	40.3053	0.952125	0.421698	0.435515	0.599464	0.612004	0.207499	0.560942	0.635423	410	229	137	protein_coding	protein_coding	adaptor related protein complex 3 subunit delta 1 [Source:HGNC Symbol;Acc:HGNC:568]	0.731852	NO	2.93626	YES	NO	NO	NO	45.7904	44.2213	43.0551	38.1627	0.782064	0.314599	0.498228	0.617443	0.0170792	0.0071142	0.0115719	0.0161792	0.416542	0.677542	0.947306	0.965731
ENSG00000065060.18	ENSG00000065060	BLTP3A	chr6;chr6;chr6;chr6;chr6;chr6;chr6;chr6;chr6;chr6;chr6;chr6;chr6;chr6;chr6;chr6;chr6;chr6;chr6;chr6;chr6	9567	7.78042	8.0485	10.298	5.67008	7.88787	6.24631	6.40548	7.59717	0.171712	0.105808	0.0839196	0.109462	0.155324	0.0301134	0.0834932	0.108406	77	38	24	protein_coding	protein_coding	bridge-like lipid transfer protein family member 3A [Source:HGNC Symbol;Acc:HGNC:21216]	NA	NO	-1.74476	YES	NO	NO	NO	7.83414	7.1474	8.35175	6.63363	0.163518	0.0679607	0.0837064	0.108934	0.0208725	0.00950845	0.0100226	0.0164215	0.45555	0.480183	0.786754	0.91234
ENSG00000065135.12	ENSG00000065135	GNAI3	chr1;chr1;chr1;chr1;chr1;chr1;chr1;chr1;chr1	9044	8.32605	8.18222	6.72837	6.95765	8.08051	7.01414	6.52494	6.80011	0.279728	0.119515	0.153552	0.181408	0.324792	0.0402377	0.164026	0.172013	77	63	36	protein_coding	protein_coding	G protein subunit alpha i3 [Source:HGNC Symbol;Acc:HGNC:4387]	0.810049	NO	2.63129	YES	NO	NO	NO	8.20328	7.59818	6.62665	6.87888	0.30226	0.0798763	0.158789	0.17671	0.0368462	0.0105126	0.0239622	0.0256888	0.285309	0.65033	0.69719	0.926236
ENSG00000065150.21	ENSG00000065150	IPO5	chr13;chr13;chr13;chr13;chr13;chr13;chr13;chr13;chr13;chr13;chr13;chr13;chr13;chr13;chr13;chr13;chr13;chr13;chr13;chr13;chr13;chr13;chr13;chr13;chr13;chr13;chr13;chr13;chr13;chr13;chr13;chr13;chr13;chr13;chr13;chr13;chr13;chr13;chr13;chr13;chr13;chr13;chr13;chr13;chr13;chr13;chr13;chr13;chr13;chr13;chr13;chr13;chr13;chr13;chr13;chr13;chr13;chr13;chr13;chr13;chr13;chr13;chr13;chr13;chr13;chr13;chr…	9664	22.5696	20.4884	19.6897	18.1118	18.3299	20.1681	16.7533	18.1273	0.866941	0.328441	0.419877	0.419006	0.711611	0.109831	0.337705	0.362198	212	185	81	protein_coding	retained_intron	importin 5 [Source:HGNC Symbol;Acc:HGNC:6402]	5.30635	NO	7.0278	YES	NO	NO	NO	20.4497	20.3283	18.2215	18.1196	0.789276	0.219136	0.378791	0.390602	0.0385959	0.0107799	0.0207882	0.0215569	0.279301	0.538611	0.558529	0.994059
ENSG00000065154.12	ENSG00000065154	OAT	chr10;chr10;chr10;chr10;chr10;chr10;chr10;chr10;chr10;chr10;chr10;chr10;chr10;chr10;chr10;chr10;chr10;chr10;chr10;chr10;chr10;chr10;chr10;chr10;chr10;chr10;chr10;chr10;chr10;chr10;chr10;chr10;chr10;chr10;chr10;chr10;chr10;chr10;chr10;chr10;chr10;chr10;chr10;chr10	3388	24.525	22.137	27.9391	27.1122	25.7906	24.6936	24.3403	28.8788	0.513971	0.232947	0.518775	0.463648	0.612004	0.0984603	0.343546	0.344381	96	51	27	protein_coding	protein_coding	ornithine aminotransferase [Source:HGNC Symbol;Acc:HGNC:8091]	0.686356	NO	6.0407	YES	NO	NO	YES	25.1578	23.4153	26.1397	27.9955	0.562987	0.165704	0.431161	0.404014	0.0223783	0.00707674	0.0164945	0.0144314	0.316232	0.737076	0.644885	0.930737
ENSG00000065183.16	ENSG00000065183	WDR3	chr1;chr1;chr1;chr1;chr1;chr1;chr1;chr1;chr1;chr1;chr1;chr1;chr1;chr1;chr1;chr1;chr1;chr1;chr1;chr1;chr1;chr1;chr1;chr1;chr1;chr1;chr1;chr1;chr1;chr1;chr1;chr1;chr1;chr1;chr1;chr1;chr1;chr1;chr1;chr1;chr1;chr1;chr1;chr1;chr1;chr1;chr1;chr1	10276	10.4443	8.9529	8.08358	7.9535	8.73506	7.87308	10.381	10.6095	0.182246	0.0567672	0.103469	0.0883219	0.168148	0.0346757	0.0710697	0.134569	92	47	26	protein_coding	protein_coding_CDS_not_defined	WD repeat domain 3 [Source:HGNC Symbol;Acc:HGNC:12755]	0.710227	NO	-0.915532	YES	NO	NO	NO	9.58967	8.41299	9.23227	9.2815	0.175197	0.0457215	0.0872693	0.111445	0.0182693	0.00543463	0.00945263	0.0120073	0.297473	0.517404	0.657235	0.877297
ENSG00000065243.20	ENSG00000065243	PKN2	chr1;chr1;chr1;chr1;chr1;chr1;chr1;chr1;chr1;chr1;chr1;chr1;chr1;chr1;chr1;chr1;chr1;chr1;chr1;chr1;chr1;chr1;chr1;chr1;chr1;chr1;chr1;chr1;chr1;chr1;chr1;chr1;chr1;chr1;chr1;chr1;chr1;chr1;chr1;chr1;chr1;chr1;chr1;chr1;chr1;chr1;chr1;chr1;chr1;chr1;chr1;chr1;chr1;chr1;chr1;chr1;chr1;chr1;chr1;chr1;chr1;chr1;chr1;chr1	6897	7.4041	3.91475	4.48146	3.77525	5.98901	5.73184	3.72959	5.94464	0.400152	0.181596	0.147868	0.349227	0.365771	0.0670535	0.142288	0.256887	59	41	27	protein_coding	protein_coding	protein kinase N2 [Source:HGNC Symbol;Acc:HGNC:9406]	0.519911	NO	-1.13394	NO	YES	NO	NO	6.69655	4.82329	4.10552	4.85995	0.382961	0.124325	0.145078	0.303057	0.0571878	0.0257759	0.0353372	0.0623581	0.450723	0.617915	1.09041	0.720265
ENSG00000065268.11	ENSG00000065268	WDR18	chr19;chr19;chr19;chr19;chr19;chr19;chr19;chr19;chr19;chr19;chr19;chr19;chr19;chr19;chr19;chr19;chr19;chr19;chr19;chr19;chr19;chr19;chr19;chr19;chr19;chr19;chr19;chr19;chr19;chr19;chr19;chr19;chr19;chr19;chr19;chr19;chr19;chr19;chr19;chr19;chr19;chr19;chr19;chr19;chr19;chr19;chr19;chr19;chr19;chr19;chr19;chr19;chr19;chr19;chr19;chr19;chr19;chr19;chr19;chr19;chr19;chr19;chr19;chr19;chr19;chr19;chr…	2283	35.6371	35.4796	33.4234	30.7305	50.7994	33.424	34.1329	32.2444	1.07935	0.368241	0.332659	0.443416	0.605481	0.112908	0.449848	0.68142	81	40	29	protein_coding	protein_coding	WD repeat domain 18 [Source:HGNC Symbol;Acc:HGNC:17956]	0.11353	NO	6.45324	YES	NO	NO	NO	43.2183	34.4518	33.7782	31.4874	0.842414	0.240575	0.391253	0.562418	0.0194921	0.00698294	0.011583	0.0178617	0.358245	0.594242	0.916354	0.797158
ENSG00000065320.9	ENSG00000065320	NTN1	chr17;chr17;chr17;chr17;chr17;chr17;chr17;chr17;chr17;chr17;chr17	6415	13.897	10.756	9.93749	8.56882	11.0206	10.7486	11.5577	10.168	0.471191	0.0962827	0.196186	0.21222	0.366318	0.0555461	0.13519	0.336815	75	50	36	protein_coding	protein_coding	netrin 1 [Source:HGNC Symbol;Acc:HGNC:8029]	1.21028	NO	2.25723	NO	NO	YES	NO	12.4588	10.7523	10.7476	9.36839	0.418755	0.0759144	0.165688	0.274518	0.0336112	0.00706029	0.0154163	0.0293025	0.210058	0.458666	0.87181	0.863029
ENSG00000065328.17	ENSG00000065328	MCM10	chr10;chr10;chr10;chr10;chr10;chr10;chr10;chr10;chr10;chr10;chr10;chr10;chr10;chr10;chr10;chr10;chr10;chr10;chr10;chr10;chr10;chr10;chr10;chr10;chr10;chr10;chr10;chr10;chr10;chr10;chr10;chr10;chr10;chr10;chr10;chr10;chr10;chr10;chr10;chr10;chr10;chr10;chr10;chr10;chr10;chr10;chr10;chr10;chr10;chr10;chr10;chr10;chr10;chr10;chr10;chr10;chr10;chr10;chr10;chr10;chr10;chr10;chr10;chr10;chr10;chr10;chr…	5456	17.1329	12.0968	16.2871	11.6657	11.3562	9.09924	13.7279	10.7597	0.3854	0.138363	0.139197	0.262318	0.240689	0.0500242	0.221697	0.23761	66	41	30	protein_coding	protein_coding	minichromosome maintenance 10 replication initiation factor [Source:HGNC Symbol;Acc:HGNC:18043]	0.40625	NO	-3.5423	YES	NO	NO	NO	14.2445	10.598	15.0075	11.2127	0.313044	0.0941937	0.180447	0.249964	0.0219765	0.00888787	0.0120238	0.0222929	0.404427	0.547123	1.0144	0.744006
ENSG00000065427.15	ENSG00000065427	KARS1	chr16;chr16;chr16;chr16;chr16;chr16;chr16;chr16;chr16;chr16;chr16;chr16;chr16;chr16;chr16;chr16;chr16;chr16;chr16;chr16;chr16;chr16;chr16;chr16;chr16;chr16;chr16;chr16;chr16;chr16;chr16;chr16;chr16;chr16;chr16;chr16;chr16;chr16;chr16;chr16;chr16;chr16;chr16;chr16;chr16;chr16;chr16;chr16;chr16;chr16;chr16;chr16;chr16;chr16;chr16;chr16;chr16;chr16;chr16;chr16;chr16;chr16;chr16;chr16;chr16;chr16;chr…	4051	50.4232	45.6677	48.1636	43.3858	55.1005	42.2121	48.9307	44.1643	1.60587	0.457408	0.685623	0.603191	0.895722	0.189021	0.642246	0.586704	198	108	55	protein_coding	protein_coding	lysyl-tRNA synthetase 1 [Source:HGNC Symbol;Acc:HGNC:6215]	NA	NO	6.13028	YES	NO	NO	YES	52.7619	43.9399	48.5471	43.7751	1.25079	0.323215	0.663934	0.594947	0.0237064	0.00735584	0.0136761	0.013591	0.310289	0.576894	0.573305	0.832797
ENSG00000065518.8	ENSG00000065518	NDUFB4	chr3;chr3;chr3;chr3;chr3;chr3;chr3;chr3;chr3;chr3;chr3;chr3;chr3;chr3	1877	60.8682	34.6297	55.5762	29.6709	44.8594	45.5517	61.6694	35.2474	1.69791	0.502737	0.682064	0.81829	1.01262	0.173683	0.875441	1.24322	93	55	43	protein_coding	protein_coding	NADH:ubiquinone oxidoreductase subunit B4 [Source:HGNC Symbol;Acc:HGNC:7699]	0.618362	NO	9.09682	NO	YES	NO	YES	52.8638	40.0907	58.6228	32.4591	1.35526	0.33821	0.778753	1.03075	0.0256369	0.00843612	0.0132841	0.0317555	0.329062	0.518165	1.23866	0.758378
ENSG00000065526.13	ENSG00000065526	SPEN	chr1;chr1;chr1;chr1;chr1;chr1;chr1;chr1;chr1;chr1;chr1;chr1;chr1;chr1;chr1;chr1;chr1;chr1;chr1;chr1;chr1;chr1;chr1;chr1;chr1;chr1;chr1;chr1;chr1;chr1;chr1;chr1;chr1;chr1;chr1;chr1;chr1;chr1;chr1;chr1;chr1;chr1;chr1;chr1;chr1;chr1;chr1;chr1;chr1;chr1;chr1;chr1;chr1;chr1;chr1;chr1;chr1	15120	25.3018	21.8915	19.9312	20.1867	24.3243	19.6398	21.2657	23.2339	2.17732	0.594596	0.894074	1.42216	1.70046	0.185023	0.771308	1.60907	524	377	312	protein_coding	protein_coding	spen family transcriptional repressor [Source:HGNC Symbol;Acc:HGNC:17575]	0.326733	NO	-6.27686	YES	NO	NO	NO	24.8131	20.7657	20.5984	21.7103	1.93889	0.38981	0.832691	1.51561	0.07814	0.0187718	0.040425	0.0698109	0.240234	0.517341	0.893408	0.836884
ENSG00000065600.13	ENSG00000065600	PACC1	chr1;chr1;chr1;chr1;chr1;chr1;chr1;chr1;chr1;chr1;chr1;chr1;chr1;chr1;chr1;chr1;chr1;chr1;chr1;chr1;chr1;chr1;chr1;chr1;chr1;chr1;chr1;chr1;chr1;chr1;chr1	2917	16.9129	15.084	10.596	12.1496	15.7944	9.77037	9.85575	16.2917	0.653277	0.194098	0.208285	0.550479	0.580505	0.0675755	0.211245	0.459244	49	31	26	protein_coding	protein_coding	proton activated chloride channel 1 [Source:HGNC Symbol;Acc:HGNC:25593]	NA	NO	-0.551154	NO	YES	NO	NO	16.3537	12.4272	10.2259	14.2207	0.616891	0.130837	0.209765	0.504861	0.0377219	0.0105283	0.0205131	0.0355019	0.279102	0.5438	0.941149	0.759902
ENSG00000065883.18	ENSG00000065883	CDK13	chr7;chr7;chr7;chr7;chr7;chr7;chr7;chr7;chr7;chr7;chr7;chr7;chr7;chr7;chr7;chr7;chr7;chr7;chr7;chr7;chr7;chr7;chr7;chr7;chr7;chr7;chr7;chr7;chr7;chr7;chr7;chr7;chr7;chr7;chr7;chr7;chr7;chr7;chr7;chr7;chr7;chr7;chr7;chr7;chr7;chr7;chr7;chr7;chr7;chr7;chr7;chr7;chr7;chr7;chr7;chr7;chr7;chr7;chr7;chr7;chr7;chr7;chr7;chr7;chr7;chr7;chr7;chr7;chr7;chr7;chr7;chr7;chr7;chr7;chr7;chr7;chr7;chr7;chr7;chr7…	24780	2.68949	1.77563	2.14383	2.71447	2.56449	3.67299	2.99204	2.82028	0.0636423	0.027695	0.0429074	0.0422609	0.073913	0.0116261	0.0322348	0.0418532	75	40	24	protein_coding	protein_coding	cyclin dependent kinase 13 [Source:HGNC Symbol;Acc:HGNC:1733]	NA	NO	-6.07891	YES	NO	NO	NO	2.62699	2.72431	2.56794	2.76738	0.0687777	0.0196605	0.0375711	0.042057	0.0261812	0.00721671	0.0146309	0.0151974	0.275645	0.558831	0.580471	1.03705
ENSG00000065911.13	ENSG00000065911	MTHFD2	chr2;chr2;chr2;chr2;chr2;chr2;chr2;chr2;chr2;chr2;chr2;chr2;chr2;chr2;chr2;chr2;chr2;chr2;chr2;chr2;chr2;chr2;chr2;chr2;chr2;chr2;chr2;chr2;chr2;chr2;chr2;chr2;chr2;chr2;chr2;chr2;chr2;chr2;chr2;chr2;chr2;chr2;chr2;chr2;chr2;chr2;chr2;chr2;chr2;chr2;chr2;chr2;chr2;chr2;chr2;chr2;chr2;chr2;chr2;chr2;chr2;chr2;chr2;chr2;chr2;chr2;chr2;chr2;chr2;chr2;chr2;chr2;chr2;chr2;chr2;chr2;chr2;chr2;chr2;chr2…	11443	21.0274	17.2158	19.0765	20.5422	23.6715	22.6566	18.5784	18.2407	0.522562	0.179922	0.229447	0.204387	0.41072	0.0987185	0.195454	0.18882	226	121	50	protein_coding	protein_coding	methylenetetrahydrofolate dehydrogenase (NADP+ dependent) 2, methenyltetrahydrofolate cyclohydrolase [Source:HGNC Symbol;Acc:HGNC:7434]	4.64319	NO	1.6895	YES	NO	NO	YES	22.3495	19.9362	18.8274	19.3915	0.466641	0.13932	0.212451	0.196604	0.0208793	0.0069883	0.0112841	0.0101387	0.3347	0.540445	0.485586	0.892021
ENSG00000065978.19	ENSG00000065978	YBX1	chr1;chr1;chr1;chr1;chr1;chr1;chr1;chr1;chr1;chr1;chr1;chr1;chr1;chr1;chr1;chr1;chr1;chr1;chr1;chr1;chr1;chr1;chr1;chr1;chr1	3395	194.011	161.414	152.779	127.186	189.053	168.166	174.488	166.054	13.355	3.85591	4.88305	7.74238	9.80241	1.48726	4.16784	8.54085	763	620	537	protein_coding	protein_coding	Y-box binding protein 1 [Source:HGNC Symbol;Acc:HGNC:8014]	0.847566	NO	11.7538	YES	NO	NO	NO	191.532	164.79	163.633	146.62	11.5787	2.67159	4.52544	8.14161	0.0604533	0.0162121	0.027656	0.0555288	0.268175	0.457477	0.91854	0.860379
ENSG00000066044.15	ENSG00000066044	ELAVL1	chr19;chr19;chr19;chr19;chr19;chr19;chr19;chr19;chr19;chr19;chr19;chr19;chr19;chr19;chr19;chr19;chr19;chr19;chr19;chr19;chr19;chr19;chr19	6962	36.7992	34.1856	32.0485	27.6345	37.31	40.4085	38.9037	33.0595	0.637097	0.266154	0.274275	0.476331	0.575798	0.101275	0.268806	0.446907	247	95	72	protein_coding	protein_coding	ELAV like RNA binding protein 1 [Source:HGNC Symbol;Acc:HGNC:3312]	0.64219	NO	3.22774	YES	NO	NO	NO	37.0546	37.2971	35.4761	30.347	0.606448	0.183714	0.27154	0.461619	0.0163663	0.0049257	0.00765417	0.0152114	0.300965	0.467678	0.92943	1.00654
ENSG00000066084.13	ENSG00000066084	DIP2B	chr12;chr12;chr12;chr12;chr12;chr12;chr12;chr12;chr12;chr12;chr12;chr12;chr12;chr12;chr12;chr12;chr12;chr12;chr12;chr12;chr12;chr12;chr12;chr12;chr12;chr12;chr12;chr12;chr12;chr12;chr12;chr12;chr12;chr12;chr12;chr12;chr12;chr12;chr12;chr12;chr12;chr12;chr12;chr12;chr12;chr12;chr12;chr12;chr12;chr12;chr12;chr12;chr12;chr12;chr12;chr12;chr12;chr12;chr12;chr12;chr12;chr12;chr12;chr12;chr12;chr12;chr…	10351	6.27133	4.44402	5.22559	7.68625	7.21369	6.48375	7.16285	9.09226	0.190447	0.0729311	0.0733708	0.145012	0.193639	0.0329596	0.0705548	0.125244	73	44	30	protein_coding	retained_intron	disco interacting protein 2 homolog B [Source:HGNC Symbol;Acc:HGNC:29284]	0.851852	NO	-2.36801	YES	NO	NO	NO	6.74251	5.46388	6.19422	8.38925	0.192043	0.0529454	0.0719628	0.135128	0.0284824	0.00969006	0.0116177	0.0161073	0.340212	0.407891	0.565517	0.810364
ENSG00000066117.15	ENSG00000066117	SMARCD1	chr12;chr12;chr12;chr12;chr12;chr12;chr12;chr12;chr12;chr12;chr12;chr12;chr12;chr12;chr12;chr12;chr12;chr12;chr12;chr12;chr12;chr12;chr12;chr12;chr12;chr12;chr12;chr12;chr12;chr12;chr12;chr12;chr12;chr12;chr12;chr12;chr12;chr12;chr12;chr12;chr12;chr12;chr12;chr12;chr12;chr12;chr12;chr12;chr12;chr12;chr12;chr12;chr12;chr12;chr12;chr12;chr12;chr12;chr12;chr12;chr12;chr12;chr12;chr12;chr12;chr12;chr…	4903	46.7805	45.2784	36.6421	40.8622	49.0899	46.8774	46.4459	43.3317	1.05877	0.335932	0.371753	0.498374	0.528623	0.159268	0.37238	0.555261	228	84	63	protein_coding	protein_coding	SWI/SNF related, matrix associated, actin dependent regulator of chromatin, subfamily d, member 1 [Source:HGNC Symbol;Acc:HGNC:11106]	0.971574	NO	2.54566	YES	NO	NO	NO	47.9352	46.0779	41.544	42.097	0.793696	0.2476	0.372067	0.526817	0.0165577	0.00537351	0.00895597	0.0125144	0.324532	0.540895	0.755805	0.961255
ENSG00000066136.21	ENSG00000066136	NFYC	chr1;chr1;chr1;chr1;chr1;chr1;chr1;chr1;chr1;chr1;chr1;chr1;chr1;chr1;chr1;chr1;chr1;chr1;chr1;chr1;chr1;chr1;chr1;chr1;chr1;chr1;chr1;chr1;chr1;chr1;chr1;chr1;chr1;chr1;chr1;chr1;chr1;chr1;chr1;chr1;chr1;chr1;chr1;chr1;chr1;chr1;chr1;chr1;chr1;chr1;chr1;chr1;chr1;chr1;chr1;chr1;chr1;chr1;chr1;chr1;chr1;chr1;chr1;chr1;chr1;chr1;chr1;chr1;chr1;chr1;chr1;chr1;chr1;chr1;chr1;chr1;chr1;chr1;chr1;chr1…	5990	15.461	13.1886	14.5126	8.9353	13.3939	7.52065	11.8725	8.71152	0.340072	0.111707	0.112298	0.19814	0.201924	0.0405019	0.129542	0.216428	74	34	30	protein_coding	retained_intron	nuclear transcription factor Y subunit gamma [Source:HGNC Symbol;Acc:HGNC:7806]	0.916221	NO	-0.0516633	YES	NO	NO	NO	14.4274	10.3546	13.1926	8.82341	0.270998	0.0761044	0.12092	0.207284	0.0187835	0.00734979	0.00916577	0.0234925	0.391289	0.487969	1.2507	0.717705
ENSG00000066468.24	ENSG00000066468	FGFR2	chr10;chr10;chr10;chr10;chr10;chr10;chr10;chr10;chr10;chr10;chr10;chr10;chr10;chr10;chr10;chr10;chr10;chr10;chr10;chr10;chr10;chr10;chr10;chr10;chr10;chr10;chr10;chr10;chr10;chr10;chr10;chr10;chr10;chr10;chr10;chr10;chr10;chr10;chr10;chr10;chr10;chr10;chr10;chr10;chr10;chr10;chr10;chr10;chr10;chr10;chr10;chr10;chr10;chr10;chr10;chr10;chr10;chr10;chr10;chr10;chr10;chr10;chr10;chr10;chr10;chr10;chr…	18813	3.03645	3.4019	4.21003	3.42165	3.84233	2.63889	3.25739	4.11105	0.16591	0.0319192	0.0576699	0.154007	0.0991932	0.0124927	0.0363933	0.0689099	82	50	30	protein_coding	protein_coding	fibroblast growth factor receptor 2 [Source:HGNC Symbol;Acc:HGNC:3689]	0.145985	NO	-4.33333	NO	NO	NO	NO	3.43939	3.0204	3.73371	3.76635	0.132551	0.022206	0.0470316	0.111458	0.0385392	0.007352	0.0125965	0.0295931	0.190767	0.326849	0.767871	0.878178
ENSG00000066735.16	ENSG00000066735	KIF26A	chr14;chr14;chr14;chr14;chr14;chr14;chr14;chr14;chr14;chr14;chr14;chr14;chr14;chr14;chr14;chr14;chr14;chr14;chr14;chr14;chr14;chr14;chr14;chr14;chr14;chr14;chr14;chr14;chr14;chr14;chr14;chr14;chr14;chr14;chr14;chr14;chr14;chr14;chr14;chr14;chr14;chr14;chr14;chr14	7041	12.2927	9.23164	7.95652	6.77975	10.9433	9.66236	9.77799	8.99927	0.247313	0.155951	0.123272	0.123944	0.112886	0.0527611	0.113447	0.214809	66	40	23	protein_coding	protein_coding	kinesin family member 26A [Source:HGNC Symbol;Acc:HGNC:20226]	0.45	NO	-0.339001	YES	NO	NO	NO	11.618	9.447	8.86725	7.88951	0.1801	0.104356	0.118359	0.169376	0.0155018	0.0110465	0.0133479	0.0214685	0.712594	0.861056	1.38491	0.813135
ENSG00000066739.12	ENSG00000066739	ATG2B	chr14;chr14;chr14;chr14;chr14;chr14;chr14;chr14;chr14;chr14;chr14;chr14;chr14;chr14;chr14;chr14;chr14;chr14;chr14;chr14;chr14;chr14;chr14;chr14;chr14;chr14;chr14;chr14;chr14;chr14;chr14;chr14;chr14;chr14;chr14;chr14;chr14;chr14;chr14;chr14;chr14;chr14;chr14;chr14;chr14;chr14;chr14;chr14;chr14;chr14;chr14;chr14;chr14;chr14;chr14;chr14;chr14;chr14;chr14;chr14;chr14;chr14;chr14;chr14;chr14;chr14;chr…	14256	1.69997	2.17452	1.49058	1.36984	1.89449	1.41877	1.69822	2.54918	0.0967961	0.0336979	0.0730602	0.0661127	0.0751468	0.0148906	0.0416231	0.0848748	31	27	22	protein_coding	protein_coding	autophagy related 2B [Source:HGNC Symbol;Acc:HGNC:20187]	0.186275	NO	-0.365841	YES	NO	NO	NO	1.79723	1.79664	1.5944	1.95951	0.0859714	0.0242943	0.0573417	0.0754938	0.0478355	0.013522	0.0359644	0.0385269	0.282677	0.751835	0.805404	0.999674
ENSG00000066933.16	#N/A	#N/A	chr15;chr15;chr15;chr15;chr15;chr15;chr15;chr15;chr15;chr15;chr15;chr15;chr15;chr15;chr15;chr15;chr15;chr15;chr15;chr15;chr15;chr15;chr15;chr15;chr15;chr15;chr15;chr15;chr15;chr15;chr15;chr15;chr15;chr15;chr15;chr15;chr15;chr15;chr15;chr15;chr15;chr15;chr15;chr15;chr15;chr15;chr15;chr15;chr15;chr15;chr15;chr15;chr15;chr15;chr15;chr15;chr15;chr15;chr15;chr15;chr15;chr15;chr15;chr15;chr15;chr15;chr…	20320	1.23525	1.23031	2.13904	1.38818	1.91551	2.03599	1.48929	1.37572	0.0856956	0.0464389	0.0555286	0.0704335	0.0884354	0.0160434	0.0494183	0.0446595	45	39	21	#N/A	#N/A	#N/A	NA	NO	NA	NO	NO	NO	NO	1.57538	1.63315	1.81416	1.38195	0.0870655	0.0312411	0.0524735	0.0575465	0.0552664	0.0191294	0.0289243	0.0416415	0.346131	0.523363	0.75347	1.03667
ENSG00000067057.19	ENSG00000067057	PFKP	chr10;chr10;chr10;chr10;chr10;chr10;chr10;chr10;chr10;chr10;chr10;chr10;chr10;chr10;chr10;chr10;chr10;chr10;chr10;chr10;chr10;chr10;chr10;chr10;chr10;chr10;chr10;chr10;chr10;chr10;chr10;chr10;chr10;chr10;chr10;chr10;chr10;chr10;chr10;chr10;chr10;chr10;chr10;chr10;chr10;chr10;chr10;chr10;chr10;chr10;chr10;chr10;chr10;chr10;chr10;chr10;chr10;chr10;chr10;chr10;chr10;chr10;chr10;chr10;chr10;chr10;chr…	7774	18.7045	15.4361	11.1822	13.7696	16.2467	13.3635	16.2523	12.9453	0.295842	0.123591	0.131187	0.121238	0.271164	0.0438854	0.1233	0.205672	113	47	27	protein_coding	protein_coding	phosphofructokinase, platelet [Source:HGNC Symbol;Acc:HGNC:8878]	0.850575	NO	4.20864	YES	NO	NO	NO	17.4756	14.3998	13.7172	13.3574	0.283503	0.0837381	0.127244	0.163455	0.0162228	0.00581523	0.00927617	0.012237	0.35846	0.571798	0.754308	0.823995
ENSG00000067064.13	ENSG00000067064	IDI1	chr10;chr10;chr10;chr10;chr10;chr10;chr10;chr10;chr10;chr10;chr10;chr10;chr10;chr10;chr10;chr10;chr10;chr10;chr10;chr10;chr10;chr10;chr10;chr10;chr10	4294	30.6381	17.0005	27.8926	22.7392	20.7189	24.836	21.4951	19.7475	0.834009	0.215762	0.353731	0.308916	0.498972	0.0918107	0.276376	0.362292	112	54	36	protein_coding	protein_coding	isopentenyl-diphosphate delta isomerase 1 [Source:HGNC Symbol;Acc:HGNC:5387]	0.643421	NO	-1.92946	YES	NO	NO	YES	25.6785	20.9182	24.6939	21.2434	0.66649	0.153786	0.315054	0.335604	0.0259552	0.00735178	0.0127584	0.0157981	0.283249	0.491554	0.608668	0.81462
ENSG00000067141.17	ENSG00000067141	NEO1	chr15;chr15;chr15;chr15;chr15;chr15;chr15;chr15;chr15;chr15;chr15;chr15;chr15;chr15;chr15;chr15;chr15;chr15;chr15;chr15;chr15;chr15;chr15;chr15;chr15;chr15;chr15;chr15;chr15;chr15;chr15;chr15;chr15;chr15;chr15;chr15;chr15;chr15;chr15;chr15;chr15;chr15;chr15;chr15;chr15;chr15;chr15;chr15;chr15;chr15;chr15;chr15;chr15;chr15;chr15;chr15;chr15;chr15;chr15;chr15;chr15;chr15;chr15;chr15;chr15;chr15;chr…	8137	14.8917	18.5572	16.1437	15.4664	19.2315	14.6881	17.8517	14.6581	0.710648	0.271999	0.242669	0.463317	0.620062	0.105285	0.266451	0.43548	146	113	82	protein_coding	protein_coding	neogenin 1 [Source:HGNC Symbol;Acc:HGNC:7754]	1.13426	NO	2.96949	NO	YES	NO	NO	17.0616	16.6226	16.9977	15.0623	0.665355	0.188642	0.25456	0.449398	0.0389972	0.0113485	0.0149761	0.0298361	0.291008	0.384031	0.765082	0.974272
ENSG00000067167.8	ENSG00000067167	TRAM1	chr8;chr8;chr8;chr8;chr8;chr8;chr8;chr8;chr8;chr8;chr8;chr8;chr8;chr8;chr8;chr8;chr8;chr8;chr8;chr8;chr8;chr8;chr8;chr8;chr8;chr8;chr8;chr8;chr8;chr8;chr8;chr8;chr8;chr8;chr8;chr8;chr8;chr8;chr8;chr8	4131	30.5899	22.5127	23.1478	21.1853	20.3827	25.3709	26.0061	21.429	2.2349	0.519155	0.68285	1.33512	1.46396	0.190867	0.795547	1.62142	144	106	93	protein_coding	protein_coding	translocation associated membrane protein 1 [Source:HGNC Symbol;Acc:HGNC:20568]	1.16446	NO	5.62379	NO	YES	NO	NO	25.4863	23.9418	24.577	21.3071	1.84943	0.355011	0.739199	1.47827	0.0725655	0.0148281	0.0300769	0.0693791	0.204341	0.414479	0.95609	0.939398
ENSG00000067182.9	ENSG00000067182	TNFRSF1A	chr12;chr12;chr12;chr12;chr12;chr12;chr12;chr12;chr12;chr12;chr12;chr12;chr12;chr12;chr12;chr12;chr12;chr12;chr12;chr12;chr12;chr12;chr12;chr12;chr12;chr12;chr12;chr12;chr12;chr12;chr12;chr12;chr12;chr12;chr12;chr12;chr12;chr12;chr12;chr12;chr12;chr12;chr12;chr12;chr12;chr12;chr12;chr12;chr12;chr12;chr12;chr12;chr12;chr12;chr12;chr12;chr12;chr12;chr12;chr12;chr12;chr12;chr12;chr12;chr12;chr12;chr…	4205	13.585	11.1772	12.1742	11.1802	16.2459	11.5877	12.4144	11.5231	0.601632	0.167286	0.20125	0.40677	0.632807	0.0685125	0.217096	0.637153	65	47	38	protein_coding	nonsense_mediated_decay	TNF receptor superfamily member 1A [Source:HGNC Symbol;Acc:HGNC:11916]	2.01425	NO	-5.2238	NO	NO	NO	NO	14.9154	11.3824	12.2943	11.3517	0.617219	0.117899	0.209173	0.521962	0.0413812	0.010358	0.0170139	0.045981	0.250307	0.411149	1.11116	0.76313
ENSG00000067208.17	ENSG00000067208	EVI5	chr1;chr1;chr1;chr1;chr1;chr1;chr1;chr1;chr1;chr1;chr1;chr1;chr1;chr1;chr1;chr1;chr1;chr1;chr1;chr1;chr1;chr1;chr1;chr1;chr1;chr1;chr1;chr1;chr1;chr1;chr1;chr1;chr1;chr1;chr1;chr1;chr1;chr1;chr1;chr1;chr1;chr1;chr1;chr1;chr1;chr1;chr1;chr1;chr1;chr1;chr1;chr1;chr1;chr1;chr1;chr1;chr1;chr1;chr1;chr1;chr1;chr1;chr1;chr1;chr1;chr1;chr1;chr1;chr1;chr1;chr1;chr1;chr1;chr1;chr1;chr1;chr1;chr1;chr1;chr1…	14589	2.55108	1.57653	1.65518	1.53688	2.06904	2.01656	1.50389	1.66066	0.128368	0.0505691	0.0803167	0.0574255	0.0876441	0.0145507	0.0578809	0.0888616	37	28	23	protein_coding	protein_coding	ecotropic viral integration site 5 [Source:HGNC Symbol;Acc:HGNC:3501]	NA	NO	-4.24978	NO	YES	NO	NO	2.31006	1.79654	1.57953	1.59877	0.108006	0.0325599	0.0690988	0.0731435	0.0467546	0.0181237	0.0437464	0.0457499	0.387634	0.93566	0.978512	0.777704
ENSG00000067225.21	ENSG00000067225	PKM	chr15;chr15;chr15;chr15;chr15;chr15;chr15;chr15;chr15;chr15;chr15;chr15;chr15;chr15;chr15;chr15;chr15;chr15;chr15;chr15;chr15;chr15;chr15;chr15;chr15;chr15;chr15;chr15;chr15;chr15;chr15;chr15;chr15;chr15;chr15;chr15;chr15;chr15;chr15;chr15;chr15;chr15;chr15;chr15;chr15;chr15;chr15;chr15;chr15;chr15;chr15;chr15;chr15;chr15;chr15;chr15;chr15;chr15;chr15;chr15;chr15;chr15;chr15;chr15;chr15;chr15;chr…	8572	211.434	178.605	180.852	148.081	185.151	180.397	181.638	156.318	3.15445	1.16889	1.29353	1.6452	2.18506	0.560737	1.38978	1.77955	1605	542	353	protein_coding	retained_intron	pyruvate kinase M1/2 [Source:HGNC Symbol;Acc:HGNC:9021]	0.629217	NO	9.35533	YES	NO	NO	NO	198.292	179.501	181.245	152.2	2.66976	0.864813	1.34166	1.71238	0.0134637	0.00481787	0.00740246	0.0112509	0.357841	0.549807	0.835642	0.905234
ENSG00000067560.14	ENSG00000067560	RHOA	chr3;chr3;chr3;chr3;chr3;chr3;chr3;chr3;chr3;chr3;chr3;chr3;chr3;chr3;chr3;chr3;chr3;chr3;chr3;chr3;chr3;chr3;chr3;chr3;chr3;chr3;chr3;chr3;chr3;chr3;chr3;chr3;chr3;chr3;chr3;chr3;chr3;chr3;chr3;chr3;chr3;chr3;chr3;chr3;chr3;chr3;chr3;chr3	4805	88.6242	71.1759	75.784	62.6187	86.461	83.2303	80.6156	64.7718	1.70944	0.624866	0.988981	0.813661	1.38087	0.214584	0.745701	0.917329	377	175	102	protein_coding	protein_coding	ras homolog family member A [Source:HGNC Symbol;Acc:HGNC:667]	2.18941	NO	9.17454	YES	NO	NO	NO	87.5426	77.2031	78.1998	63.6952	1.54516	0.419725	0.867341	0.865495	0.0176503	0.00543664	0.0110914	0.0135881	0.308019	0.628394	0.769848	0.881892
ENSG00000067596.12	ENSG00000067596	DHX8	chr17;chr17;chr17;chr17;chr17;chr17;chr17;chr17;chr17;chr17;chr17;chr17;chr17;chr17;chr17;chr17;chr17;chr17;chr17;chr17;chr17;chr17;chr17;chr17;chr17;chr17;chr17;chr17;chr17;chr17;chr17;chr17;chr17;chr17;chr17;chr17;chr17;chr17;chr17;chr17;chr17;chr17;chr17;chr17;chr17;chr17;chr17;chr17;chr17;chr17;chr17;chr17;chr17;chr17;chr17;chr17;chr17;chr17;chr17;chr17;chr17;chr17;chr17;chr17;chr17;chr17;chr…	10760	21.6382	18.6803	18.2227	17.0736	16.7581	16.8322	15.6093	17.3201	0.372524	0.1164	0.153263	0.165454	0.256935	0.0472079	0.120899	0.184741	201	73	46	protein_coding	nonsense_mediated_decay	DEAH-box helicase 8 [Source:HGNC Symbol;Acc:HGNC:2749]	0.35743	NO	-1.99517	YES	NO	NO	NO	19.1981	17.7562	16.916	17.1969	0.314729	0.081804	0.137081	0.175098	0.0163937	0.00460706	0.00810363	0.0101819	0.281025	0.494312	0.621087	0.924893
ENSG00000067704.10	ENSG00000067704	IARS2	chr1;chr1;chr1;chr1;chr1;chr1;chr1;chr1;chr1;chr1;chr1;chr1;chr1;chr1;chr1;chr1;chr1;chr1;chr1;chr1;chr1;chr1;chr1;chr1;chr1;chr1;chr1;chr1;chr1;chr1;chr1;chr1;chr1;chr1;chr1	4135	43.3287	34.5828	34.8049	32.5343	36.884	36.2408	34.2144	34.7039	1.04088	0.141074	0.655952	0.624705	0.752165	0.113676	0.529852	0.564334	154	90	34	protein_coding	protein_coding	isoleucyl-tRNA synthetase 2, mitochondrial [Source:HGNC Symbol;Acc:HGNC:29685]	1.95004	NO	7.6006	YES	NO	NO	YES	40.1063	35.4118	34.5096	33.6191	0.896524	0.127375	0.592902	0.59452	0.0223537	0.00359696	0.0171808	0.017684	0.160911	0.768587	0.7911	0.882949
ENSG00000067829.20	ENSG00000067829	IDH3G	chrX;chrX;chrX;chrX;chrX;chrX;chrX;chrX;chrX;chrX;chrX;chrX;chrX;chrX;chrX;chrX;chrX;chrX;chrX;chrX;chrX;chrX;chrX;chrX;chrX;chrX;chrX;chrX;chrX;chrX;chrX;chrX;chrX;chrX;chrX;chrX;chrX;chrX;chrX;chrX;chrX;chrX;chrX;chrX;chrX;chrX;chrX;chrX;chrX;chrX;chrX;chrX;chrX;chrX;chrX;chrX;chrX;chrX;chrX;chrX;chrX;chrX;chrX;chrX;chrX;chrX;chrX;chrX;chrX;chrX;chrX;chrX;chrX;chrX;chrX;chrX;chrX;chrX;chrX;chrX…	2699	46.8199	25.565	23.9774	36.7132	38.2606	28.6129	31.3948	19.3338	0.912987	0.273343	0.20099	0.452673	0.653001	0.162921	0.439703	0.416283	75	51	25	protein_coding	protein_coding	isocitrate dehydrogenase (NAD(+)) 3 non-catalytic subunit gamma [Source:HGNC Symbol;Acc:HGNC:5386]	1.12086	NO	9.57871	YES	NO	NO	YES	42.5403	27.089	27.6861	28.0235	0.782994	0.218132	0.320346	0.434478	0.0184059	0.00805243	0.0115707	0.0155041	0.437491	0.628638	0.84234	0.636784
ENSG00000067955.15	ENSG00000067955	CBFB	chr16;chr16;chr16;chr16;chr16;chr16;chr16;chr16;chr16;chr16;chr16;chr16;chr16;chr16;chr16;chr16;chr16;chr16;chr16;chr16;chr16;chr16;chr16;chr16;chr16;chr16;chr16;chr16;chr16;chr16;chr16;chr16;chr16;chr16;chr16;chr16;chr16;chr16;chr16;chr16;chr16;chr16;chr16;chr16;chr16;chr16;chr16;chr16;chr16;chr16;chr16;chr16;chr16;chr16;chr16;chr16;chr16;chr16;chr16;chr16	4652	24.7453	9.67326	12.8731	16.0141	17.9292	17.3912	12.0347	14.422	0.395507	0.169653	0.24255	0.315158	0.416001	0.0912642	0.210954	0.287965	72	46	31	protein_coding	protein_coding_CDS_not_defined	core-binding factor subunit beta [Source:HGNC Symbol;Acc:HGNC:1539]	0.25	NO	1.25696	YES	NO	NO	NO	21.3372	13.5322	12.4539	15.218	0.405754	0.130458	0.226752	0.301562	0.0190162	0.00964058	0.0182073	0.0198161	0.506966	0.957463	1.04206	0.634206
ENSG00000067992.17	ENSG00000067992	PDK3	chrX;chrX;chrX;chrX;chrX;chrX;chrX;chrX;chrX;chrX;chrX;chrX;chrX;chrX;chrX;chrX;chrX;chrX;chrX;chrX;chrX;chrX;chrX;chrX;chrX;chrX;chrX;chrX;chrX;chrX;chrX;chrX;chrX;chrX;chrX;chrX;chrX;chrX;chrX;chrX;chrX;chrX;chrX;chrX;chrX;chrX;chrX;chrX;chrX	17456	4.31375	3.09349	3.15399	3.60478	4.05002	2.7387	4.33409	4.05697	0.0865803	0.0805957	0.0683684	0.0799897	0.0970058	0.0251904	0.0706005	0.0841691	76	52	34	protein_coding	retained_intron	pyruvate dehydrogenase kinase 3 [Source:HGNC Symbol;Acc:HGNC:8811]	0.698189	NO	6.49861	YES	NO	NO	YES	4.18188	2.9161	3.74404	3.83087	0.0917931	0.052893	0.0694844	0.0820794	0.0219502	0.0181383	0.0185587	0.0214258	0.82634	0.845492	0.976109	0.697316
ENSG00000068078.20	ENSG00000068078	FGFR3	chr4;chr4;chr4;chr4;chr4;chr4;chr4;chr4;chr4;chr4;chr4;chr4;chr4;chr4;chr4;chr4;chr4;chr4;chr4;chr4;chr4;chr4;chr4;chr4;chr4;chr4;chr4;chr4;chr4;chr4;chr4;chr4;chr4;chr4;chr4;chr4;chr4;chr4;chr4;chr4;chr4;chr4;chr4;chr4;chr4;chr4;chr4;chr4;chr4;chr4;chr4;chr4;chr4;chr4;chr4;chr4;chr4;chr4;chr4;chr4;chr4;chr4;chr4;chr4;chr4;chr4;chr4;chr4;chr4;chr4;chr4;chr4;chr4;chr4;chr4;chr4;chr4;chr4;chr4;chr4…	4848	27.8511	28.2591	15.9389	26.2575	21.956	24.0839	23.7205	21.335	1.00979	0.276042	0.358067	0.561631	0.826879	0.128234	0.268331	0.677438	134	80	57	protein_coding	protein_coding	fibroblast growth factor receptor 3 [Source:HGNC Symbol;Acc:HGNC:3690]	NA	NO	0.507209	NO	NO	NO	NO	24.9036	26.1715	19.8297	23.7963	0.918333	0.202138	0.313199	0.619534	0.0368755	0.00772359	0.0157945	0.0260349	0.20945	0.428319	0.706021	1.05091
ENSG00000068120.15	ENSG00000068120	COASY	chr17;chr17;chr17;chr17;chr17;chr17;chr17;chr17;chr17;chr17;chr17;chr17;chr17;chr17;chr17;chr17;chr17;chr17;chr17;chr17;chr17;chr17;chr17;chr17;chr17;chr17;chr17;chr17;chr17;chr17;chr17;chr17;chr17;chr17;chr17;chr17;chr17;chr17;chr17;chr17;chr17;chr17;chr17;chr17;chr17;chr17;chr17;chr17;chr17;chr17;chr17;chr17;chr17;chr17;chr17;chr17;chr17;chr17;chr17;chr17;chr17	4032	27.2624	24.3056	28.9864	23.8581	28.5666	29.6421	30.7727	19.1818	0.78227	0.348928	0.231412	0.476169	0.462828	0.11658	0.333957	0.353681	121	59	33	protein_coding	protein_coding_CDS_not_defined	Coenzyme A synthase [Source:HGNC Symbol;Acc:HGNC:29932]	0.68864	NO	2.92394	YES	NO	NO	YES	27.9145	26.9738	29.8796	21.52	0.622549	0.232754	0.282684	0.414925	0.022302	0.00862888	0.00946079	0.0192809	0.386911	0.424213	0.864539	0.966301
ENSG00000068305.19	ENSG00000068305	MEF2A	chr15;chr15;chr15;chr15;chr15;chr15;chr15;chr15;chr15;chr15;chr15;chr15;chr15;chr15;chr15;chr15;chr15;chr15;chr15;chr15;chr15;chr15;chr15;chr15;chr15;chr15;chr15;chr15;chr15;chr15;chr15;chr15;chr15;chr15;chr15;chr15;chr15;chr15;chr15;chr15;chr15;chr15;chr15;chr15;chr15;chr15;chr15;chr15;chr15;chr15;chr15;chr15;chr15;chr15;chr15;chr15;chr15;chr15;chr15;chr15;chr15;chr15;chr15;chr15;chr15;chr15;chr…	7128	8.74269	3.22671	5.01376	4.76908	5.4606	6.062	6.15606	4.57544	0.248904	0.0986867	0.155253	0.181198	0.164838	0.0521171	0.0992551	0.127312	49	35	21	protein_coding	protein_coding	myocyte enhancer factor 2A [Source:HGNC Symbol;Acc:HGNC:6993]	0.504065	NO	-2.08638	YES	NO	NO	NO	7.10165	4.64436	5.58491	4.67226	0.206871	0.0754019	0.127254	0.154255	0.02913	0.0162352	0.0227853	0.0330151	0.557335	0.782194	1.13337	0.653983
ENSG00000068308.15	ENSG00000068308	OTUD5	chrX;chrX;chrX;chrX;chrX;chrX;chrX;chrX;chrX;chrX;chrX;chrX;chrX;chrX;chrX;chrX;chrX;chrX;chrX;chrX;chrX;chrX;chrX;chrX;chrX;chrX;chrX;chrX;chrX;chrX;chrX;chrX;chrX;chrX;chrX;chrX;chrX;chrX;chrX;chrX;chrX;chrX;chrX;chrX;chrX;chrX;chrX;chrX;chrX;chrX;chrX;chrX;chrX;chrX;chrX;chrX;chrX	3333	44.406	34.8035	35.0655	33.4187	36.7026	41.3754	37.6804	31.5919	1.09419	0.308858	0.390619	0.617925	0.881313	0.20017	0.3903	0.687162	121	60	53	protein_coding	protein_coding	OTU deubiquitinase 5 [Source:HGNC Symbol;Acc:HGNC:25402]	1.00478	NO	3.56571	YES	NO	NO	NO	40.5543	38.0894	36.3729	32.5053	0.987753	0.254514	0.390459	0.652543	0.0243563	0.00668201	0.0107349	0.020075	0.274344	0.440744	0.824221	0.93922
ENSG00000068323.17	ENSG00000068323	TFE3	chrX;chrX;chrX;chrX;chrX;chrX;chrX;chrX;chrX;chrX;chrX;chrX;chrX;chrX;chrX;chrX;chrX;chrX;chrX;chrX;chrX;chrX;chrX;chrX;chrX;chrX;chrX;chrX;chrX;chrX;chrX;chrX	4207	17.2817	12.5981	10.3316	9.97148	16.8046	15.5157	14.027	12.8466	0.50763	0.142738	0.242417	0.207437	0.336789	0.088303	0.124771	0.338969	58	41	23	protein_coding	protein_coding	transcription factor binding to IGHM enhancer 3 [Source:HGNC Symbol;Acc:HGNC:11752]	0.612745	NO	5.30758	YES	NO	NO	NO	17.0432	14.0569	12.1793	11.409	0.422209	0.11552	0.183594	0.273203	0.0247729	0.00821806	0.0150742	0.0239462	0.331736	0.608497	0.966628	0.82478
ENSG00000068489.13	ENSG00000068489	PRR11	chr17;chr17;chr17;chr17;chr17;chr17;chr17;chr17;chr17;chr17;chr17;chr17;chr17;chr17;chr17;chr17;chr17;chr17;chr17;chr17;chr17;chr17;chr17;chr17;chr17;chr17;chr17;chr17;chr17;chr17;chr17;chr17;chr17;chr17;chr17;chr17;chr17;chr17;chr17;chr17;chr17;chr17;chr17;chr17;chr17;chr17;chr17;chr17;chr17;chr17;chr17;chr17;chr17;chr17;chr17;chr17;chr17;chr17;chr17;chr17;chr17;chr17;chr17	6743	11.424	9.93623	13.3217	10.4045	8.48186	10.9074	15.3713	11.3317	0.818582	0.180654	0.302491	0.476271	0.538124	0.078704	0.270767	0.455013	93	72	67	protein_coding	protein_coding	proline rich 11 [Source:HGNC Symbol;Acc:HGNC:25619]	1.23747	NO	2.66864	YES	NO	NO	NO	9.95292	10.4218	14.3465	10.8681	0.678353	0.129679	0.286629	0.465642	0.0681562	0.012443	0.019979	0.0428448	0.182566	0.293136	0.628627	1.04711
ENSG00000068654.17	ENSG00000068654	POLR1A	chr2;chr2;chr2;chr2;chr2;chr2;chr2;chr2;chr2;chr2;chr2;chr2;chr2;chr2;chr2;chr2;chr2;chr2;chr2;chr2;chr2;chr2;chr2;chr2;chr2;chr2;chr2;chr2;chr2;chr2;chr2;chr2;chr2;chr2;chr2;chr2;chr2;chr2;chr2;chr2;chr2;chr2;chr2;chr2;chr2;chr2;chr2;chr2;chr2;chr2;chr2;chr2;chr2;chr2;chr2;chr2;chr2;chr2;chr2;chr2;chr2;chr2;chr2;chr2;chr2;chr2;chr2;chr2;chr2;chr2;chr2;chr2;chr2;chr2;chr2;chr2;chr2;chr2;chr2;chr2…	19694	20.0406	18.5843	15.8416	15.4248	16.0128	14.4248	17.1718	15.5193	0.143473	0.0792775	0.0804315	0.0903973	0.107039	0.0334917	0.0764837	0.0921581	328	73	42	protein_coding	protein_coding	RNA polymerase I subunit A [Source:HGNC Symbol;Acc:HGNC:17264]	0.441774	NO	-1.06967	YES	NO	NO	NO	18.0267	16.5046	16.5067	15.4721	0.125256	0.0563846	0.0784576	0.0912777	0.00694835	0.0034163	0.00475308	0.00589952	0.491671	0.684059	0.849053	0.915561
ENSG00000068697.7	ENSG00000068697	LAPTM4A	chr2;chr2;chr2;chr2;chr2;chr2;chr2;chr2;chr2;chr2	1546	96.8539	73.7387	66.8504	67.3685	77.0714	71.3605	93.4687	53.0403	2.84775	0.621471	0.870201	2.19019	2.5706	0.235388	0.915252	1.70506	120	62	48	protein_coding	protein_coding	lysosomal protein transmembrane 4 alpha [Source:HGNC Symbol;Acc:HGNC:6924]	0.374858	NO	7.27174	NO	YES	NO	NO	86.9627	72.5496	80.1595	60.2044	2.70917	0.42843	0.892727	1.94762	0.0311533	0.00590534	0.0111369	0.0323501	0.189557	0.357486	1.03842	0.834261
ENSG00000068745.15	ENSG00000068745	IP6K2	chr3;chr3;chr3;chr3;chr3;chr3;chr3;chr3;chr3;chr3;chr3;chr3;chr3;chr3;chr3;chr3;chr3;chr3;chr3;chr3;chr3;chr3;chr3;chr3;chr3;chr3;chr3;chr3;chr3;chr3;chr3;chr3;chr3;chr3;chr3;chr3;chr3;chr3;chr3;chr3;chr3;chr3;chr3;chr3;chr3;chr3;chr3;chr3;chr3;chr3;chr3;chr3;chr3;chr3;chr3;chr3;chr3;chr3;chr3;chr3;chr3;chr3;chr3;chr3;chr3;chr3;chr3;chr3;chr3;chr3;chr3;chr3;chr3;chr3;chr3;chr3;chr3;chr3;chr3;chr3…	5624	20.3146	16.8919	20.6094	21.3485	21.1864	11.7699	18.0261	14.2491	0.315467	0.122027	0.189055	0.18	0.245788	0.076839	0.227249	0.24588	95	49	29	protein_coding	protein_coding	inositol hexakisphosphate kinase 2 [Source:HGNC Symbol;Acc:HGNC:17313]	0.480144	NO	-5.09926	YES	NO	NO	NO	20.7505	14.3309	19.3178	17.7988	0.280628	0.0994332	0.208152	0.21294	0.0135239	0.00693838	0.0107752	0.0119637	0.513046	0.79675	0.884638	0.690628
ENSG00000068796.19	ENSG00000068796	KIF2A	chr5;chr5;chr5;chr5;chr5;chr5;chr5;chr5;chr5;chr5;chr5;chr5;chr5;chr5;chr5;chr5;chr5;chr5;chr5;chr5;chr5;chr5;chr5;chr5;chr5;chr5;chr5;chr5;chr5;chr5;chr5;chr5;chr5;chr5;chr5;chr5;chr5;chr5;chr5;chr5;chr5;chr5;chr5;chr5;chr5;chr5;chr5;chr5;chr5;chr5;chr5;chr5;chr5;chr5;chr5;chr5;chr5;chr5;chr5;chr5;chr5;chr5;chr5;chr5;chr5;chr5;chr5;chr5;chr5;chr5;chr5;chr5;chr5;chr5;chr5;chr5;chr5;chr5;chr5;chr5…	13050	3.44884	2.68199	2.51651	2.10609	3.16523	3.66335	1.91314	2.99897	0.176236	0.0552181	0.121381	0.155145	0.09798	0.0191715	0.0926881	0.119209	52	36	33	protein_coding	protein_coding	kinesin family member 2A [Source:HGNC Symbol;Acc:HGNC:6318]	1.44407	NO	-2.34687	YES	NO	NO	NO	3.30703	3.17267	2.21482	2.55253	0.137108	0.0371948	0.107034	0.137177	0.0414595	0.0117235	0.0483264	0.0537416	0.28277	1.16563	1.29624	0.959371
ENSG00000068878.15	ENSG00000068878	PSME4	chr2;chr2;chr2;chr2;chr2;chr2;chr2;chr2;chr2;chr2;chr2;chr2;chr2;chr2;chr2;chr2;chr2;chr2;chr2;chr2;chr2;chr2;chr2;chr2;chr2;chr2;chr2;chr2;chr2;chr2;chr2;chr2;chr2;chr2;chr2;chr2;chr2;chr2;chr2;chr2;chr2;chr2;chr2;chr2;chr2;chr2;chr2;chr2;chr2;chr2;chr2;chr2;chr2;chr2;chr2;chr2;chr2;chr2;chr2;chr2;chr2;chr2;chr2;chr2;chr2;chr2;chr2;chr2;chr2;chr2;chr2;chr2;chr2;chr2;chr2;chr2;chr2;chr2;chr2;chr2…	10392	8.82851	5.96613	9.2946	7.44713	5.04495	6.45817	7.71701	8.33905	0.347776	0.122173	0.154515	0.221699	0.219478	0.0393955	0.15373	0.108117	93	66	26	protein_coding	protein_coding	proteasome activator subunit 4 [Source:HGNC Symbol;Acc:HGNC:20635]	NA	NO	1.51479	YES	NO	NO	NO	6.93673	6.21215	8.5058	7.89309	0.283627	0.0807842	0.154122	0.164908	0.0408877	0.0130042	0.0181197	0.0208927	0.318047	0.443156	0.510977	0.895545
ENSG00000068903.21	ENSG00000068903	SIRT2	chr19;chr19;chr19;chr19;chr19;chr19;chr19;chr19;chr19;chr19;chr19;chr19;chr19;chr19;chr19;chr19;chr19;chr19;chr19;chr19;chr19;chr19;chr19;chr19;chr19;chr19;chr19;chr19;chr19;chr19;chr19;chr19;chr19;chr19;chr19;chr19;chr19;chr19;chr19;chr19;chr19;chr19;chr19;chr19;chr19;chr19;chr19;chr19;chr19;chr19;chr19;chr19;chr19;chr19;chr19;chr19;chr19;chr19;chr19;chr19;chr19;chr19;chr19;chr19;chr19;chr19;chr…	6206	11.0178	10.6349	9.02705	10.9552	12.7997	8.74029	11.0936	11.111	0.317648	0.149288	0.167829	0.191243	0.178191	0.0610816	0.0992912	0.174079	66	48	25	protein_coding	protein_coding	sirtuin 2 [Source:HGNC Symbol;Acc:HGNC:10886]	0.35	NO	9.61403	YES	NO	NO	NO	11.9088	9.68758	10.0603	11.0331	0.247919	0.105185	0.13356	0.182661	0.0208182	0.0108577	0.0132759	0.0165558	0.521548	0.637708	0.795254	0.813483
ENSG00000069188.17	ENSG00000069188	SDK2	chr17;chr17;chr17;chr17;chr17;chr17;chr17;chr17;chr17;chr17;chr17;chr17;chr17;chr17;chr17;chr17;chr17;chr17;chr17;chr17;chr17;chr17;chr17;chr17;chr17;chr17;chr17;chr17;chr17;chr17;chr17;chr17;chr17;chr17;chr17;chr17;chr17;chr17;chr17;chr17;chr17;chr17;chr17;chr17;chr17;chr17;chr17;chr17;chr17;chr17;chr17;chr17;chr17;chr17;chr17;chr17;chr17;chr17;chr17;chr17;chr17;chr17;chr17;chr17;chr17;chr17;chr…	11963	19.4622	16.3003	17.7628	16.3845	17.7289	14.2173	17.9606	13.008	0.494355	0.163496	0.141479	0.297632	0.436198	0.119143	0.156434	0.415409	195	115	78	protein_coding	protein_coding	sidekick cell adhesion molecule 2 [Source:HGNC Symbol;Acc:HGNC:19308]	NA	NO	0.538606	NO	YES	NO	NO	18.5956	15.2588	17.8617	14.6962	0.465276	0.14132	0.148957	0.35652	0.0250208	0.00926153	0.00833944	0.0242593	0.370154	0.333301	0.969567	0.820559
ENSG00000069248.12	ENSG00000069248	NUP133	chr1;chr1;chr1;chr1;chr1;chr1;chr1;chr1;chr1;chr1;chr1;chr1;chr1;chr1;chr1;chr1;chr1;chr1;chr1;chr1;chr1;chr1;chr1;chr1;chr1;chr1;chr1;chr1;chr1;chr1;chr1;chr1;chr1;chr1;chr1;chr1;chr1;chr1	6081	30.1746	23.8448	29.2262	25.81	29.7832	27.0622	23.2653	27.8888	0.832055	0.248285	0.321148	0.453494	0.653536	0.133402	0.326515	0.419271	182	90	59	protein_coding	protein_coding	nucleoporin 133 [Source:HGNC Symbol;Acc:HGNC:18016]	1.37992	NO	1.4626	YES	NO	NO	NO	29.9789	25.4535	26.2458	26.8494	0.742795	0.190843	0.323831	0.436383	0.0247773	0.00749772	0.0123384	0.016253	0.302605	0.497974	0.655963	0.849047
ENSG00000069275.13	ENSG00000069275	NUCKS1	chr1;chr1;chr1;chr1;chr1;chr1;chr1;chr1;chr1	6449	104.685	74.7403	97.8026	81.7597	98.5393	76.2689	80.7121	89.7288	4.26422	1.44461	2.08947	2.45202	3.31699	0.481996	1.80483	2.63341	653	510	393	protein_coding	protein_coding	nuclear casein kinase and cyclin dependent kinase substrate 1 [Source:HGNC Symbol;Acc:HGNC:29923]	0.739496	NO	6.56802	YES	NO	NO	NO	101.612	75.5046	89.2573	85.7443	3.7906	0.963302	1.94715	2.54272	0.0373047	0.0127582	0.021815	0.0296547	0.341999	0.584779	0.794931	0.743068
ENSG00000069329.18	#N/A	#N/A	chr16;chr16;chr16;chr16;chr16;chr16;chr16;chr16;chr16;chr16;chr16;chr16;chr16;chr16;chr16;chr16;chr16;chr16;chr16;chr16;chr16;chr16;chr16;chr16;chr16;chr16;chr16;chr16;chr16;chr16;chr16;chr16;chr16;chr16;chr16;chr16;chr16;chr16;chr16;chr16;chr16;chr16;chr16;chr16;chr16;chr16;chr16;chr16;chr16;chr16;chr16;chr16;chr16;chr16;chr16;chr16;chr16;chr16;chr16;chr16;chr16;chr16;chr16;chr16;chr16;chr16;chr…	9733	8.53699	7.08928	8.33609	5.42476	7.99818	6.9899	6.84035	6.51021	0.317313	0.116343	0.162747	0.243883	0.276945	0.0412839	0.164138	0.221994	78	68	50	#N/A	#N/A	#N/A	NA	NO	NA	NO	NO	NO	NO	8.26759	7.03959	7.58822	5.96748	0.297129	0.0788134	0.163443	0.232939	0.035939	0.0111957	0.021539	0.0390346	0.31152	0.599321	1.08613	0.851469
ENSG00000069345.12	ENSG00000069345	DNAJA2	chr16;chr16;chr16;chr16;chr16;chr16;chr16;chr16;chr16;chr16;chr16;chr16;chr16;chr16;chr16;chr16;chr16;chr16;chr16;chr16;chr16;chr16;chr16;chr16	4951	20.9782	15.7544	17.168	18.1148	21.9806	18.1978	20.1708	16.186	0.457891	0.214853	0.205988	0.274973	0.509538	0.08269	0.188995	0.349129	88	54	39	protein_coding	protein_coding	DnaJ heat shock protein family (Hsp40) member A2 [Source:HGNC Symbol;Acc:HGNC:14884]	2.02659	NO	-3.08153	YES	NO	NO	NO	21.4794	16.9761	18.6694	17.1504	0.483714	0.148771	0.197491	0.312051	0.0225199	0.00876358	0.0105784	0.018195	0.389148	0.469733	0.807952	0.790343
ENSG00000069482.7	ENSG00000069482	GAL	chr11;chr11;chr11;chr11;chr11;chr11;chr11;chr11	1300	39.9474	30	23.0329	28.3747	34.8292	40.3104	36.082	30.8218	1.64277	0.435525	0.517435	0.939818	1.2494	0.151629	0.684668	1.42937	51	35	26	protein_coding	protein_coding_CDS_not_defined	galanin and GMAP prepropeptide [Source:HGNC Symbol;Acc:HGNC:4114]	0.619792	NO	8.5476	NO	NO	YES	NO	37.3883	35.1552	29.5574	29.5982	1.44608	0.293577	0.601051	1.18459	0.0386774	0.00835088	0.020335	0.0400224	0.215911	0.52576	1.03477	0.940273
ENSG00000069702.11	ENSG00000069702	TGFBR3	chr1;chr1;chr1;chr1;chr1;chr1;chr1;chr1;chr1;chr1;chr1;chr1;chr1;chr1;chr1;chr1;chr1;chr1;chr1;chr1;chr1;chr1;chr1;chr1;chr1;chr1;chr1;chr1;chr1;chr1;chr1;chr1;chr1;chr1;chr1;chr1;chr1;chr1;chr1;chr1;chr1;chr1;chr1;chr1;chr1;chr1;chr1;chr1;chr1;chr1;chr1;chr1;chr1;chr1;chr1;chr1;chr1;chr1;chr1;chr1;chr1;chr1;chr1;chr1;chr1;chr1;chr1;chr1;chr1;chr1;chr1;chr1;chr1;chr1;chr1;chr1;chr1;chr1;chr1;chr1…	8577	3.83468	3.03136	2.92798	2.86713	5.27899	4.18037	3.3519	3.80247	0.226007	0.0760135	0.0961359	0.215705	0.201456	0.0282857	0.0558782	0.201531	39	34	21	protein_coding	nonsense_mediated_decay	transforming growth factor beta receptor 3 [Source:HGNC Symbol;Acc:HGNC:11774]	NA	NO	-3.23192	NO	NO	NO	NO	4.55684	3.60587	3.13994	3.3348	0.213732	0.0521496	0.0760071	0.208618	0.0469036	0.0144624	0.0242066	0.0625579	0.308344	0.516092	1.33376	0.79131
ENSG00000069849.11	ENSG00000069849	ATP1B3	chr3;chr3;chr3;chr3;chr3;chr3;chr3;chr3;chr3;chr3;chr3;chr3;chr3;chr3;chr3;chr3;chr3;chr3;chr3;chr3;chr3;chr3;chr3;chr3;chr3;chr3;chr3;chr3;chr3;chr3;chr3;chr3;chr3;chr3;chr3;chr3;chr3;chr3;chr3;chr3;chr3;chr3;chr3;chr3;chr3;chr3;chr3;chr3;chr3;chr3;chr3;chr3	2617	72.7611	43.1792	54.2554	46.1548	57.0645	38.9947	43.3641	56.6143	2.22216	0.563816	0.8789	1.98747	2.11282	0.243348	0.636616	1.02378	159	106	62	protein_coding	protein_coding	ATPase Na+/K+ transporting subunit beta 3 [Source:HGNC Symbol;Acc:HGNC:806]	0.314469	NO	6.46759	NO	YES	NO	NO	64.9128	41.0869	48.8097	51.3846	2.16749	0.403582	0.757758	1.50563	0.0333908	0.00982263	0.0155247	0.0293012	0.294172	0.46494	0.877522	0.632956
ENSG00000069998.12	ENSG00000069998	HDHD5	chr22;chr22;chr22;chr22;chr22;chr22;chr22;chr22;chr22;chr22;chr22;chr22;chr22;chr22;chr22;chr22;chr22;chr22;chr22;chr22;chr22;chr22;chr22;chr22;chr22;chr22;chr22;chr22;chr22;chr22;chr22;chr22	4936	22.9708	22.4878	22.5036	20.2212	21.0818	18.6256	19.3125	20.3883	0.412689	0.180747	0.136277	0.233377	0.35706	0.0721896	0.2543	0.253887	111	51	29	protein_coding	protein_coding	haloacid dehalogenase like hydrolase domain containing 5 [Source:HGNC Symbol;Acc:HGNC:1843]	NA	NO	6.19397	YES	NO	NO	YES	22.0263	20.5567	20.908	20.3048	0.384874	0.126468	0.195289	0.243632	0.0174734	0.00615216	0.00934036	0.0119988	0.352087	0.534548	0.686687	0.93328
ENSG00000070018.9	ENSG00000070018	LRP6	chr12;chr12;chr12;chr12;chr12;chr12;chr12;chr12;chr12;chr12;chr12;chr12;chr12;chr12;chr12;chr12;chr12;chr12;chr12;chr12;chr12;chr12;chr12;chr12;chr12;chr12;chr12;chr12;chr12;chr12;chr12;chr12;chr12;chr12;chr12;chr12;chr12;chr12;chr12;chr12;chr12;chr12;chr12;chr12;chr12;chr12;chr12;chr12;chr12;chr12;chr12;chr12;chr12;chr12;chr12;chr12;chr12;chr12;chr12;chr12;chr12;chr12;chr12;chr12;chr12;chr12;chr…	10369	5.34224	3.85765	5.03021	3.69695	4.6731	4.34455	2.84558	4.94264	0.541833	0.127408	0.136023	0.282788	0.436597	0.0460634	0.121055	0.345907	65	54	39	protein_coding	protein_coding	LDL receptor related protein 6 [Source:HGNC Symbol;Acc:HGNC:6698]	0.585938	NO	-3.42252	NO	YES	NO	NO	5.00767	4.1011	3.93789	4.31979	0.489215	0.0867356	0.128539	0.314348	0.0976931	0.0211493	0.0326417	0.0727692	0.216488	0.334125	0.744875	0.818964
ENSG00000070047.13	ENSG00000070047	PHRF1	chr11;chr11;chr11;chr11;chr11;chr11;chr11;chr11;chr11;chr11;chr11;chr11;chr11;chr11;chr11;chr11;chr11;chr11;chr11;chr11;chr11;chr11;chr11;chr11;chr11;chr11;chr11;chr11;chr11;chr11;chr11;chr11;chr11;chr11;chr11;chr11;chr11;chr11;chr11;chr11;chr11;chr11;chr11;chr11;chr11;chr11;chr11;chr11;chr11;chr11;chr11;chr11;chr11;chr11;chr11;chr11;chr11;chr11;chr11;chr11;chr11;chr11;chr11;chr11;chr11;chr11;chr…	5785	24.9858	21.4347	20.0358	22.1296	24.4415	19.2295	23.2787	19.6512	1.16996	0.498251	0.431352	0.687892	1.05137	0.217549	0.51286	0.709641	168	121	95	protein_coding	protein_coding	PHD and ring finger domains 1 [Source:HGNC Symbol;Acc:HGNC:24351]	0.541985	NO	-5.4123	YES	NO	NO	NO	24.7137	20.3321	21.6573	20.8904	1.11066	0.3579	0.472106	0.698767	0.0449413	0.0176027	0.021799	0.0334491	0.391682	0.485054	0.744286	0.822707
ENSG00000070061.16	ENSG00000070061	ELP1	chr9;chr9;chr9;chr9;chr9;chr9;chr9;chr9;chr9;chr9;chr9;chr9;chr9;chr9;chr9;chr9;chr9;chr9;chr9;chr9;chr9;chr9;chr9;chr9;chr9;chr9;chr9;chr9;chr9;chr9;chr9;chr9;chr9;chr9;chr9;chr9;chr9;chr9;chr9;chr9;chr9;chr9;chr9;chr9;chr9;chr9;chr9;chr9;chr9;chr9;chr9;chr9;chr9;chr9;chr9;chr9;chr9;chr9;chr9;chr9;chr9;chr9;chr9;chr9;chr9;chr9;chr9;chr9;chr9;chr9;chr9;chr9;chr9;chr9;chr9;chr9;chr9;chr9;chr9;chr9…	24261	6.17189	5.19352	6.37002	5.72396	5.95901	4.8884	6.01854	5.30033	0.116465	0.0424312	0.0608188	0.069064	0.0584012	0.0249996	0.0677302	0.0819346	138	68	41	protein_coding	protein_coding_CDS_not_defined	elongator acetyltransferase complex subunit 1 [Source:HGNC Symbol;Acc:HGNC:5959]	NA	NO	4.26709	YES	NO	NO	NO	6.06545	5.04096	6.19428	5.51215	0.0874331	0.0337154	0.0642745	0.0754993	0.0144149	0.00668829	0.0103764	0.0136969	0.463983	0.719838	0.950187	0.831094
ENSG00000070087.15	ENSG00000070087	PFN2	chr3;chr3;chr3;chr3;chr3;chr3;chr3;chr3;chr3;chr3;chr3;chr3;chr3;chr3;chr3;chr3;chr3;chr3;chr3;chr3;chr3;chr3;chr3;chr3;chr3;chr3;chr3;chr3;chr3;chr3;chr3;chr3;chr3;chr3;chr3;chr3;chr3;chr3;chr3;chr3;chr3;chr3;chr3;chr3;chr3;chr3;chr3;chr3;chr3;chr3;chr3;chr3;chr3	3608	66.9296	57.3725	54.8804	60.7407	63.4071	50.9623	63.5358	50.62	1.67555	0.656229	0.781833	1.17068	1.36009	0.264762	0.797008	1.28155	205	130	107	protein_coding	protein_coding	profilin 2 [Source:HGNC Symbol;Acc:HGNC:8882]	1.01354	NO	4.32068	NO	YES	NO	NO	65.1683	54.1674	59.2081	55.6804	1.51782	0.460495	0.789421	1.22611	0.0232908	0.00850134	0.013333	0.0220206	0.365009	0.572458	0.945464	0.831192
ENSG00000070214.17	ENSG00000070214	SLC44A1	chr9;chr9;chr9;chr9;chr9;chr9;chr9;chr9;chr9;chr9;chr9;chr9;chr9;chr9;chr9;chr9;chr9;chr9;chr9;chr9;chr9;chr9;chr9;chr9;chr9;chr9;chr9;chr9;chr9;chr9;chr9;chr9;chr9;chr9;chr9;chr9;chr9;chr9;chr9;chr9;chr9;chr9;chr9;chr9;chr9;chr9;chr9;chr9;chr9;chr9;chr9;chr9;chr9;chr9;chr9;chr9;chr9;chr9;chr9;chr9;chr9;chr9;chr9;chr9;chr9;chr9;chr9;chr9;chr9;chr9;chr9;chr9;chr9;chr9;chr9;chr9;chr9;chr9;chr9;chr9…	12373	4.61689	4.04106	3.7471	3.09817	4.68662	3.41797	4.89167	4.51865	0.23102	0.0748792	0.119254	0.205952	0.231819	0.0183822	0.11436	0.174628	68	50	30	protein_coding	protein_coding	solute carrier family 44 member 1 [Source:HGNC Symbol;Acc:HGNC:18798]	1.35514	NO	4.94347	NO	YES	NO	NO	4.65175	3.72952	4.31939	3.80841	0.23142	0.0466307	0.116807	0.19029	0.0497489	0.0125032	0.0270425	0.0499657	0.251325	0.543579	1.00436	0.801744
ENSG00000070413.20	ENSG00000070413	DGCR2	chr22;chr22;chr22;chr22;chr22;chr22;chr22;chr22;chr22;chr22;chr22;chr22;chr22;chr22;chr22;chr22;chr22;chr22;chr22;chr22;chr22;chr22;chr22;chr22;chr22;chr22;chr22;chr22;chr22;chr22;chr22;chr22;chr22;chr22;chr22;chr22;chr22;chr22;chr22;chr22;chr22;chr22;chr22;chr22;chr22;chr22;chr22;chr22;chr22;chr22;chr22;chr22	5605	50.8043	39.9643	44.6328	39.8737	34.2966	38.0538	40.3588	43.0583	1.92853	0.394872	0.650386	1.34523	1.49822	0.185309	0.52933	1.4957	259	194	129	protein_coding	protein_coding	DiGeorge syndrome critical region gene 2 [Source:HGNC Symbol;Acc:HGNC:2845]	0.62069	NO	-1.70739	NO	YES	NO	NO	42.5505	39.0091	42.4958	41.466	1.71338	0.290091	0.589858	1.42047	0.0402669	0.0074365	0.0138804	0.0342561	0.18468	0.344709	0.850726	0.916771
ENSG00000070423.18	ENSG00000070423	RNF126	chr19;chr19;chr19;chr19;chr19;chr19;chr19;chr19;chr19;chr19;chr19;chr19;chr19;chr19;chr19;chr19;chr19;chr19;chr19;chr19;chr19;chr19;chr19;chr19;chr19;chr19;chr19;chr19;chr19;chr19;chr19;chr19;chr19;chr19;chr19;chr19;chr19;chr19;chr19;chr19;chr19;chr19;chr19;chr19;chr19;chr19	3452	33.8488	24.6234	26.3019	20.9524	30.8351	28.7633	31.9981	26.9937	0.77094	0.323061	0.345724	0.374154	0.52057	0.142756	0.3504	0.488216	100	55	37	protein_coding	nonsense_mediated_decay	ring finger protein 126 [Source:HGNC Symbol;Acc:HGNC:21151]	0.357595	NO	-0.553067	YES	NO	NO	NO	32.342	26.6934	29.15	23.973	0.645755	0.232909	0.348062	0.431185	0.0199665	0.00872535	0.0119404	0.0179863	0.437	0.598021	0.900823	0.825347
ENSG00000070614.15	ENSG00000070614	NDST1	chr5;chr5;chr5;chr5;chr5;chr5;chr5;chr5;chr5;chr5;chr5;chr5;chr5;chr5;chr5;chr5;chr5;chr5;chr5;chr5;chr5;chr5;chr5;chr5;chr5;chr5;chr5;chr5;chr5;chr5;chr5;chr5;chr5;chr5;chr5;chr5;chr5;chr5;chr5;chr5;chr5;chr5;chr5;chr5	9510	20.2047	21.6614	19.196	18.177	20.882	17.8845	22.0364	17.441	0.684055	0.147937	0.271521	0.411109	0.486935	0.0765319	0.220783	0.586175	198	119	82	protein_coding	protein_coding	N-deacetylase and N-sulfotransferase 1 [Source:HGNC Symbol;Acc:HGNC:7680]	NA	NO	-0.639942	NO	YES	NO	NO	20.5433	19.773	20.6162	17.809	0.585495	0.112234	0.246152	0.498642	0.0285005	0.00567615	0.0119397	0.0279994	0.19916	0.418931	0.98242	0.9625
ENSG00000070756.17	ENSG00000070756	PABPC1	chr8;chr8;chr8;chr8;chr8;chr8;chr8;chr8;chr8;chr8;chr8;chr8;chr8;chr8;chr8;chr8;chr8;chr8;chr8;chr8;chr8;chr8;chr8;chr8;chr8;chr8;chr8;chr8;chr8;chr8;chr8;chr8;chr8;chr8;chr8;chr8;chr8;chr8;chr8;chr8;chr8;chr8;chr8;chr8;chr8;chr8;chr8;chr8;chr8;chr8;chr8;chr8;chr8;chr8;chr8;chr8;chr8;chr8;chr8;chr8;chr8;chr8;chr8;chr8;chr8;chr8;chr8;chr8;chr8;chr8;chr8;chr8;chr8;chr8;chr8;chr8;chr8;chr8;chr8;chr8…	9546	83.2342	69.5579	74.0661	48.5669	76.1397	71.3646	71.4078	55.5423	6.05755	1.99141	2.59132	2.30011	4.73514	0.782288	2.43619	2.65274	985	664	569	protein_coding	protein_coding	poly(A) binding protein cytoplasmic 1 [Source:HGNC Symbol;Acc:HGNC:8554]	5.53154	YES	9.48	YES	NO	NO	NO	79.687	70.4612	72.7369	52.0546	5.39635	1.38685	2.51376	2.47642	0.0677193	0.0196824	0.0345595	0.0475736	0.290647	0.510335	0.702511	0.884226
ENSG00000070770.10	ENSG00000070770	CSNK2A2	chr16;chr16;chr16;chr16;chr16;chr16;chr16;chr16;chr16;chr16;chr16;chr16;chr16;chr16;chr16;chr16;chr16;chr16;chr16;chr16;chr16;chr16;chr16;chr16;chr16;chr16;chr16;chr16;chr16;chr16;chr16;chr16;chr16;chr16;chr16;chr16;chr16;chr16;chr16;chr16;chr16;chr16;chr16;chr16;chr16;chr16;chr16;chr16;chr16;chr16;chr16;chr16;chr16;chr16;chr16;chr16;chr16;chr16;chr16;chr16;chr16;chr16;chr16;chr16;chr16;chr16;chr…	10363	10.9412	7.33378	8.76137	6.70023	11.4212	8.33927	9.49074	5.84468	0.294852	0.119204	0.184261	0.15495	0.166737	0.0431637	0.160767	0.100079	94	65	24	protein_coding	protein_coding_CDS_not_defined	casein kinase 2 alpha 2 [Source:HGNC Symbol;Acc:HGNC:2459]	4.82481	NO	-0.229712	YES	NO	NO	NO	11.1812	7.83653	9.12606	6.27246	0.230794	0.0811837	0.172514	0.127515	0.0206412	0.0103596	0.0189035	0.0203293	0.501891	0.915812	0.984888	0.700865
ENSG00000070814.22	ENSG00000070814	TCOF1	chr5;chr5;chr5;chr5;chr5;chr5;chr5;chr5;chr5;chr5;chr5;chr5;chr5;chr5;chr5;chr5;chr5;chr5;chr5;chr5;chr5;chr5;chr5;chr5;chr5;chr5;chr5;chr5;chr5;chr5;chr5;chr5;chr5;chr5;chr5;chr5;chr5;chr5;chr5;chr5;chr5;chr5;chr5;chr5;chr5;chr5;chr5;chr5;chr5;chr5;chr5;chr5;chr5;chr5;chr5;chr5;chr5;chr5;chr5;chr5;chr5;chr5;chr5;chr5;chr5;chr5;chr5;chr5;chr5;chr5;chr5;chr5;chr5;chr5;chr5;chr5;chr5;chr5;chr5;chr5…	11439	42.8261	38.902	41.2061	32.0571	38.7488	34.6398	35.0534	38.1233	0.54285	0.224981	0.290229	0.286853	0.438053	0.12195	0.243406	0.305996	468	150	81	protein_coding	protein_coding	treacle ribosome biogenesis factor 1 [Source:HGNC Symbol;Acc:HGNC:11654]	0.267223	NO	3.49385	YES	NO	NO	NO	40.7874	36.7709	38.1297	35.0902	0.490451	0.173465	0.266817	0.296424	0.0120246	0.00471747	0.00699761	0.00844749	0.392319	0.581943	0.70252	0.901525
ENSG00000071051.14	ENSG00000071051	NCK2	chr2;chr2;chr2;chr2;chr2;chr2;chr2;chr2;chr2;chr2;chr2;chr2;chr2;chr2;chr2;chr2;chr2;chr2;chr2;chr2;chr2;chr2;chr2	2975	16.5832	17.1429	15.5842	10.211	14.4184	13.5973	17.8014	14.0948	0.452796	0.259518	0.247987	0.25814	0.429795	0.0840967	0.199455	0.377663	45	34	22	protein_coding	protein_coding	NCK adaptor protein 2 [Source:HGNC Symbol;Acc:HGNC:7665]	NA	NO	-0.946429	YES	NO	NO	NO	15.5008	15.3701	16.6928	12.1529	0.441296	0.171808	0.223721	0.317901	0.0284692	0.0111781	0.0134023	0.0261586	0.392638	0.470765	0.918838	0.991564
ENSG00000071054.17	ENSG00000071054	MAP4K4	chr2;chr2;chr2;chr2;chr2;chr2;chr2;chr2;chr2;chr2;chr2;chr2;chr2;chr2;chr2;chr2;chr2;chr2;chr2;chr2;chr2;chr2;chr2;chr2;chr2;chr2;chr2;chr2;chr2;chr2;chr2;chr2;chr2;chr2;chr2;chr2;chr2;chr2;chr2;chr2;chr2;chr2;chr2;chr2;chr2;chr2;chr2;chr2;chr2;chr2;chr2;chr2;chr2;chr2;chr2;chr2;chr2;chr2;chr2;chr2;chr2;chr2;chr2;chr2;chr2;chr2;chr2;chr2;chr2;chr2;chr2;chr2;chr2;chr2;chr2;chr2;chr2;chr2;chr2;chr2…	11958	13.4628	9.70062	13.4892	10.4639	10.2964	11.0711	9.55346	10.8315	0.565998	0.172173	0.26493	0.24813	0.277434	0.0589626	0.215664	0.260191	151	113	72	protein_coding	protein_coding	mitogen-activated protein kinase kinase kinase kinase 4 [Source:HGNC Symbol;Acc:HGNC:6866]	1.24034	NO	3.10269	YES	NO	NO	NO	11.8796	10.3858	11.5214	10.6477	0.421716	0.115568	0.240297	0.254161	0.0354992	0.0111274	0.0208567	0.02387	0.313456	0.587526	0.672411	0.87426
[truncated: 3,942 more rows]
[truncated: 2 more columns]
