# Supplementary material for: Lysosomal RNA profiling reveals targeting of specific types of RNAs for degradation
Source: bioRxiv. 2025 Sep 9:2025.09.09.674968. Preprint. [Version 1] doi: 10.1101/2025.09.09.674968 (PMC12439944; doi:10.1101/2025.09.09.674968)
Supplement: Supplement 5 — Supplementary Table 5. (separate file). RNA stability measurements in WT and ATG7 KO cells, related to Fig. 5 and Extended Data Fig. 6. [file media-5.xlsx]

## Sheet: sn_10over10_all_calcs_plus_anno
Geneid	stable_id	Gene_name	Chr	Length	WT_WC_noLabel_1	ATG7_WC_noLabel_1	WT_WC_28hrNT_1	WT_WC_28hrTorin_1	ATG7_WC_28hrTorin_1	WT_mock_1	ATG7_mock_1	WT_IP_0hr_1	ATG7_IP_0hr_1	WT_IP_1hrNT_1	ATG7_IP_1hrNT_1	WT_IP_1hrTorin_1	ATG7_IP_1hrTorin_1	WT_IP_2hrNT_1	ATG7_IP_2hrNT_1	WT_IP_2hrTorin_1	ATG7_IP_2hrTorin_1	WT_IP_4hrNT_1	ATG7_IP_4hrNT_1	WT_IP_4hrTorin_1	ATG7_IP_4hrTorin_1	WT_IP_8hrNT_1	ATG7_IP_8hrNT_1	WT_IP_8hrTorin_1	ATG7_IP_8hrTorin_1	WT_IP_28hrNT_1	ATG7_IP_28hrNT_1	WT_IP_28hrTorin_1	ATG7_IP_28hrTorin_1	WT_WC_noLabel_2	ATG7_WC_noLabel_2	WT_WC_28hrNT_2	ATG7_WC_28hrNT_2	WT_WC_28hrTorin_2	ATG7_WC_28hrTorin_2	WT_mock_2	ATG7_mock_2	WT_IP_0hr_2	ATG7_IP_0hr_2	WT_IP_1hrNT_2	ATG7_IP_1hrNT_2	WT_IP_1hrTorin_2	ATG7_IP_1hrTorin_2	WT_IP_2hrNT_2	ATG7_IP_2hrNT_2
18S	#N/A	#N/A	18S	1871	18053	12665.7	113968	18471.4	14514.9	39.1713	41.849	661.552	401.303	450.518	250.728	455.2	268.445	482.03	282.681	402.172	255.912	350.924	220.653	329.264	241.293	356.919	213.677	297.598	197.073	336.415	191.289	233.216	178.218	15231.4	14703	42271.8	42735.2	13458.4	15355.7	38.115	62.3914	489.219	542.355	349.465	345.271	326.822	377.914	326.513	324.403
28S	#N/A	#N/A	28S	5035	28048.9	19543.3	173631	29040.9	24171.3	64.9656	70.8089	955.374	609.56	627.039	370.939	626.56	387.143	634.854	383.569	508.154	340.137	433.145	282.715	375.468	297.981	413.777	261.685	298.579	206.139	360.131	205.777	199.373	148.39	23456.2	22118.5	62594.6	63030.3	22014.8	24720.9	64.5043	104.042	732.813	787.896	468.52	460.405	439.376	500.614	428.209	407.869
5_8S	#N/A	#N/A	5_8S	157	2950.02	2120.27	20429.8	3020.65	2532.66	6.17272	6.68815	116.651	75.9078	99.4128	57.5539	97.7493	58.0708	97.8491	60.459	81.964	52.8013	74.7148	50.574	57.6445	44.3247	60.3995	40.322	44.1035	33.2049	62.8868	34.1012	28.8951	19.671	2464.2	2142.9	7393.15	6204.06	2351.15	2460.24	5.42637	9.41315	87.5031	86.9752	61.1854	66.0712	70.348	70.0595	68.8804	59.9168
5S	#N/A	#N/A	5S	120	2105.15	1484.21	14387.2	2341.75	1838.78	3.53333	3.62273	72.7306	43.598	44.5074	24.7149	48.9486	26.5862	40.0987	21.6529	32.7032	22.7313	40.8874	29.1687	36.17	27.1305	37.8868	24.4099	25.9041	15.6122	35.2309	20.9083	15.1767	9.39139	1690.29	1669.26	5538.65	5027.4	1644.58	1741.3	3.2993	5.48753	53.4414	62.8098	34.5533	37.3378	30.6211	37.4768	26.6687	30.9876
ENSG00000198088.10	ENSG00000198088	NUP62CL	chrX;chrX;chrX;chrX;chrX;chrX;chrX;chrX;chrX;chrX;chrX;chrX;chrX;chrX;chrX;chrX;chrX;chrX;chrX;chrX;chrX;chrX;chrX;chrX;chrX;chrX;chrX;chrX	1867	0.0714286	0.0650888	0.615385	0.114187	0.0518519	0.000199159	0.000136891	0.0134266	0.00691895	0.0115844	0.00691691	0.0121811	0.00602513	0.00794251	0.00538857	0.00892956	0.00665613	0.00528313	0.0039032	0.00604989	0.00423365	0.00151745	0.00161856	0.00219019	0.00117525	0.00026244	0.000306937	0.000154173	9.29001e-05	0.0739857	0.0883191	0.287129	0.111111	0.11875	0.0745614	0.000151988	0.000111242	0.0069434	0.00885467	0.00834458	0.0079249	0.00950481	0.00770299	0.006014	0.00852419
chr1_KI270713v1_random.trna2	#N/A	#N/A	Homo_sapiens_tRNA-Asn-GTT-26-1	77	0.218964	0.0947041	0.962564	0.0971972	0.0644444	0.00035671	0.0002381	0.00889231	0.00531488	0.00423276	0.00143231	0.00399671	0.00224479	0.00267398	0.00149785	0.0015048	0.00132041	0.00141156	0.000575332	0.00217982	0.000724009	0.00276581	0.000304379	0.000647167	0.000228334	0.000410456	0.000173001	0.000219851	6.29398e-05	0.217303	0.135071	0.474653	0.255635	0.075625	0.0810526	0.000206863	0.000188	0.00745057	0.01359	0.00322984	0.00530358	0.00303333	0.0040548	0.00206744	0.00210845
chr1.trna100	#N/A	#N/A	Homo_sapiens_tRNA-Val-CAC-1-7	76	111.858	58.5739	834.156	90.2328	59.0056	0.0952051	0.107626	2.49215	1.09468	2.05784	0.663702	2.28941	0.717494	1.90544	0.515101	1.51113	0.642119	2.86856	1.39688	2.60434	1.29778	2.58632	1.059	1.77933	0.734076	1.18323	0.364681	0.494557	0.301625	87.4015	69.2706	278.638	232.154	59.1761	53.7894	0.104286	0.129069	1.92557	1.95757	1.98855	1.47796	1.55191	1.40788	1.33718	1.31756
ENSG00000184208.12	ENSG00000184208	C22orf46P	chr22;chr22;chr22;chr22;chr22;chr22;chr22;chr22;chr22;chr22;chr22;chr22;chr22;chr22;chr22;chr22;chr22;chr22	5387	0.075	0.0769231	0.487179	0.242215	0.159259	0.000150715	0.000136891	0.00923077	0.00536572	0.00427731	0.0048081	0.0054321	0.00447581	0.0051059	0.00336785	0.0058428	0.00574091	0.00230672	0.00132709	0.00288533	0.0034298	0.000505817	0.0004496	0.00105977	0.000302206	0.00026244	0.00016742	0.000215843	9.29001e-05	0.0453461	0.0854701	0.118812	0.206349	0.1	0.144737	0.00012799	0.000375443	0.00679245	0.0115496	0.00368143	0.00841258	0.0035203	0.00934461	0.00394361	0.00534045
chr1.trna106	#N/A	#N/A	Homo_sapiens_tRNA-Asn-GTT-25-1	78	0.0815714	0.032426	0.578718	0.0493772	0.0431852	0.000102755	7.81193e-05	0.0107916	0.00513555	0.00416147	0.00214846	0.0043572	0.00129196	0.00454047	0.00207797	0.00202734	0.00132207	0.00208498	0.000586261	0.00272803	0.000805466	0.00152251	0.000609657	0.0012795	0.000449616	0.000472916	0.000275685	0.000264562	0.000111248	0.0556802	0.0452707	0.266832	0.181508	0.0344687	0.0611404	5.20758e-05	0.000105263	0.00580377	0.00418094	0.0035035	0.00331017	0.0036529	0.00246875	0.00236025	0.00194105
ENSG00000151657.12	ENSG00000151657	KIN	chr10;chr10;chr10;chr10;chr10;chr10;chr10;chr10;chr10;chr10;chr10;chr10;chr10;chr10;chr10;chr10;chr10;chr10;chr10;chr10;chr10;chr10;chr10;chr10;chr10;chr10;chr10;chr10;chr10;chr10;chr10;chr10;chr10;chr10;chr10;chr10	6856	0.075	0.0118343	0.25641	0.0588235	0.0333333	4.84441e-05	0.000127765	0.0265734	0.011155	0.0114062	0.00649515	0.0133333	0.00352901	0.00794251	0.0045466	0.0104729	0.00349447	0.00171144	0.000858704	0.00418838	0.00251876	0.000809307	0.00035968	0.00148368	0.00043652	0.000314928	5.58067e-05	0.000154173	2.3225e-05	0.0644391	0.037037	0.19802	0.166667	0.040625	0.0657895	7.19942e-05	9.73371e-05	0.0155472	0.025794	0.00834458	0.012436	0.0102089	0.0149009	0.00561964	0.00811338
chr1.trna111	#N/A	#N/A	Homo_sapiens_tRNA-Gln-CTG-4-1	75	21.2668	9.91151	157.772	14.8888	10.5341	0.0197126	0.0207837	0.597594	0.275741	0.518678	0.189	0.569799	0.204132	0.529196	0.147991	0.449826	0.209655	0.536579	0.287554	0.508462	0.280661	0.410682	0.249769	0.423571	0.191738	0.186767	0.0791576	0.140831	0.0962373	16.95	12.6042	55.1502	46.4841	9.50013	8.15382	0.0195006	0.0320784	0.484217	0.493877	0.493515	0.383326	0.401637	0.360264	0.396097	0.373682
chr1.trna113	#N/A	#N/A	Homo_sapiens_tRNA-Asn-GTT-9-2	77	0.743321	0.384615	3.77795	0.572353	0.340963	0.00102443	0.000442524	0.0802406	0.0424513	0.0292319	0.013256	0.0336856	0.0135763	0.0206524	0.00743959	0.0148528	0.00610617	0.0124927	0.0054434	0.0138403	0.00604287	0.0105402	0.00337919	0.00745302	0.00265841	0.00321751	0.000936994	0.00164966	0.000879996	0.685155	0.596353	1.67554	1.43722	0.385188	0.513947	0.00113495	0.00147424	0.055594	0.0753397	0.0257443	0.0382797	0.0230087	0.032441	0.0113507	0.0195974
ENSG00000186951.17	ENSG00000186951	PPARA	chr22;chr22;chr22;chr22;chr22;chr22;chr22;chr22;chr22;chr22;chr22;chr22;chr22;chr22;chr22;chr22;chr22;chr22;chr22;chr22;chr22;chr22;chr22;chr22;chr22;chr22;chr22;chr22;chr22;chr22;chr22;chr22;chr22;chr22;chr22;chr22;chr22;chr22;chr22;chr22;chr22;chr22;chr22;chr22;chr22;chr22	13216	0.0642857	0.0443787	0.307692	0.148789	0.0666667	0.000134567	0.000146017	0.0123077	0.0091782	0.0142577	0.00590468	0.0131687	0.00723016	0.01059	0.00505178	0.009591	0.00482569	0.00357169	0.00140515	0.00307148	0.0011254	0.00060698	0.00080928	0.00134238	0.000201471	0.000367415	8.371e-05	6.16694e-05	4.64501e-05	0.0763723	0.0655271	0.188119	0.134921	0.121875	0.0833333	0.000183985	4.17159e-05	0.0149434	0.0194418	0.0093263	0.00780297	0.00868341	0.012249	0.00759144	0.00821608
chr1.trna118	#N/A	#N/A	Homo_sapiens_tRNA-Asn-GTT-2-8	77	21.5029	10.5174	154.163	23.7038	15.3441	0.0264059	0.0257161	1.10879	0.482691	0.930162	0.32134	1.08456	0.328752	0.990301	0.207277	0.721834	0.297132	0.841123	0.395743	0.913594	0.429726	0.927705	0.363609	0.678555	0.269739	0.388993	0.134197	0.220598	0.140832	16.2144	15.0562	57.921	54.5342	14.7356	15.5483	0.0257591	0.0415859	0.819784	0.904383	0.875007	0.722231	0.723167	0.672183	0.538353	0.615234
chr1.trna12	#N/A	#N/A	Homo_sapiens_tRNA-Gln-CTG-4-2	75	21.2668	9.91151	157.772	14.8888	10.5341	0.0197126	0.0207837	0.597594	0.275741	0.518678	0.189	0.569799	0.204132	0.529196	0.147991	0.449826	0.209655	0.536579	0.287554	0.508462	0.280661	0.410682	0.249769	0.423571	0.191738	0.186767	0.0791576	0.140831	0.0962373	16.95	12.6042	55.1502	46.4841	9.50013	8.15382	0.0195006	0.0320784	0.484217	0.493877	0.493515	0.383326	0.401637	0.360264	0.396097	0.373682
chr1.trna121	#N/A	#N/A	Homo_sapiens_tRNA-Asn-GTT-12-1	77	0.0928929	0.0163314	0.459744	0.0343599	0.0192593	0.000127731	9.91093e-05	0.0126601	0.00213499	0.00627339	0.00142134	0.00961646	0.00104235	0.00959531	0.00116107	0.00637195	0.000836176	0.00171144	0.000612022	0.00260331	0.000702572	0.00150632	0.000200072	0.000943903	0.000288439	0.000123872	4.2134e-05	3.51516e-05	2.90313e-05	0.062864	0.0366952	0.15505	0.073254	0.0205313	0.0112719	9.46324e-05	4.49141e-05	0.00721358	0.00461598	0.00678734	0.00290539	0.00575452	0.00354211	0.00387459	0.00223067
ENSG00000150477.15	ENSG00000150477	KIAA1328	chr18;chr18;chr18;chr18;chr18;chr18;chr18;chr18;chr18;chr18;chr18;chr18;chr18;chr18;chr18;chr18;chr18;chr18;chr18;chr18;chr18;chr18;chr18;chr18;chr18;chr18;chr18;chr18;chr18;chr18;chr18;chr18;chr18;chr18;chr18;chr18;chr18;chr18;chr18;chr18;chr18;chr18;chr18;chr18;chr18;chr18;chr18;chr18;chr18;chr18;chr18;chr18;chr18;chr18;chr18;chr18;chr18;chr18;chr18;chr18;chr18;chr18;chr18;chr18;chr18;chr18;chr…	11137	0.103571	0.130178	0.948718	0.190311	0.125926	0.000188394	0.000146017	0.0299301	0.0184976	0.0128319	0.0107971	0.0182716	0.0138578	0.0115356	0.0101036	0.0154338	0.0108994	0.00401816	0.0049961	0.00539836	0.00476956	0.00131512	0.00152864	0.00155433	0.000570834	0.000472391	0.000195323	0.00046252	0.000255475	0.124105	0.119658	0.29703	0.206349	0.140625	0.122807	0.000191985	0.000347633	0.0179623	0.0205967	0.0152166	0.0153621	0.0127904	0.017679	0.0113379	0.0110917
chr1.trna127	#N/A	#N/A	Homo_sapiens_tRNA-Asn-GTT-6-1	77	4.14871	2.39666	27.001	3.74073	2.79574	0.00543651	0.00582865	0.232291	0.128743	0.157024	0.0674618	0.181928	0.070272	0.156556	0.0411089	0.121546	0.0573534	0.134001	0.0660476	0.120931	0.0786559	0.119631	0.0603808	0.0969585	0.0487079	0.0414854	0.0200081	0.0304758	0.0237478	3.1858	3.13923	10.8604	10.3046	2.35503	2.85105	0.00483985	0.00789265	0.166818	0.207272	0.1224	0.129031	0.115577	0.119716	0.085871	0.099695
chr1.trna13	#N/A	#N/A	Homo_sapiens_tRNA-Asn-GTT-3-1	77	216.969	115.287	1664.55	239.788	162.909	0.277126	0.328808	10.6361	4.94067	9.60867	3.28674	11.0649	3.39284	9.77471	1.82581	7.15426	3.12198	8.30525	4.23353	8.31986	4.23212	8.25246	3.6494	6.2643	2.5944	3.41042	1.16956	2.05694	1.28785	168.03	157.223	602.854	560.356	155.369	147.749	0.28813	0.488129	7.81221	8.82605	8.78816	7.05178	7.08203	6.23018	5.41215	6.34173
chr1.trna131	#N/A	#N/A	Homo_sapiens_tRNA-Asn-GTT-27-1	77	0.184714	0.106834	0.751026	0.117093	0.14363	0.000119388	0.000263014	0.0162098	0.00776193	0.00906077	0.00561957	0.0113152	0.00468928	0.00715393	0.00340406	0.00652078	0.00362093	0.0100528	0.0040039	0.00827066	0.00630064	0.00717046	0.00335446	0.00553554	0.00252174	0.00175992	0.000683911	0.000690697	0.0005718	0.103103	0.0288889	0.312772	0.035	0.100281	0.0149561	6.42349e-05	1.14023e-05	0.00524528	0.000935515	0.00612468	0.000743721	0.00707815	0.000641495	0.00405008	0.000767177
chr1.trna132	#N/A	#N/A	Homo_sapiens_tRNA-Val-CAC-5-1	76	111.858	58.5739	834.156	90.2328	59.0056	0.0952051	0.107626	2.49215	1.09468	2.05784	0.663702	2.28941	0.717494	1.90544	0.515101	1.51113	0.642119	2.86856	1.39688	2.60434	1.29778	2.58632	1.059	1.77933	0.734076	1.18323	0.364681	0.494557	0.301625	87.4015	69.2706	278.638	232.154	59.1761	53.7894	0.104286	0.129069	1.92557	1.95757	1.98855	1.47796	1.55191	1.40788	1.33718	1.31756
ENSG00000263072.10	ENSG00000263072	ZNF213-AS1	chr16;chr16;chr16;chr16;chr16;chr16;chr16;chr16;chr16;chr16;chr16;chr16;chr16;chr16;chr16;chr16;chr16;chr16;chr16;chr16;chr16;chr16;chr16;chr16;chr16;chr16;chr16;chr16;chr16;chr16;chr16;chr16;chr16;chr16;chr16;chr16;chr16;chr16;chr16;chr16;chr16;chr16;chr16;chr16;chr16;chr16;chr16;chr16;chr16;chr16;chr16;chr16;chr16;chr16;chr16;chr16;chr16;chr16;chr16;chr16;chr16;chr16;chr16;chr16;chr16;chr16;chr…	14513	0.0392857	0.0384615	0.512821	0.138408	0.0962963	0.00016148	0.000173396	0.0153846	0.0132731	0.00712885	0.00472375	0.00691358	0.00421759	0.00605144	0.00210491	0.00716569	0.00257925	0.00111615	0.00117096	0.00232688	0.00160772	0.000202327	0.00031472	0.00049456	0.000335785	0.000209952	0.000223227	0.000123339	0.00013935	0.0214797	0.0854701	0.138614	0.190476	0.10625	0.127193	6.39949e-05	0.000250295	0.00769811	0.0184793	0.003436	0.00719337	0.00398967	0.00896578	0.00384502	0.00503235
ENSG00000166275.16	ENSG00000166275	BORCS7	chr10;chr10;chr10;chr10;chr10;chr10;chr10;chr10;chr10;chr10;chr10;chr10;chr10;chr10	2672	0.0642857	0.0236686	0.128205	0.0622837	0.0481481	4.84441e-05	6.38826e-05	0.019021	0.0101666	0.0160399	0.00776044	0.0164609	0.0090377	0.0151286	0.0106087	0.0149928	0.00940178	0.00550636	0.00515222	0.00967982	0.00755627	0.0019221	0.00193328	0.00332062	0.00332427	0.000157464	0.000362743	0.000400851	0.000162575	0.0190931	0.022792	0.0891089	0.0714286	0.046875	0.0701754	3.19974e-05	0.000180769	0.0117736	0.00943215	0.0100626	0.00938795	0.0103262	0.014522	0.00995761	0.0102701
chr1.trna14	#N/A	#N/A	Homo_sapiens_tRNA-Asn-GTT-10-1	77	0.6935	0.111006	4.42128	0.153737	0.0402222	0.0012258	0.000509783	0.160959	0.0232448	0.100879	0.0171666	0.112086	0.0148571	0.103171	0.00998063	0.0774049	0.00857392	0.0432205	0.00618111	0.036452	0.00748178	0.018173	0.00226104	0.0126014	0.00200094	0.00172475	0.000162956	0.000446178	8.70939e-05	0.473771	0.297379	1.48426	0.62754	0.127812	0.112149	0.00111855	0.00116429	0.0875155	0.0649625	0.0787189	0.046919	0.0679547	0.0546003	0.0480597	0.0365842
ENSG00000147535.17	ENSG00000147535	PLPP5	chr8;chr8;chr8;chr8;chr8;chr8;chr8;chr8;chr8;chr8;chr8;chr8;chr8;chr8;chr8;chr8;chr8;chr8;chr8;chr8;chr8;chr8;chr8;chr8;chr8;chr8;chr8;chr8;chr8;chr8;chr8;chr8;chr8;chr8;chr8;chr8;chr8;chr8;chr8;chr8;chr8;chr8;chr8;chr8;chr8;chr8;chr8;chr8;chr8;chr8;chr8;chr8;chr8;chr8;chr8;chr8;chr8;chr8;chr8;chr8;chr8;chr8;chr8;chr8;chr8;chr8;chr8;chr8;chr8	4102	0.0142857	0.035503	0.205128	0.0415225	0.0518519	6.45922e-05	2.73783e-05	0.00447552	0.00494211	0.00356443	0.00371151	0.0036214	0.00456189	0.0026475	0.00446241	0.00551207	0.00424328	0.00148821	0.00148322	0.00195458	0.00192926	0.00060698	0.00098912	0.000565211	0.00043652	0.000157464	8.371e-05	0.000154173	6.96751e-05	0.0214797	0.037037	0.049505	0.119048	0.03125	0.0131579	3.19974e-05	0.000111242	0.00362264	0.00558229	0.00380415	0.00414533	0.00070406	0.00505114	0.00226757	0.00431344
chr1.trna141	#N/A	#N/A	Homo_sapiens_tRNA-Lys-CTT-7-1	76	0.657536	0.414053	3.44282	0.451626	0.601556	0.000508287	0.000360298	0.0169007	0.00829144	0.0104242	0.00646563	0.012484	0.00456017	0.00812973	0.00283321	0.00660567	0.00301439	0.00716125	0.00373614	0.00855454	0.0048671	0.00840971	0.00319261	0.00468913	0.00208421	0.00209374	0.000999498	0.000948167	0.000709757	0.492458	0.414017	1.23931	1.20048	0.2695	0.369518	0.000427566	0.000762567	0.0130989	0.00934552	0.011799	0.00770056	0.00800634	0.00714863	0.00521739	0.00520694
ENSG00000172890.13	ENSG00000172890	NADSYN1	chr11;chr11;chr11;chr11;chr11;chr11;chr11;chr11;chr11;chr11;chr11;chr11;chr11;chr11;chr11;chr11;chr11;chr11;chr11;chr11;chr11;chr11;chr11;chr11;chr11;chr11;chr11;chr11;chr11;chr11;chr11;chr11;chr11;chr11;chr11;chr11;chr11;chr11;chr11;chr11;chr11;chr11;chr11;chr11;chr11;chr11;chr11;chr11;chr11;chr11;chr11;chr11;chr11;chr11;chr11;chr11;chr11;chr11;chr11;chr11;chr11;chr11;chr11;chr11;chr11;chr11;chr…	16263	0.121429	0.0887574	0.794872	0.183391	0.0740741	0.000349874	0.000228152	0.0162238	0.0136967	0.0108715	0.00624209	0.0115226	0.00619728	0.00888805	0.00580955	0.00683497	0.00648972	0.00238113	0.0028103	0.00493299	0.00353698	0.00242792	0.00188832	0.00303801	0.00177966	0.000682343	0.000613874	0.000277512	0.000162575	0.0906921	0.0797721	0.267327	0.293651	0.153125	0.175439	0.000271978	0.000361538	0.013434	0.0190568	0.00724015	0.0115825	0.0105609	0.0116176	0.00630977	0.0094485
ENSG00000166347.19	ENSG00000166347	CYB5A	chr18;chr18;chr18;chr18;chr18;chr18;chr18;chr18;chr18;chr18;chr18;chr18;chr18;chr18;chr18;chr18;chr18;chr18;chr18;chr18;chr18;chr18;chr18;chr18;chr18;chr18;chr18;chr18;chr18;chr18;chr18	9271	0.0714286	0.056213	0.589744	0.117647	0.0296296	0.000199159	0.000301161	0.0109091	0.0108726	0.00392087	0.00430198	0.00658436	0.00490618	0.00472769	0.00538857	0.00815787	0.00391048	0.00379493	0.00335675	0.00409531	0.00391211	0.00424886	0.00206816	0.00176629	0.00087304	0.000314928	0.00025113	9.25041e-05	9.29001e-05	0.0692124	0.0541311	0.168317	0.206349	0.05	0.0526316	0.00011999	0.00020858	0.00528302	0.0115496	0.00269972	0.00463302	0.00387233	0.0070716	0.00414079	0.00492965
ENSG00000072571.20	ENSG00000072571	HMMR	chr5;chr5;chr5;chr5;chr5;chr5;chr5;chr5;chr5;chr5;chr5;chr5;chr5;chr5;chr5;chr5;chr5;chr5;chr5;chr5;chr5;chr5;chr5;chr5;chr5;chr5;chr5;chr5;chr5;chr5;chr5;chr5;chr5;chr5;chr5;chr5;chr5;chr5;chr5;chr5;chr5;chr5;chr5;chr5;chr5;chr5;chr5;chr5;chr5;chr5;chr5;chr5;chr5;chr5;chr5;chr5;chr5;chr5;chr5;chr5;chr5;chr5;chr5;chr5;chr5;chr5;chr5;chr5;chr5;chr5;chr5;chr5;chr5;chr5;chr5;chr5;chr5;chr5;chr5;chr5…	3932	0.132143	0.0798817	0.538462	0.131488	0.140741	0.000247603	0.000383296	0.0125874	0.00889579	0.0105151	0.00759173	0.0111934	0.00697194	0.0117247	0.00732508	0.0119061	0.00715534	0.00543195	0.00546448	0.00772524	0.00809218	0.00091047	0.00121392	0.0024728	0.00349216	0.000367415	0.000390647	0.000246678	0.00041805	0.100239	0.111111	0.277228	0.468254	0.134375	0.127193	0.000223982	0.000375443	0.00950943	0.0103946	0.0107989	0.00938795	0.00762732	0.0157848	0.00542246	0.00883229
chr1.trna15	#N/A	#N/A	Homo_sapiens_tRNA-Val-CAC-14-1	76	5.11189	2.75642	27.9285	4.23301	2.38663	0.00426954	0.00352431	0.399793	0.191343	0.131809	0.0644142	0.144479	0.0561654	0.0872201	0.0361337	0.06972	0.0251677	0.0781137	0.0372873	0.0669788	0.0371227	0.0610228	0.0265237	0.0448396	0.0203264	0.027173	0.00922931	0.0131806	0.00756671	4.19516	3.4235	11.506	8.60857	2.74553	3.06636	0.00499832	0.00577904	0.269718	0.386989	0.111859	0.151793	0.0922354	0.14509	0.0538578	0.0746
chr1.trna20	#N/A	#N/A	Homo_sapiens_tRNA-Asn-GTT-2-7	77	21.5029	10.5174	154.163	23.7038	15.3441	0.0264059	0.0257161	1.10879	0.482691	0.930162	0.32134	1.08456	0.328752	0.990301	0.207277	0.721834	0.297132	0.841123	0.395743	0.913594	0.429726	0.927705	0.363609	0.678555	0.269739	0.388993	0.134197	0.220598	0.140832	16.2144	15.0562	57.921	54.5342	14.7356	15.5483	0.0257591	0.0415859	0.819784	0.904383	0.875007	0.722231	0.723167	0.672183	0.538353	0.615234
chr1.trna22	#N/A	#N/A	Homo_sapiens_tRNA-Gln-CTG-3-1	75	49.8345	21.7256	352.37	31.3869	21.115	0.0442792	0.0459859	1.5109	0.622261	1.29677	0.382833	1.4387	0.42119	1.33056	0.328675	1.13498	0.45022	1.31983	0.615638	1.26656	0.584379	0.97804	0.512243	1.0099	0.396101	0.49467	0.185575	0.339501	0.200689	38.9544	29.1956	123.217	96.7853	20.4861	16.4585	0.0474964	0.0740658	1.07685	1.05967	1.11975	0.859415	0.91783	0.802625	0.907253	0.829997
ENSG00000100592.16	ENSG00000100592	DAAM1	chr14;chr14;chr14;chr14;chr14;chr14;chr14;chr14;chr14;chr14;chr14;chr14;chr14;chr14;chr14;chr14;chr14;chr14;chr14;chr14;chr14;chr14;chr14;chr14;chr14;chr14;chr14;chr14;chr14;chr14;chr14;chr14;chr14;chr14;chr14;chr14;chr14;chr14;chr14;chr14;chr14;chr14;chr14;chr14;chr14;chr14;chr14;chr14;chr14;chr14;chr14;chr14;chr14;chr14;chr14;chr14;chr14;chr14;chr14;chr14;chr14;chr14;chr14;chr14;chr14;chr14;chr…	10712	0.128571	0.0828402	0.820513	0.107266	0.118519	0.000193777	0.000146017	0.020979	0.0160971	0.0172875	0.0115563	0.0230453	0.00895163	0.0181543	0.00976678	0.0213868	0.0109826	0.00513431	0.00335675	0.00493299	0.00332262	0.00101163	0.0006744	0.00162498	0.000537255	0.000367415	0.000306937	9.25041e-05	4.64501e-05	0.109785	0.0826211	0.257426	0.325397	0.1125	0.100877	0.000167987	0.000319822	0.0175094	0.0263715	0.0122714	0.0235308	0.0156067	0.0274024	0.0117322	0.0160214
ENSG00000007372.25	ENSG00000007372	PAX6	chr11;chr11;chr11;chr11;chr11;chr11;chr11;chr11;chr11;chr11;chr11;chr11;chr11;chr11;chr11;chr11;chr11;chr11;chr11;chr11;chr11;chr11;chr11;chr11;chr11;chr11;chr11;chr11;chr11;chr11;chr11;chr11;chr11;chr11;chr11;chr11;chr11;chr11;chr11;chr11;chr11;chr11;chr11;chr11;chr11;chr11;chr11;chr11;chr11;chr11;chr11;chr11;chr11;chr11;chr11;chr11;chr11;chr11;chr11;chr11;chr11;chr11;chr11;chr11;chr11;chr11;chr…	20639	0.182143	0.0621302	0.589744	0.152249	0.122222	0.00016148	0.000191648	0.026014	0.0162384	0.0162181	0.0102067	0.021893	0.0106731	0.00964448	0.00639892	0.0131187	0.00798735	0.00267877	0.00210773	0.00344378	0.00219721	0.000505817	0.00040464	0.00141303	0.000805883	0.000157464	0.00025113	9.25041e-05	9.29001e-05	0.112172	0.176638	0.376238	0.539683	0.159375	0.236842	0.000151988	0.000486686	0.0161509	0.0471607	0.0119033	0.0276762	0.0145506	0.0304331	0.00818298	0.0159187
ENSG00000156958.15	ENSG00000156958	GALK2	chr15;chr15;chr15;chr15;chr15;chr15;chr15;chr15;chr15;chr15;chr15;chr15;chr15;chr15;chr15;chr15;chr15;chr15;chr15;chr15;chr15;chr15;chr15;chr15;chr15;chr15;chr15;chr15;chr15;chr15;chr15;chr15;chr15;chr15;chr15;chr15;chr15;chr15;chr15;chr15;chr15;chr15;chr15;chr15;chr15;chr15;chr15;chr15;chr15;chr15;chr15;chr15;chr15;chr15;chr15;chr15;chr15;chr15;chr15;chr15;chr15;chr15;chr15;chr15;chr15;chr15;chr…	7343	0.0535714	0.0207101	0.461538	0.0726644	0.037037	5.92095e-05	0.000100387	0.0103497	0.00720136	0.00891107	0.00624209	0.00921811	0.00602513	0.00718608	0.00732508	0.0077169	0.00673933	0.00498549	0.00359094	0.00372301	0.0039657	0.0011128	0.00139376	0.00120107	0.000772304	0.000367415	0.000390647	0.000123339	0.000209025	0.0238663	0.0541311	0.237624	0.166667	0.0625	0.0219298	0.000175986	0.00023639	0.00875472	0.0119346	0.00883544	0.0104852	0.00574982	0.0112388	0.00492951	0.00667557
chr1.trna27	#N/A	#N/A	Homo_sapiens_tRNA-Lys-CTT-2-1	76	100.566	63.5059	725.931	79.3217	73.6874	0.157806	0.171448	3.81674	2.01482	3.24985	1.32914	3.94127	1.31748	2.94983	0.858005	2.26825	1.19421	2.99741	1.88729	3.13707	1.8796	2.60857	1.56443	1.95055	1.06092	1.46369	0.661404	0.5386	0.457004	77.7709	73.1449	266.459	227.769	53.7422	55.7114	0.157383	0.225453	2.86334	2.86702	2.63212	2.26711	2.44789	2.04115	1.83646	1.87715
chr1.trna29	#N/A	#N/A	Homo_sapiens_tRNA-Asn-GTT-24-1	77	0.89525	0.463284	6.00359	0.709239	0.510815	0.00119124	0.00103061	0.0698406	0.0395693	0.0318749	0.0152147	0.0336477	0.0120752	0.0225624	0.00824787	0.0151637	0.00666611	0.0147928	0.00790164	0.0191074	0.00909003	0.0137845	0.00464751	0.00875724	0.0034203	0.00380537	0.0016795	0.00241775	0.0014144	0.676348	0.72396	2.32129	2.01008	0.478719	0.58886	0.00137013	0.00176013	0.0502702	0.0706641	0.0257627	0.0313704	0.0198662	0.0266006	0.0117805	0.0178402
ENSG00000291214.1	ENSG00000291214	0	chr17;chr17;chr17;chr17;chr17;chr17;chr17;chr17;chr17;chr17;chr17;chr17;chr17;chr17;chr17	2148	0.0571429	0.0325444	0.0769231	0.0968858	0.0962963	7.53575e-05	0.000146017	0.00755245	0.00649534	0.00285154	0.00413328	0.00641975	0.00438974	0.00548411	0.00387303	0.00628376	0.00349447	0.00379493	0.00234192	0.00446761	0.00391211	0.00313606	0.00206816	0.00148368	0.00154461	0.000209952	0.000111613	0.000215843	4.64501e-05	0.0405728	0.00569801	0.0990099	0.0714286	0.059375	0.0526316	0.000111991	4.17159e-05	0.0045283	0.00500481	0.00208615	0.00292612	0.00422436	0.00479859	0.00374643	0.00267023
chr1.trna35	#N/A	#N/A	Homo_sapiens_tRNA-Gln-CTG-3-2	75	49.8345	21.7256	352.37	31.3869	21.115	0.0442792	0.0459859	1.5109	0.622261	1.29677	0.382833	1.4387	0.42119	1.33056	0.328675	1.13498	0.45022	1.31983	0.615638	1.26656	0.584379	0.97804	0.512243	1.0099	0.396101	0.49467	0.185575	0.339501	0.200689	38.9544	29.1956	123.217	96.7853	20.4861	16.4585	0.0474964	0.0740658	1.07685	1.05967	1.11975	0.859415	0.91783	0.802625	0.907253	0.829997
ENSG00000189283.10	#N/A	#N/A	chr3;chr3;chr3;chr3;chr3;chr3;chr3;chr3;chr3;chr3;chr3;chr3;chr3;chr3;chr3;chr3;chr3;chr3;chr3;chr3;chr3;chr3;chr3;chr3;chr3;chr3;chr3;chr3;chr3;chr3;chr3;chr3;chr3;chr3;chr3;chr3;chr3;chr3;chr3;chr3;chr3;chr3;chr3;chr3;chr3;chr3;chr3;chr3;chr3;chr3;chr3;chr3;chr3	7472	0.0428571	0.0177515	0.205128	0.117647	0.0592593	9.68883e-05	8.21348e-05	0.0117483	0.00804857	0.00819818	0.00396457	0.00691358	0.00361508	0.00661876	0.00294687	0.00661449	0.00424328	0.00245554	0.00156128	0.00316456	0.00192926	0.0011128	0.0008992	0.00190759	0.00043652	0.00026244	8.371e-05	0.000123339	2.3225e-05	0.0286396	0.0512821	0.158416	0.111111	0.096875	0.118421	0.000111991	0.000222485	0.00815094	0.0165544	0.00613572	0.00987564	0.00762732	0.0136381	0.00492951	0.00780528
ENSG00000075303.13	ENSG00000075303	SLC25A40	chr7;chr7;chr7;chr7;chr7;chr7;chr7;chr7;chr7;chr7;chr7;chr7;chr7;chr7;chr7;chr7;chr7;chr7;chr7;chr7;chr7;chr7;chr7;chr7;chr7;chr7;chr7;chr7;chr7;chr7;chr7;chr7;chr7;chr7;chr7;chr7;chr7;chr7;chr7;chr7;chr7;chr7;chr7;chr7	5084	0.0821429	0.0621302	0.589744	0.0934256	0.062963	0.000150715	0.000100387	0.0243357	0.0149675	0.00926751	0.00911008	0.0179424	0.0126528	0.00813162	0.00841963	0.00948076	0.00865297	0.0043158	0.00210773	0.00660834	0.00380493	0.000404654	0.00053952	0.00113042	0.00043652	0.00026244	8.371e-05	0.000215843	0.00023225	0.0620525	0.037037	0.217822	0.34127	0.03125	0.0877193	0.000151988	0.000139053	0.0126792	0.0102021	0.00822187	0.00987564	0.0097395	0.00858694	0.00640836	0.00667557
ENSG00000122873.12	ENSG00000122873	CISD1	chr10;chr10;chr10;chr10;chr10;chr10;chr10;chr10;chr10;chr10;chr10;chr10;chr10;chr10;chr10	2753	0.107143	0.0591716	0.435897	0.0761246	0.037037	0.000252986	0.00025553	0.0195804	0.0148263	0.0162181	0.0151835	0.0200823	0.0198829	0.0232602	0.0170077	0.0200639	0.0174723	0.0134683	0.0108509	0.0110759	0.00878885	0.00617097	0.0040464	0.00289671	0.00184682	0.000209952	0.00033484	0.000400851	0.000209025	0.119332	0.0655271	0.217822	0.261905	0.0625	0.0526316	0.000175986	0.000347633	0.0163019	0.0229066	0.0179163	0.0176786	0.0172495	0.0232353	0.0173519	0.0205402
chr1.trna41	#N/A	#N/A	Homo_sapiens_tRNA-Asn-GTT-2-1	77	21.5029	10.5174	154.163	23.7038	15.3441	0.0264059	0.0257161	1.10879	0.482691	0.930162	0.32134	1.08456	0.328752	0.990301	0.207277	0.721834	0.297132	0.841123	0.395743	0.913594	0.429726	0.927705	0.363609	0.678555	0.269739	0.388993	0.134197	0.220598	0.140832	16.2144	15.0562	57.921	54.5342	14.7356	15.5483	0.0257591	0.0415859	0.819784	0.904383	0.875007	0.722231	0.723167	0.672183	0.538353	0.615234
ENSG00000026652.15	ENSG00000026652	AGPAT4	chr6;chr6;chr6;chr6;chr6;chr6;chr6;chr6;chr6;chr6;chr6;chr6;chr6;chr6;chr6;chr6;chr6;chr6;chr6;chr6;chr6;chr6;chr6;chr6;chr6;chr6;chr6;chr6;chr6;chr6;chr6;chr6;chr6	14253	0.114286	0.0887574	0.74359	0.204152	0.0962963	0.000371405	0.000328539	0.0634965	0.0338887	0.0352878	0.0188106	0.0488889	0.0220348	0.0283661	0.014566	0.028773	0.0173059	0.00997098	0.0069477	0.00809754	0.00514469	0.00121396	0.00152864	0.00226084	0.00130956	0.000367415	0.000306937	0.00052419	6.96751e-05	0.171838	0.190883	0.485149	0.666667	0.146875	0.20614	0.000407967	0.000736981	0.0446792	0.0885467	0.030065	0.0568154	0.0274583	0.0589721	0.0195209	0.0390264
chr1.trna46	#N/A	#N/A	Homo_sapiens_tRNA-Leu-CAG-1-1	86	101.338	49.7371	692.138	83.1557	75.0186	0.135511	0.121363	2.74597	1.21145	2.5402	0.858697	2.93545	0.857505	2.29345	0.552983	1.76182	0.712689	2.67577	1.30877	2.42654	1.15692	2.57762	1.05446	1.64992	0.70236	1.09341	0.452292	0.533799	0.407819	83.3542	67.8067	223.055	207.807	55.0364	47.8686	0.135826	0.206032	2.18245	2.48985	2.08088	2.07076	2.01033	1.87696	1.6477	1.76143
chr1.trna47	#N/A	#N/A	Homo_sapiens_tRNA-Gly-GCC-1-1	74	118.136	63.0401	947.316	65.8544	67.8822	0.266082	0.201358	3.92894	2.0061	3.22058	1.35949	3.50899	1.34735	2.77752	0.755187	2.11344	0.999755	3.43688	1.80176	2.90046	1.79938	2.04341	1.61037	1.89806	0.95625	1.02524	0.485501	0.772963	0.607756	94.0231	92.7772	341.372	279.1	41.243	44.383	0.22971	0.319371	3.29812	4.07951	3.25122	2.81987	2.17557	2.32059	1.97164	2.37606
chr1.trna48	#N/A	#N/A	Homo_sapiens_tRNA-Leu-CAG-1-2	86	101.338	49.7371	692.138	83.1557	75.0186	0.135511	0.121363	2.74597	1.21145	2.5402	0.858697	2.93545	0.857505	2.29345	0.552983	1.76182	0.712689	2.67577	1.30877	2.42654	1.15692	2.57762	1.05446	1.64992	0.70236	1.09341	0.452292	0.533799	0.407819	83.3542	67.8067	223.055	207.807	55.0364	47.8686	0.135826	0.206032	2.18245	2.48985	2.08088	2.07076	2.01033	1.87696	1.6477	1.76143
chr1.trna49	#N/A	#N/A	Homo_sapiens_tRNA-Gly-GCC-1-2	74	118.136	63.0401	947.316	65.8544	67.8822	0.266082	0.201358	3.92894	2.0061	3.22058	1.35949	3.50899	1.34735	2.77752	0.755187	2.11344	0.999755	3.43688	1.80176	2.90046	1.79938	2.04341	1.61037	1.89806	0.95625	1.02524	0.485501	0.772963	0.607756	94.0231	92.7772	341.372	279.1	41.243	44.383	0.22971	0.319371	3.29812	4.07951	3.25122	2.81987	2.17557	2.32059	1.97164	2.37606
ENSG00000136261.16	ENSG00000136261	BZW2	chr7;chr7;chr7;chr7;chr7;chr7;chr7;chr7;chr7;chr7;chr7;chr7;chr7;chr7;chr7;chr7;chr7;chr7;chr7;chr7;chr7;chr7;chr7;chr7;chr7;chr7;chr7;chr7;chr7;chr7;chr7;chr7;chr7;chr7;chr7;chr7;chr7;chr7;chr7;chr7;chr7;chr7;chr7;chr7;chr7;chr7;chr7;chr7;chr7;chr7;chr7;chr7;chr7;chr7;chr7;chr7;chr7;chr7;chr7;chr7;chr7;chr7;chr7;chr7;chr7;chr7;chr7;chr7;chr7;chr7;chr7;chr7;chr7;chr7;chr7;chr7;chr7;chr7;chr7;chr7…	3662	0.235714	0.189349	1.61538	0.235294	0.111111	0.000549034	0.000474556	0.0321678	0.0193448	0.0156835	0.0122311	0.0176132	0.012911	0.0183434	0.0132188	0.0211664	0.0121474	0.0119801	0.00624512	0.0103313	0.00927117	0.00900354	0.00633936	0.00685319	0.00372721	0.00120722	0.000390647	0.00129506	0.000812876	0.21957	0.156695	0.613861	0.555556	0.14375	0.100877	0.000287977	0.000542307	0.0172075	0.0169394	0.0136213	0.0136552	0.011969	0.0137644	0.010352	0.0098593
chr1.trna50	#N/A	#N/A	Homo_sapiens_tRNA-Leu-CAG-1-3	86	101.338	49.7371	692.138	83.1557	75.0186	0.135511	0.121363	2.74597	1.21145	2.5402	0.858697	2.93545	0.857505	2.29345	0.552983	1.76182	0.712689	2.67577	1.30877	2.42654	1.15692	2.57762	1.05446	1.64992	0.70236	1.09341	0.452292	0.533799	0.407819	83.3542	67.8067	223.055	207.807	55.0364	47.8686	0.135826	0.206032	2.18245	2.48985	2.08088	2.07076	2.01033	1.87696	1.6477	1.76143
chr1.trna51	#N/A	#N/A	Homo_sapiens_tRNA-Gly-GCC-1-3	74	118.136	63.0401	947.316	65.8544	67.8822	0.266082	0.201358	3.92894	2.0061	3.22058	1.35949	3.50899	1.34735	2.77752	0.755187	2.11344	0.999755	3.43688	1.80176	2.90046	1.79938	2.04341	1.61037	1.89806	0.95625	1.02524	0.485501	0.772963	0.607756	94.0231	92.7772	341.372	279.1	41.243	44.383	0.22971	0.319371	3.29812	4.07951	3.25122	2.81987	2.17557	2.32059	1.97164	2.37606
chr1.trna52	#N/A	#N/A	Homo_sapiens_tRNA-Leu-CAG-1-4	86	101.338	49.7371	692.138	83.1557	75.0186	0.135511	0.121363	2.74597	1.21145	2.5402	0.858697	2.93545	0.857505	2.29345	0.552983	1.76182	0.712689	2.67577	1.30877	2.42654	1.15692	2.57762	1.05446	1.64992	0.70236	1.09341	0.452292	0.533799	0.407819	83.3542	67.8067	223.055	207.807	55.0364	47.8686	0.135826	0.206032	2.18245	2.48985	2.08088	2.07076	2.01033	1.87696	1.6477	1.76143
chr1.trna53	#N/A	#N/A	Homo_sapiens_tRNA-Gly-GCC-1-4	74	118.136	63.0401	947.316	65.8544	67.8822	0.266082	0.201358	3.92894	2.0061	3.22058	1.35949	3.50899	1.34735	2.77752	0.755187	2.11344	0.999755	3.43688	1.80176	2.90046	1.79938	2.04341	1.61037	1.89806	0.95625	1.02524	0.485501	0.772963	0.607756	94.0231	92.7772	341.372	279.1	41.243	44.383	0.22971	0.319371	3.29812	4.07951	3.25122	2.81987	2.17557	2.32059	1.97164	2.37606
chr1.trna54	#N/A	#N/A	Homo_sapiens_tRNA-Leu-CAG-1-5	86	101.338	49.7371	692.138	83.1557	75.0186	0.135511	0.121363	2.74597	1.21145	2.5402	0.858697	2.93545	0.857505	2.29345	0.552983	1.76182	0.712689	2.67577	1.30877	2.42654	1.15692	2.57762	1.05446	1.64992	0.70236	1.09341	0.452292	0.533799	0.407819	83.3542	67.8067	223.055	207.807	55.0364	47.8686	0.135826	0.206032	2.18245	2.48985	2.08088	2.07076	2.01033	1.87696	1.6477	1.76143
chr1.trna55	#N/A	#N/A	Homo_sapiens_tRNA-Gly-GCC-4-1	74	1.05614	0.646864	6.31897	0.694602	0.556519	0.00136682	0.00125027	0.0147245	0.0102019	0.0162146	0.00802024	0.0203078	0.00581511	0.0113843	0.00236929	0.00730239	0.00361261	0.018706	0.012217	0.0184484	0.0110375	0.0104957	0.0106771	0.0151604	0.00704039	0.00504094	0.00242703	0.00496994	0.00378243	0.77284	0.786524	2.2095	1.88548	0.5215	0.580439	0.00126566	0.00182632	0.0164075	0.0257382	0.0165235	0.0154889	0.0130779	0.00974492	0.0089579	0.0126055
ENSG00000079102.17	ENSG00000079102	RUNX1T1	chr8;chr8;chr8;chr8;chr8;chr8;chr8;chr8;chr8;chr8;chr8;chr8;chr8;chr8;chr8;chr8;chr8;chr8;chr8;chr8;chr8;chr8;chr8;chr8;chr8;chr8;chr8;chr8;chr8;chr8;chr8;chr8;chr8;chr8;chr8;chr8;chr8;chr8;chr8;chr8;chr8;chr8;chr8;chr8;chr8;chr8;chr8;chr8;chr8;chr8;chr8;chr8;chr8;chr8;chr8;chr8;chr8;chr8;chr8;chr8;chr8;chr8;chr8;chr8;chr8;chr8;chr8;chr8;chr8;chr8;chr8;chr8;chr8;chr8;chr8;chr8;chr8;chr8;chr8;chr8…	13530	0.246429	0.204142	0.948718	0.204152	0.111111	0.000419849	0.000547565	0.0766434	0.0741316	0.0383176	0.0393927	0.0393416	0.0388191	0.0296899	0.0271112	0.0212766	0.0245445	0.00461344	0.00640125	0.00614296	0.00616292	0.00131512	0.00107904	0.00190759	0.0012424	0.000839807	0.00041855	0.000339182	0.000301925	0.138425	0.0712251	0.465347	0.15873	0.084375	0.0570175	0.00037597	0.000111242	0.0384906	0.0202117	0.0236839	0.00975372	0.0224126	0.00997601	0.0133097	0.00636746
ENSG00000114480.13	ENSG00000114480	GBE1	chr3;chr3;chr3;chr3;chr3;chr3;chr3;chr3;chr3;chr3;chr3;chr3;chr3;chr3;chr3;chr3;chr3;chr3;chr3;chr3;chr3;chr3;chr3;chr3;chr3;chr3;chr3;chr3;chr3;chr3;chr3;chr3;chr3;chr3;chr3;chr3;chr3;chr3;chr3;chr3;chr3;chr3;chr3	4651	0.114286	0.0473373	0.641026	0.207612	0.0740741	0.000209925	3.65043e-05	0.013986	0.0093194	0.0099804	0.00531421	0.0134979	0.00490618	0.0115356	0.00665151	0.00937052	0.00574091	0.00632488	0.00483997	0.00735294	0.00493033	0.00505817	0.00265264	0.0049456	0.00231691	0.000577367	0.000390647	0.00046252	0.000301925	0.0811456	0.11396	0.217822	0.357143	0.146875	0.219298	0.000151988	0.000319822	0.00709434	0.0196343	0.00944901	0.0146306	0.00903544	0.013133	0.0107463	0.00914039
ENSG00000186314.12	ENSG00000186314	PRELID2	chr5;chr5;chr5;chr5;chr5;chr5;chr5;chr5;chr5;chr5;chr5;chr5;chr5;chr5;chr5;chr5;chr5;chr5;chr5;chr5;chr5;chr5;chr5;chr5;chr5;chr5;chr5;chr5;chr5;chr5;chr5;chr5;chr5;chr5;chr5;chr5;chr5;chr5;chr5;chr5;chr5;chr5;chr5;chr5;chr5;chr5;chr5;chr5	8050	0.0821429	0.0266272	0.333333	0.0761246	0.0814815	4.30615e-05	0.000127765	0.0100699	0.00522451	0.00516842	0.00312105	0.00427984	0.00395937	0.00472769	0.00420982	0.00595304	0.00332806	0.00297641	0.00187354	0.0022338	0.00187567	0.00151745	0.00094416	0.00105977	0.000570834	0.000157464	0.000111613	0.000123339	9.29001e-05	0.0501193	0.042735	0.178218	0.103175	0.103125	0.0657895	5.59955e-05	0.000139053	0.00498113	0.00692974	0.00429501	0.00524262	0.00398967	0.0053037	0.00276052	0.00472425
ENSG00000170260.9	ENSG00000170260	ZNF212	chr7;chr7;chr7;chr7;chr7;chr7;chr7;chr7;chr7;chr7;chr7;chr7;chr7;chr7;chr7;chr7;chr7;chr7;chr7	3179	0.075	0.0946746	0.435897	0.193772	0.0740741	0.00016148	0.000301161	0.0506294	0.0338887	0.0308323	0.0204133	0.0304527	0.0266827	0.0181543	0.0120401	0.0171977	0.0152259	0.00260436	0.00374707	0.00530529	0.00487674	0.000404654	0.00085424	0.00098912	0.000738726	0.000314928	0.000223227	9.25041e-05	0.000162575	0.0644391	0.102564	0.168317	0.103175	0.08125	0.0964912	0.000111991	0.000333727	0.0437736	0.041001	0.0213523	0.0256035	0.0197137	0.0279076	0.0155772	0.0145835
ENSG00000054282.16	ENSG00000054282	SDCCAG8	chr1;chr1;chr1;chr1;chr1;chr1;chr1;chr1;chr1;chr1;chr1;chr1;chr1;chr1;chr1;chr1;chr1;chr1;chr1;chr1;chr1;chr1;chr1;chr1;chr1;chr1;chr1;chr1;chr1;chr1;chr1;chr1;chr1;chr1;chr1;chr1;chr1;chr1;chr1;chr1;chr1;chr1;chr1;chr1;chr1;chr1;chr1;chr1;chr1;chr1;chr1;chr1;chr1;chr1;chr1;chr1;chr1;chr1;chr1;chr1;chr1;chr1;chr1;chr1	5321	0.0714286	0.0650888	0.615385	0.17301	0.155556	9.68883e-05	0.000100387	0.0170629	0.010449	0.00944573	0.00742303	0.011358	0.00611121	0.0075643	0.00505178	0.0101422	0.00574091	0.00312523	0.00163934	0.00493299	0.00359057	0.000505817	0.00071936	0.00226084	0.00104093	0.000314928	0.00033484	0.000277512	0.000348375	0.0930788	0.119658	0.188119	0.253968	0.134375	0.140351	0.000223982	0.00023639	0.00920755	0.0190568	0.00638115	0.00926603	0.00997418	0.0126279	0.00443656	0.00708637
chr1.trna69	#N/A	#N/A	Homo_sapiens_tRNA-Leu-CAA-4-1	109	47.5279	32.0295	355.417	48.3754	41.039	0.0708115	0.0859411	2.31238	1.15245	2.08518	0.792643	2.27723	0.824342	2.06515	0.715193	1.64473	0.847179	2.11197	1.22964	2.16221	1.29358	1.80494	1.0216	1.50928	0.821359	0.941922	0.480391	0.357575	0.364585	36.6863	39.8505	131.405	126.486	31.3327	34.6911	0.0787396	0.122205	1.73687	1.99002	1.79265	1.66902	1.49593	1.6694	1.28391	1.56851
ENSG00000175354.20	ENSG00000175354	PTPN2	chr18;chr18;chr18;chr18;chr18;chr18;chr18;chr18;chr18;chr18;chr18;chr18;chr18;chr18;chr18;chr18;chr18;chr18;chr18;chr18;chr18;chr18;chr18;chr18;chr18;chr18;chr18;chr18;chr18;chr18;chr18;chr18;chr18;chr18;chr18;chr18;chr18;chr18;chr18;chr18;chr18;chr18;chr18;chr18;chr18;chr18;chr18;chr18;chr18;chr18;chr18;chr18;chr18;chr18;chr18;chr18;chr18;chr18;chr18;chr18;chr18;chr18;chr18;chr18;chr18;chr18;chr…	8718	0.0928571	0.0680473	0.666667	0.110727	0.137037	6.45922e-05	0.00016427	0.0195804	0.0155323	0.0192479	0.0097849	0.0164609	0.00877948	0.0173979	0.00976678	0.0183001	0.0114818	0.00729221	0.0030445	0.0100521	0.00691318	0.00101163	0.00098912	0.00381518	0.00224976	0.000524879	0.000111613	0.000801702	0.0003716	0.0739857	0.0598291	0.158416	0.269841	0.078125	0.0921053	0.000167987	0.000180769	0.0137358	0.0238691	0.0142349	0.0152402	0.0130251	0.0181841	0.0114365	0.0163295
ENSG00000256537.5	ENSG00000256537	SMIM10L1	chr12	4823	0.075	0.0828402	0.384615	0.0622837	0.0407407	0.000204542	0.000191648	0.019021	0.0112962	0.0167528	0.00995361	0.0156379	0.00860733	0.0179652	0.0103562	0.0112446	0.00740494	0.00528313	0.00382514	0.00325763	0.00246517	0.000708144	0.00080928	0.000565211	0.000134314	0.00026244	8.371e-05	0.000215843	0.00013935	0.0501193	0.0569801	0.168317	0.277778	0.065625	0.0570175	0.000199984	0.000152958	0.0126792	0.0290664	0.0142349	0.0203609	0.0103262	0.0232353	0.0119294	0.0156106
ENSG00000146433.10	ENSG00000146433	TMEM181	chr6;chr6;chr6;chr6;chr6;chr6;chr6;chr6;chr6;chr6;chr6;chr6;chr6;chr6;chr6;chr6;chr6;chr6;chr6;chr6;chr6;chr6;chr6;chr6;chr6;chr6;chr6;chr6;chr6;chr6;chr6;chr6;chr6;chr6	5533	0.346429	0.269231	2.23077	0.387543	0.325926	0.000710514	0.000565817	0.0735664	0.03756	0.0696845	0.0388022	0.0730864	0.0371837	0.0750756	0.0372148	0.0692316	0.0426824	0.0275318	0.0203747	0.0423492	0.0287245	0.00778958	0.00431616	0.0129999	0.00691716	0.00162713	0.00075339	0.00052419	0.000719976	0.336516	0.247863	0.821782	0.849206	0.259375	0.280702	0.000599952	0.00101509	0.0443774	0.0581328	0.0439318	0.0401122	0.0542126	0.0616239	0.0367741	0.0447777
ENSG00000107798.18	ENSG00000107798	LIPA	chr10;chr10;chr10;chr10;chr10;chr10;chr10;chr10;chr10;chr10;chr10;chr10;chr10;chr10;chr10;chr10;chr10;chr10;chr10;chr10;chr10;chr10;chr10;chr10;chr10;chr10;chr10;chr10;chr10;chr10;chr10;chr10;chr10;chr10;chr10;chr10;chr10;chr10;chr10;chr10;chr10;chr10;chr10;chr10;chr10;chr10;chr10;chr10;chr10;chr10	4891	0.221429	0.204142	1.41026	0.235294	0.259259	0.000419849	0.000401548	0.00951049	0.00804857	0.0119408	0.00615774	0.0111934	0.00766053	0.0139939	0.0092616	0.0147724	0.00898577	0.00818513	0.00624512	0.00986597	0.00798499	0.00950936	0.00638432	0.00861947	0.00574192	0.00120722	0.00114404	0.000863371	0.000766426	0.169451	0.131054	0.663366	0.611111	0.084375	0.118421	0.000319974	0.000736981	0.00890566	0.0102021	0.00601301	0.00865643	0.00797935	0.00934461	0.00571823	0.00831878
chr1.trna76	#N/A	#N/A	Homo_sapiens_tRNA-Leu-CAA-6-1	87	0.258643	0.159083	1.96282	0.224671	0.237778	0.000405693	0.000320782	0.00435804	0.0019133	0.00474069	0.00170898	0.00500082	0.00133672	0.00478253	0.00259914	0.00298313	0.00115068	0.00324578	0.00217096	0.00460722	0.00238585	0.00613151	0.00188023	0.00160379	0.00151204	0.00332564	0.00126514	0.00107366	0.000838423	0.214845	0.226724	0.675644	0.545873	0.187719	0.273947	0.000352452	0.00042147	0.00498868	0.00408277	0.00424101	0.00221897	0.00415043	0.0040548	0.00284728	0.0021711
chr1.trna78	#N/A	#N/A	Homo_sapiens_tRNA-Leu-CAG-1-6	86	101.338	49.7371	692.138	83.1557	75.0186	0.135511	0.121363	2.74597	1.21145	2.5402	0.858697	2.93545	0.857505	2.29345	0.552983	1.76182	0.712689	2.67577	1.30877	2.42654	1.15692	2.57762	1.05446	1.64992	0.70236	1.09341	0.452292	0.533799	0.407819	83.3542	67.8067	223.055	207.807	55.0364	47.8686	0.135826	0.206032	2.18245	2.48985	2.08088	2.07076	2.01033	1.87696	1.6477	1.76143
chr1.trna79	#N/A	#N/A	Homo_sapiens_tRNA-Gly-GCC-2-1	74	56.5728	33.3479	473.853	71.113	54.3786	0.103483	0.0950194	2.93597	1.57578	2.50965	1.11309	2.74613	1.21333	2.30793	0.735233	1.9261	0.982717	2.76216	1.5449	2.42073	1.51784	1.84488	1.29961	1.73091	0.872062	0.725436	0.360318	0.738607	0.550314	45.9953	42.2985	156.409	138.371	44.8716	40.8392	0.0966484	0.135579	2.18404	2.87034	2.21704	2.15586	1.75537	2.01024	1.58966	1.90118
chr1.trna80	#N/A	#N/A	Homo_sapiens_tRNA-Asp-GTC-2-5	75	53.6995	25.1784	363.277	43.6474	39.8107	0.0851576	0.074922	1.69803	0.727494	1.32602	0.490095	1.54466	0.524376	1.45779	0.327901	1.13133	0.480068	1.14122	0.52942	1.12481	0.604837	1.20981	0.522053	0.865784	0.399927	0.324203	0.210343	0.348574	0.312103	42.3848	41.9275	135.754	141.511	27.8746	29.5895	0.0794982	0.136376	1.28592	1.45956	1.26451	1.12044	1.07677	1.09105	0.89781	1.01491
ENSG00000138640.15	ENSG00000138640	FAM13A	chr4;chr4;chr4;chr4;chr4;chr4;chr4;chr4;chr4;chr4;chr4;chr4;chr4;chr4;chr4;chr4;chr4;chr4;chr4;chr4;chr4;chr4;chr4;chr4;chr4;chr4;chr4;chr4;chr4;chr4;chr4;chr4;chr4;chr4;chr4;chr4;chr4;chr4;chr4;chr4;chr4;chr4;chr4;chr4;chr4;chr4;chr4;chr4;chr4;chr4;chr4;chr4;chr4;chr4;chr4;chr4;chr4;chr4;chr4;chr4;chr4;chr4;chr4;chr4;chr4;chr4;chr4;chr4;chr4;chr4;chr4;chr4;chr4;chr4;chr4;chr4;chr4;chr4;chr4;chr4…	13215	0.114286	0.0946746	1	0.197232	0.174074	0.000349874	0.000383296	0.0509091	0.0371364	0.028159	0.02345	0.0352263	0.0216905	0.0274206	0.0174286	0.0280013	0.0183876	0.00773867	0.00491803	0.00772524	0.00744909	0.00121396	0.00125888	0.00317931	0.00221618	0.000314928	0.000306937	0.000123339	0.00032515	0.176611	0.108262	0.336634	0.325397	0.1375	0.157895	0.000359971	0.000570117	0.0298868	0.0475457	0.0241747	0.0285296	0.0242901	0.034474	0.0149857	0.0204375
ENSG00000120686.12	ENSG00000120686	UFM1	chr13;chr13;chr13;chr13;chr13;chr13;chr13;chr13;chr13;chr13;chr13;chr13;chr13;chr13;chr13;chr13;chr13;chr13;chr13;chr13;chr13;chr13	4382	0.167857	0.171598	0.846154	0.134948	0.125926	0.000296047	0.000501935	0.0542657	0.0460322	0.0411691	0.0318009	0.0439506	0.0312446	0.0484115	0.036878	0.0381435	0.032615	0.0250763	0.0204528	0.0237342	0.0196141	0.00515933	0.00647424	0.00621732	0.00379437	0.000682343	0.00100452	0.000185008	0.00032515	0.164678	0.119658	0.356436	0.373016	0.1125	0.100877	0.000207983	0.000556212	0.0324528	0.0492782	0.0310468	0.0347476	0.0335602	0.0459654	0.0293799	0.029886
chr1.trna83	#N/A	#N/A	Homo_sapiens_tRNA-Asp-GTC-2-4	75	53.6995	25.1784	363.277	43.6474	39.8107	0.0851576	0.074922	1.69803	0.727494	1.32602	0.490095	1.54466	0.524376	1.45779	0.327901	1.13133	0.480068	1.14122	0.52942	1.12481	0.604837	1.20981	0.522053	0.865784	0.399927	0.324203	0.210343	0.348574	0.312103	42.3848	41.9275	135.754	141.511	27.8746	29.5895	0.0794982	0.136376	1.28592	1.45956	1.26451	1.12044	1.07677	1.09105	0.89781	1.01491
ENSG00000144468.17	ENSG00000144468	RHBDD1	chr2;chr2;chr2;chr2;chr2;chr2;chr2;chr2;chr2;chr2;chr2;chr2;chr2;chr2;chr2;chr2;chr2;chr2;chr2;chr2;chr2;chr2;chr2;chr2;chr2;chr2;chr2;chr2;chr2;chr2;chr2;chr2;chr2;chr2;chr2;chr2;chr2;chr2;chr2;chr2;chr2;chr2;chr2;chr2;chr2;chr2;chr2;chr2;chr2;chr2;chr2;chr2;chr2;chr2;chr2;chr2;chr2	6926	0.110714	0.106509	0.641026	0.117647	0.0666667	0.000247603	0.0002099	0.0223776	0.019486	0.0226341	0.0142556	0.0222222	0.0165261	0.0243949	0.017597	0.0233712	0.0130627	0.0109383	0.00788447	0.00874907	0.00916399	0.00121396	0.00130384	0.00219019	0.000973775	0.000367415	0.000223227	6.16694e-05	0.0001858	0.114558	0.108262	0.445545	0.325397	0.11875	0.0614035	0.000327974	0.000361538	0.0158491	0.0211742	0.0168119	0.0218239	0.015724	0.0220987	0.0149857	0.0179727
ENSG00000124688.14	ENSG00000124688	MAD2L1BP	chr6;chr6;chr6;chr6;chr6;chr6;chr6;chr6;chr6	1848	0.0785714	0.0236686	0.358974	0.0726644	0.00740741	0.000231455	0.000136891	0.0562238	0.026405	0.0224559	0.00919443	0.0230453	0.0064555	0.0077534	0.00345205	0.009591	0.00382727	0.00111615	0.000624512	0.0014892	0.000696677	0.00030349	0.00013488	0.000635863	0.000167892	0.00026244	0.000279033	0.000123339	2.3225e-05	0.0644391	0.0683761	0.148515	0.103175	0.075	0.0307018	0.00012799	0.000194674	0.0310943	0.0485082	0.0134986	0.0149963	0.0158414	0.0204571	0.00433797	0.00595666
chr1.trna86	#N/A	#N/A	Homo_sapiens_tRNA-Asp-GTC-2-3	75	53.6995	25.1784	363.277	43.6474	39.8107	0.0851576	0.074922	1.69803	0.727494	1.32602	0.490095	1.54466	0.524376	1.45779	0.327901	1.13133	0.480068	1.14122	0.52942	1.12481	0.604837	1.20981	0.522053	0.865784	0.399927	0.324203	0.210343	0.348574	0.312103	42.3848	41.9275	135.754	141.511	27.8746	29.5895	0.0794982	0.136376	1.28592	1.45956	1.26451	1.12044	1.07677	1.09105	0.89781	1.01491
ENSG00000124098.10	ENSG00000124098	FAM210B	chr20;chr20;chr20;chr20;chr20	3518	0.103571	0.0857988	0.769231	0.141869	0.122222	0.000226073	0.000219026	0.00699301	0.00536572	0.00641597	0.00590468	0.00559671	0.00507833	0.0075643	0.00639892	0.00716569	0.0053249	0.00461344	0.00296643	0.00465376	0.00503751	0.00343955	0.00301232	0.00289671	0.00245123	0.000209952	0.000446453	0.000123339	0.000162575	0.0620525	0.0769231	0.257426	0.261905	0.10625	0.114035	0.000143988	0.000278106	0.00815094	0.0105871	0.00527672	0.00780297	0.00563248	0.0070716	0.00532387	0.00759988
ENSG00000125772.14	ENSG00000125772	GPCPD1	chr20;chr20;chr20;chr20;chr20;chr20;chr20;chr20;chr20;chr20;chr20;chr20;chr20;chr20;chr20;chr20;chr20;chr20;chr20;chr20;chr20;chr20;chr20;chr20;chr20;chr20;chr20;chr20;chr20;chr20;chr20;chr20;chr20;chr20;chr20;chr20;chr20;chr20;chr20;chr20;chr20;chr20;chr20;chr20;chr20;chr20;chr20;chr20;chr20;chr20;chr20;chr20;chr20;chr20;chr20;chr20;chr20;chr20;chr20;chr20;chr20;chr20;chr20;chr20	7472	0.142857	0.14497	1.25641	0.33564	0.159259	0.000366022	0.00046543	0.0366434	0.0320531	0.0251292	0.020582	0.0342387	0.0186779	0.0262859	0.0158289	0.022379	0.0143107	0.00669693	0.00218579	0.00921445	0.00519829	0.00101163	0.0006744	0.00254345	0.000537255	0.000629855	0.00041855	0.000308347	0.0001858	0.200477	0.193732	0.49505	0.52381	0.246875	0.25	0.000303976	0.000653549	0.0217358	0.0375361	0.018039	0.0226774	0.0183056	0.029928	0.0126195	0.01407
chr1.trna89	#N/A	#N/A	Homo_sapiens_tRNA-Asp-GTC-2-2	75	53.6995	25.1784	363.277	43.6474	39.8107	0.0851576	0.074922	1.69803	0.727494	1.32602	0.490095	1.54466	0.524376	1.45779	0.327901	1.13133	0.480068	1.14122	0.52942	1.12481	0.604837	1.20981	0.522053	0.865784	0.399927	0.324203	0.210343	0.348574	0.312103	42.3848	41.9275	135.754	141.511	27.8746	29.5895	0.0794982	0.136376	1.28592	1.45956	1.26451	1.12044	1.07677	1.09105	0.89781	1.01491
chr1.trna9	#N/A	#N/A	Homo_sapiens_tRNA-Arg-TCT-1-1	88	157.437	93.2054	1168.95	236.187	158.146	0.0826914	0.103085	6.70048	2.88969	5.72629	1.82652	6.35347	1.99046	4.88239	1.17402	3.88004	1.78979	5.62971	2.8181	5.35184	2.716	6.44172	2.3914	4.30335	2.06978	4.03188	1.45621	2.09326	1.23397	132.626	115.523	404.559	417.71	163.598	137.285	0.0886859	0.161735	4.4006	5.26898	4.16961	4.07363	4.02041	4.22656	2.82344	3.31162
ENSG00000168038.11	ENSG00000168038	ULK4	chr3;chr3;chr3;chr3;chr3;chr3;chr3;chr3;chr3;chr3;chr3;chr3;chr3;chr3;chr3;chr3;chr3;chr3;chr3;chr3;chr3;chr3;chr3;chr3;chr3;chr3;chr3;chr3;chr3;chr3;chr3;chr3;chr3;chr3;chr3;chr3;chr3;chr3;chr3;chr3;chr3;chr3;chr3;chr3;chr3;chr3;chr3;chr3;chr3;chr3;chr3;chr3;chr3;chr3;chr3;chr3;chr3;chr3;chr3;chr3;chr3;chr3;chr3;chr3;chr3;chr3;chr3;chr3;chr3;chr3;chr3;chr3;chr3;chr3;chr3;chr3;chr3;chr3;chr3;chr3…	6279	0.0535714	0.0384615	0.333333	0.0968858	0.0518519	6.99749e-05	8.21348e-05	0.00979021	0.00889579	0.00819818	0.00607339	0.00757202	0.00490618	0.00794251	0.00513598	0.00826811	0.0054081	0.00245554	0.00241998	0.00307148	0.00214362	0.00121396	0.0008992	0.00127173	0.000637991	0.000157464	0.000195323	0.000277512	4.64501e-05	0.0572792	0.0626781	0.0990099	0.134921	0.034375	0.0614035	5.59955e-05	0.000264201	0.00966038	0.0109721	0.00674929	0.00768105	0.00680591	0.00959717	0.00611259	0.00708637
ENSG00000166526.18	#N/A	#N/A	chr7;chr7;chr7;chr7;chr7;chr7;chr7;chr7;chr7;chr7;chr7;chr7;chr7;chr7;chr7;chr7;chr7;chr7;chr7;chr7;chr7;chr7;chr7;chr7;chr7;chr7;chr7;chr7;chr7;chr7;chr7;chr7;chr7;chr7;chr7;chr7;chr7;chr7;chr7;chr7;chr7;chr7;chr7;chr7;chr7;chr7;chr7;chr7;chr7;chr7;chr7;chr7;chr7;chr7;chr7;chr7;chr7;chr7;chr7;chr7;chr7;chr7;chr7;chr7;chr7;chr7;chr7;chr7	5424	0.103571	0.0621302	0.692308	0.083045	0.103704	0.000166863	0.000182522	0.0455944	0.0399605	0.0288719	0.0210038	0.0342387	0.0193665	0.0147504	0.0149028	0.019182	0.0163075	0.00223231	0.00398126	0.00660834	0.00578778	0.000708144	0.0006744	0.00127173	0.00104093	0.000209952	0.000306937	6.16694e-05	6.96751e-05	0.0334129	0.0569801	0.188119	0.198413	0.075	0.0877193	0.000191985	0.000111242	0.032	0.0352262	0.0250337	0.020117	0.0206524	0.0215936	0.0102534	0.0136592
chr1.trna92	#N/A	#N/A	Homo_sapiens_tRNA-Asp-GTC-2-1	75	53.6995	25.1784	363.277	43.6474	39.8107	0.0851576	0.074922	1.69803	0.727494	1.32602	0.490095	1.54466	0.524376	1.45779	0.327901	1.13133	0.480068	1.14122	0.52942	1.12481	0.604837	1.20981	0.522053	0.865784	0.399927	0.324203	0.210343	0.348574	0.312103	42.3848	41.9275	135.754	141.511	27.8746	29.5895	0.0794982	0.136376	1.28592	1.45956	1.26451	1.12044	1.07677	1.09105	0.89781	1.01491
chr1.trna93	#N/A	#N/A	Homo_sapiens_tRNA-Gly-TCC-4-1	75	1.40179	0.613669	8.39821	0.928893	0.760444	0.00177542	0.00148162	0.0538126	0.0198461	0.0237765	0.0089186	0.0240889	0.00827509	0.0179312	0.00798687	0.011787	0.00741077	0.0173748	0.0071975	0.0175289	0.0112937	0.0133758	0.00534664	0.0112781	0.00528827	0.00476905	0.00180925	0.00331658	0.0018587	1.01609	0.944416	3.11139	2.89619	0.49175	0.729342	0.0020552	0.00203671	0.0351109	0.0441617	0.0301853	0.0223616	0.0144731	0.018347	0.0138539	0.0161467
chr1.trna94	#N/A	#N/A	Homo_sapiens_tRNA-Asn-GTT-2-2	77	21.5029	10.5174	154.163	23.7038	15.3441	0.0264059	0.0257161	1.10879	0.482691	0.930162	0.32134	1.08456	0.328752	0.990301	0.207277	0.721834	0.297132	0.841123	0.395743	0.913594	0.429726	0.927705	0.363609	0.678555	0.269739	0.388993	0.134197	0.220598	0.140832	16.2144	15.0562	57.921	54.5342	14.7356	15.5483	0.0257591	0.0415859	0.819784	0.904383	0.875007	0.722231	0.723167	0.672183	0.538353	0.615234
ENSG00000170153.11	ENSG00000170153	RNF150	chr4;chr4;chr4;chr4;chr4;chr4;chr4;chr4;chr4;chr4;chr4;chr4;chr4;chr4;chr4;chr4;chr4;chr4;chr4;chr4;chr4;chr4;chr4;chr4;chr4;chr4;chr4;chr4;chr4;chr4;chr4;chr4;chr4;chr4;chr4;chr4;chr4;chr4;chr4;chr4	11012	0.214286	0.0976331	0.589744	0.183391	0.122222	0.000371405	0.000310287	0.0455944	0.0336063	0.03707	0.0204977	0.0342387	0.0253916	0.0361195	0.0230698	0.0285525	0.0222148	0.0111615	0.00921155	0.0137751	0.00959271	0.000708144	0.00143872	0.00219019	0.00144387	0.000367415	0.000362743	0.000154173	2.3225e-05	0.181384	0.145299	0.257426	0.492063	0.14375	0.157895	0.000239981	0.000305917	0.0304906	0.0469682	0.0233157	0.0335284	0.0221779	0.0368733	0.02238	0.028859
chr1.trna96	#N/A	#N/A	Homo_sapiens_tRNA-Val-CAC-1-1	76	111.858	58.5739	834.156	90.2328	59.0056	0.0952051	0.107626	2.49215	1.09468	2.05784	0.663702	2.28941	0.717494	1.90544	0.515101	1.51113	0.642119	2.86856	1.39688	2.60434	1.29778	2.58632	1.059	1.77933	0.734076	1.18323	0.364681	0.494557	0.301625	87.4015	69.2706	278.638	232.154	59.1761	53.7894	0.104286	0.129069	1.92557	1.95757	1.98855	1.47796	1.55191	1.40788	1.33718	1.31756
ENSG00000198945.8	ENSG00000198945	L3MBTL3	chr6;chr6;chr6;chr6;chr6;chr6;chr6;chr6;chr6;chr6;chr6;chr6;chr6;chr6;chr6;chr6;chr6;chr6;chr6;chr6;chr6;chr6;chr6;chr6;chr6;chr6;chr6;chr6;chr6;chr6;chr6;chr6;chr6;chr6;chr6;chr6;chr6;chr6;chr6;chr6;chr6;chr6;chr6;chr6;chr6;chr6;chr6;chr6;chr6;chr6;chr6;chr6;chr6;chr6;chr6;chr6;chr6;chr6;chr6;chr6;chr6;chr6;chr6;chr6;chr6;chr6;chr6;chr6;chr6;chr6;chr6;chr6;chr6;chr6;chr6;chr6;chr6;chr6;chr6;chr6…	5111	0.0714286	0.056213	0.487179	0.16955	0.111111	0.000156098	0.000173396	0.026014	0.009037	0.0144359	0.0105441	0.0128395	0.0090377	0.0149395	0.00724089	0.0117958	0.00740494	0.0036461	0.00171741	0.00456069	0.00219721	0.000505817	0.00053952	0.00169563	0.00100735	0.000367415	0.000111613	0.000154173	0.0001858	0.124105	0.0769231	0.039604	0.190476	0.1375	0.0964912	8.7993e-05	0.000292011	0.0144906	0.0234841	0.00944901	0.0159717	0.0104436	0.0166688	0.00788721	0.0106809
chr1.trna99	#N/A	#N/A	Homo_sapiens_tRNA-Asn-GTT-8-1	77	0.354214	0.247101	1.97256	0.228131	0.260593	0.000433091	0.000705994	0.0536867	0.0233154	0.0377883	0.0147204	0.0411687	0.0120597	0.0342417	0.00932811	0.029505	0.0128172	0.0209219	0.0126214	0.0215599	0.0115279	0.016175	0.00741615	0.0101286	0.00586246	0.00266954	0.00161393	0.00174124	0.00150382	0.213628	0.0438177	0.813465	0.135476	0.129375	0.0112719	0.000486601	0.000121393	0.0282023	0.00788835	0.0266879	0.0058315	0.0285778	0.00476196	0.0178912	0.00505495
ENSG00000106799.14	ENSG00000106799	TGFBR1	chr9;chr9;chr9;chr9;chr9;chr9;chr9;chr9;chr9;chr9;chr9;chr9;chr9;chr9;chr9;chr9;chr9;chr9;chr9;chr9;chr9;chr9;chr9;chr9;chr9;chr9;chr9;chr9;chr9;chr9;chr9;chr9;chr9;chr9;chr9;chr9;chr9;chr9;chr9;chr9;chr9;chr9;chr9;chr9;chr9;chr9;chr9;chr9;chr9;chr9;chr9;chr9;chr9;chr9;chr9;chr9;chr9;chr9;chr9;chr9;chr9;chr9;chr9;chr9;chr9;chr9;chr9;chr9;chr9;chr9;chr9;chr9;chr9;chr9;chr9;chr9;chr9;chr9;chr9;chr9…	7990	0.325	0.159763	1.5641	0.453287	0.340741	0.000419849	0.000574943	0.0581818	0.0499859	0.0443771	0.0364403	0.0590947	0.0346015	0.0555976	0.0420982	0.0576563	0.0417672	0.0398839	0.0284153	0.0391847	0.0346731	0.0126454	0.00890208	0.0143422	0.0087304	0.000577367	0.00066968	0.000400851	0.0001858	0.198091	0.253561	0.594059	0.746032	0.328125	0.267544	0.000527958	0.000639644	0.0396981	0.0471607	0.0384096	0.0469398	0.0443558	0.0519005	0.0449571	0.0481668
chr10.trna4	#N/A	#N/A	Homo_sapiens_tRNA-Asn-GTT-2-3	77	21.5029	10.5174	154.163	23.7038	15.3441	0.0264059	0.0257161	1.10879	0.482691	0.930162	0.32134	1.08456	0.328752	0.990301	0.207277	0.721834	0.297132	0.841123	0.395743	0.913594	0.429726	0.927705	0.363609	0.678555	0.269739	0.388993	0.134197	0.220598	0.140832	16.2144	15.0562	57.921	54.5342	14.7356	15.5483	0.0257591	0.0415859	0.819784	0.904383	0.875007	0.722231	0.723167	0.672183	0.538353	0.615234
ENSG00000214021.18	ENSG00000214021	TTLL3	chr3;chr3;chr3;chr3;chr3;chr3;chr3;chr3;chr3;chr3;chr3;chr3;chr3;chr3;chr3;chr3;chr3;chr3;chr3;chr3;chr3;chr3;chr3;chr3;chr3;chr3;chr3;chr3;chr3;chr3;chr3;chr3;chr3;chr3;chr3;chr3;chr3;chr3;chr3;chr3;chr3;chr3;chr3;chr3;chr3;chr3;chr3;chr3;chr3;chr3;chr3;chr3;chr3;chr3;chr3;chr3;chr3;chr3;chr3;chr3;chr3;chr3;chr3;chr3;chr3;chr3;chr3;chr3;chr3;chr3;chr3;chr3;chr3;chr3;chr3;chr3;chr3;chr3;chr3;chr3…	10415	0.075	0.0177515	0.512821	0.186851	0.0592593	0.000123802	0.000118639	0.0427972	0.0204744	0.024951	0.0127372	0.0311111	0.0162679	0.0187216	0.0154079	0.0256863	0.0156419	0.00781308	0.00523029	0.0104244	0.00921758	0.00232676	0.00143872	0.00586407	0.00332427	0.000104976	0.000111613	0.000246678	6.96751e-05	0.102625	0.048433	0.29703	0.222222	0.134375	0.122807	0.000191985	0.000278106	0.0330566	0.0431184	0.0246656	0.0260912	0.0259329	0.0335901	0.0188307	0.0196159
ENSG00000144451.20	ENSG00000144451	SPAG16	chr2;chr2;chr2;chr2;chr2;chr2;chr2;chr2;chr2;chr2;chr2;chr2;chr2;chr2;chr2;chr2;chr2;chr2;chr2;chr2;chr2;chr2;chr2;chr2;chr2;chr2;chr2;chr2;chr2;chr2;chr2;chr2;chr2;chr2;chr2;chr2;chr2;chr2;chr2;chr2;chr2;chr2;chr2;chr2;chr2;chr2;chr2;chr2;chr2;chr2;chr2;chr2;chr2;chr2;chr2;chr2;chr2;chr2;chr2;chr2;chr2;chr2;chr2;chr2;chr2;chr2;chr2;chr2;chr2;chr2;chr2;chr2;chr2;chr2;chr2;chr2;chr2;chr2;chr2;chr2…	8235	0.0642857	0.00887574	0.461538	0.110727	0.0740741	0.000166863	8.21348e-05	0.00699301	0.00748376	0.00481198	0.00632644	0.00658436	0.00507833	0.00661876	0.00547276	0.00551207	0.0050753	0.00401816	0.0030445	0.00465376	0.00300107	0.00212443	0.00098912	0.00183694	0.000805883	0.000104976	0.000139517	0.000277512	2.3225e-05	0.052506	0.031339	0.168317	0.190476	0.046875	0.0789474	9.59923e-05	0.000180769	0.00724528	0.00866218	0.00515401	0.0051207	0.00633654	0.00681904	0.00354925	0.00647017
ENSG00000116117.19	#N/A	#N/A	chr2;chr2;chr2;chr2;chr2;chr2;chr2;chr2;chr2;chr2;chr2;chr2;chr2;chr2;chr2;chr2;chr2;chr2;chr2;chr2;chr2;chr2;chr2;chr2;chr2;chr2;chr2;chr2;chr2;chr2;chr2;chr2;chr2;chr2;chr2;chr2;chr2;chr2;chr2;chr2;chr2;chr2;chr2;chr2;chr2;chr2;chr2;chr2;chr2;chr2;chr2;chr2;chr2;chr2;chr2;chr2;chr2;chr2;chr2;chr2;chr2;chr2;chr2;chr2;chr2;chr2;chr2;chr2;chr2;chr2;chr2;chr2;chr2;chr2;chr2;chr2;chr2;chr2;chr2;chr2…	10522	0.0535714	0.035503	0.512821	0.0795848	0.0481481	3.76788e-05	9.12609e-05	0.0111888	0.00861339	0.00605953	0.00624209	0.00790123	0.00559477	0.00718608	0.00429401	0.00738618	0.00574091	0.00357169	0.00327869	0.00288533	0.0034298	0.000404654	0.00049456	0.000635863	0.000973775	0.000209952	0.000139517	0.000154173	0.000209025	0.0357995	0.019943	0.0891089	0.214286	0.096875	0.0877193	0.000103992	0.000111242	0.00784906	0.0138595	0.00748558	0.00780297	0.00457639	0.00858694	0.00394361	0.00677827
chr11.trna12	#N/A	#N/A	Homo_sapiens_tRNA-Pro-TGG-2-1	75	37.2033	23.766	274.882	53.3487	40.6823	0.0825666	0.0901537	2.88397	1.56193	2.34786	1.02606	2.79818	1.06479	2.12467	0.536367	1.59753	0.860577	1.62193	0.992314	1.69492	1.00554	1.44645	0.849274	1.23732	0.603842	0.713562	0.306944	0.484465	0.374075	29.0795	32.3601	102.692	101.917	31.296	32.7376	0.0801744	0.135167	1.94125	2.35167	2.05928	1.89552	1.61746	1.59271	1.26832	1.67688
ENSG00000177628.16	ENSG00000177628	GBA1	chr1;chr1;chr1;chr1;chr1;chr1;chr1;chr1;chr1;chr1;chr1;chr1;chr1;chr1;chr1;chr1;chr1;chr1;chr1;chr1;chr1;chr1;chr1;chr1;chr1;chr1;chr1;chr1;chr1;chr1;chr1;chr1;chr1;chr1;chr1;chr1;chr1;chr1;chr1;chr1;chr1;chr1;chr1;chr1;chr1;chr1;chr1;chr1;chr1;chr1;chr1;chr1;chr1;chr1;chr1;chr1;chr1;chr1;chr1;chr1;chr1;chr1;chr1;chr1;chr1;chr1;chr1;chr1;chr1;chr1;chr1;chr1;chr1;chr1;chr1;chr1;chr1;chr1;chr1;chr1…	3648	0.0928571	0.0443787	0.589744	0.0449827	0.144444	0.000102271	7.30087e-05	0.0114685	0.00663654	0.00784174	0.00531421	0.0121811	0.00602513	0.00964448	0.00614633	0.00650424	0.00632332	0.005804	0.00437158	0.00735294	0.00605573	0.00273141	0.00161856	0.00219019	0.00188039	0.000157464	0.000279033	6.16694e-05	0.00013935	0.0501193	0.045584	0.168317	0.142857	0.059375	0.0614035	8.7993e-05	0.000111242	0.00633962	0.00692974	0.00650387	0.00451109	0.00445905	0.0103548	0.00473233	0.00462155
ENSG00000107897.20	ENSG00000107897	ACBD5	chr10;chr10;chr10;chr10;chr10;chr10;chr10;chr10;chr10;chr10;chr10;chr10;chr10;chr10;chr10;chr10;chr10;chr10;chr10;chr10;chr10;chr10;chr10;chr10;chr10;chr10;chr10;chr10;chr10;chr10;chr10;chr10;chr10;chr10;chr10;chr10;chr10;chr10;chr10;chr10;chr10;chr10;chr10;chr10;chr10;chr10;chr10;chr10;chr10;chr10;chr10;chr10;chr10;chr10;chr10;chr10;chr10;chr10;chr10;chr10;chr10;chr10;chr10;chr10;chr10;chr10;chr…	11794	0.0642857	0.0502959	0.461538	0.0588235	0.1	9.68883e-05	0.000118639	0.0276923	0.017368	0.0158617	0.0107971	0.0161317	0.00946807	0.0139939	0.0069883	0.0142211	0.00748814	0.00416698	0.00257611	0.00474684	0.00230439	0.00121396	0.00058448	0.00120107	0.000940197	0.000682343	0.000111613	0.000154173	9.29001e-05	0.0883055	0.0712251	0.128713	0.166667	0.065625	0.0394737	0.000135989	0.000194674	0.0138868	0.0169394	0.0105534	0.0123141	0.0122037	0.0164162	0.00630977	0.00801068
ENSG00000021355.13	ENSG00000021355	SERPINB1	chr6;chr6;chr6;chr6;chr6;chr6;chr6;chr6;chr6;chr6;chr6;chr6;chr6;chr6;chr6;chr6;chr6;chr6;chr6;chr6;chr6;chr6;chr6;chr6;chr6	3047	0.0142857	0.0118343	0.205128	0.0865052	0.0407407	2.15307e-05	4.56304e-05	0.00391608	0.00141203	0.00338621	0.00134964	0.00246914	0.00180754	0.00359304	0.00176812	0.00385845	0.00133123	0.0021579	0.00039032	0.00204765	0.00091104	0.000404654	0.00035968	0.00098912	0.000235049	0.000157464	5.58067e-05	0.000123339	6.96751e-05	0.0453461	0.0541311	0.148515	0.0714286	0.04375	0.0482456	3.99968e-05	9.73371e-05	0.00211321	0.00250241	0.00196343	0.00353572	0.00105609	0.00277813	0.0019718	0.00246482
chr11.trna16	#N/A	#N/A	Homo_sapiens_tRNA-Val-TAC-2-1	76	60.6426	35.2686	481.633	41.3375	32.5449	0.0828379	0.094689	3.14167	1.36712	2.44703	0.748963	2.76797	0.797392	2.28419	0.511856	1.72313	0.766134	2.25608	1.10885	1.99646	1.0707	1.97112	0.859366	1.34511	0.561675	0.723535	0.279391	0.271838	0.183251	51.4386	36.7824	164.775	127.202	25.377	21.5434	0.0869951	0.111232	2.39187	2.55511	2.2553	1.75759	1.74853	1.5383	1.45872	1.5814
chr11.trna17	#N/A	#N/A	Homo_sapiens_tRNA-Val-TAC-1-1	76	87.0703	57.4935	726.59	87.3869	70.0176	0.114292	0.160242	5.58966	2.90124	4.51948	1.63159	5.06236	1.73559	4.22655	1.16743	3.35217	1.81679	4.22412	2.51372	3.82594	2.36179	3.56866	1.97608	2.58441	1.2851	1.23686	0.595464	0.533319	0.434983	75.4163	57.2207	243.404	203.137	56.3278	45.4626	0.124345	0.185586	4.05059	4.61096	4.055	3.35417	3.11079	2.99399	2.74174	3.07611
chr11.trna2	#N/A	#N/A	Homo_sapiens_tRNA-Arg-TCT-3-2	89	33.4961	13.0825	218.772	18.836	8.80593	0.0158624	0.0136015	0.983992	0.330285	0.755837	0.207534	0.781276	0.210064	0.62664	0.133053	0.485968	0.169394	0.636599	0.243161	0.589729	0.213045	0.681233	0.183769	0.406354	0.150156	0.429011	0.0878071	0.127283	0.0535546	25.1189	21.5873	75.2703	70.8122	13.0546	14.1309	0.0168547	0.0272117	0.660439	0.706693	0.561093	0.546253	0.545566	0.565959	0.378054	0.392806
ENSG00000251022.6	ENSG00000251022	THAP9-AS1	chr4;chr4;chr4;chr4;chr4;chr4;chr4;chr4;chr4;chr4;chr4;chr4;chr4;chr4;chr4;chr4;chr4;chr4;chr4;chr4;chr4;chr4;chr4;chr4;chr4;chr4;chr4;chr4;chr4;chr4;chr4;chr4;chr4;chr4;chr4;chr4;chr4;chr4;chr4;chr4;chr4;chr4	4397	0.210714	0.091716	0.717949	0.235294	0.125926	0.000193777	0.000219026	0.0855944	0.0533748	0.0347532	0.0256432	0.0451029	0.0284042	0.0243949	0.013724	0.0330724	0.019386	0.00766426	0.00421546	0.00967982	0.0062701	0.00212443	0.0017984	0.00360322	0.00174608	0.000682343	0.00041855	0.000400851	0.0001858	0.152745	0.173789	0.39604	0.428571	0.153125	0.179825	0.000335973	0.000862129	0.0496604	0.102406	0.0261382	0.0453548	0.0357897	0.0539209	0.0130139	0.0303995
ENSG00000076067.13	#N/A	#N/A	chr12;chr12;chr12;chr12;chr12;chr12;chr12;chr12;chr12;chr12;chr12;chr12;chr12;chr12;chr12;chr12;chr12;chr12;chr12;chr12;chr12;chr12;chr12;chr12;chr12;chr12;chr12;chr12;chr12;chr12;chr12;chr12;chr12;chr12;chr12;chr12;chr12;chr12;chr12;chr12;chr12;chr12;chr12;chr12;chr12;chr12;chr12;chr12;chr12;chr12;chr12;chr12;chr12;chr12;chr12;chr12;chr12;chr12;chr12;chr12;chr12;chr12;chr12;chr12;chr12;chr12;chr…	8914	0.0964286	0.0650888	0.512821	0.117647	0.125926	0.000247603	0.000246404	0.0198601	0.0190624	0.0147924	0.00885702	0.0190947	0.011706	0.0102118	0.00968258	0.0120163	0.00948498	0.00669693	0.00382514	0.00642219	0.00589496	0.00202327	0.00188832	0.00324996	0.00208186	0.00026244	0.00025113	0.000185008	0.00023225	0.0954654	0.122507	0.19802	0.365079	0.090625	0.109649	0.000167987	0.000347633	0.0104151	0.0200192	0.00797644	0.00865643	0.0097395	0.0136381	0.00621118	0.0100647
chr11.trna5	#N/A	#N/A	Homo_sapiens_tRNA-Ser-GCT-3-1	85	141.524	88.8646	1120.51	150.749	116.654	0.21184	0.245746	6.38682	3.0477	5.43739	2.12997	6.2011	2.24935	6.02468	1.44967	4.43678	2.18137	5.87161	3.21336	5.76359	3.28525	5.80379	2.91506	4.67885	2.13065	3.58992	1.5254	1.69633	1.30487	111.345	115.48	430.483	403.484	94.7074	95.1621	0.211103	0.362339	4.71511	5.54583	5.34157	4.42715	4.12121	3.90102	3.45163	4.22482
ENSG00000116991.12	ENSG00000116991	SIPA1L2	chr1;chr1;chr1;chr1;chr1;chr1;chr1;chr1;chr1;chr1;chr1;chr1;chr1;chr1;chr1;chr1;chr1;chr1;chr1;chr1;chr1;chr1;chr1;chr1;chr1;chr1;chr1;chr1;chr1;chr1;chr1;chr1;chr1;chr1;chr1;chr1;chr1;chr1;chr1;chr1;chr1;chr1;chr1;chr1;chr1;chr1;chr1;chr1;chr1;chr1;chr1;chr1;chr1;chr1;chr1;chr1;chr1;chr1;chr1;chr1;chr1;chr1;chr1;chr1;chr1;chr1;chr1;chr1;chr1;chr1;chr1;chr1;chr1;chr1;chr1;chr1;chr1;chr1;chr1;chr1…	8552	0.160714	0.174556	0.974359	0.214533	0.166667	0.000435997	0.000520187	0.048951	0.0330415	0.0311887	0.0247153	0.0273251	0.0247891	0.0270424	0.0197861	0.0234814	0.0142275	0.00654811	0.00460578	0.00698064	0.00487674	0.00101163	0.0013488	0.00204889	0.0014103	0.000629855	0.000362743	0.000123339	0.000116125	0.136038	0.230769	0.544554	0.428571	0.190625	0.214912	0.000407967	0.000723076	0.0304906	0.0537055	0.0256473	0.032553	0.0231166	0.0358631	0.012521	0.0207456
chr12.trna1	#N/A	#N/A	Homo_sapiens_tRNA-Lys-TTT-11-1	76	0.0271429	0.0228107	0.168718	0.0279239	0.0141481	2.27149e-05	6.297e-06	0.00629091	0.00183988	0.00307075	0.00144496	0.00312593	0.00104407	0.00256997	0.000410036	0.00174733	0.0014111	0.000746335	0.000983607	0.00125558	0.000938371	0.000827516	0.000232893	0.000992652	0.000175951	0.000145916	0.000114404	0.000186242	3.92503e-05	0.0234368	0.0358405	0.0724752	0.0745238	0.0114375	0.0179825	2.39181e-05	0.000229855	0.00349736	0.00453513	0.00300773	0.00159717	0.00171087	0.00364819	0.00139209	0.00188867
chr12.trna10	#N/A	#N/A	Homo_sapiens_tRNA-Asp-GTC-2-10	75	53.6995	25.1784	363.277	43.6474	39.8107	0.0851576	0.074922	1.69803	0.727494	1.32602	0.490095	1.54466	0.524376	1.45779	0.327901	1.13133	0.480068	1.14122	0.52942	1.12481	0.604837	1.20981	0.522053	0.865784	0.399927	0.324203	0.210343	0.348574	0.312103	42.3848	41.9275	135.754	141.511	27.8746	29.5895	0.0794982	0.136376	1.28592	1.45956	1.26451	1.12044	1.07677	1.09105	0.89781	1.01491
ENSG00000089123.16	ENSG00000089123	TASP1	chr20;chr20;chr20;chr20;chr20;chr20;chr20;chr20;chr20;chr20;chr20;chr20;chr20;chr20;chr20;chr20;chr20;chr20;chr20;chr20;chr20;chr20;chr20;chr20;chr20;chr20;chr20;chr20;chr20;chr20;chr20;chr20;chr20;chr20;chr20;chr20;chr20;chr20;chr20;chr20;chr20;chr20;chr20;chr20;chr20;chr20;chr20;chr20;chr20;chr20;chr20;chr20;chr20;chr20;chr20;chr20;chr20;chr20;chr20;chr20;chr20;chr20;chr20;chr20;chr20	2897	0.0285714	0.0680473	0.461538	0.0553633	0.0481481	0.000269134	0.000100387	0.0165035	0.0132731	0.0147924	0.0081822	0.0171193	0.00826304	0.0104009	0.00606214	0.0115754	0.00657293	0.00416698	0.00226386	0.00325763	0.00359057	0.000404654	0.00062944	0.00098912	0.000805883	0.000577367	0.000390647	0.000215843	0.00013935	0.0381862	0.0826211	0.168317	0.15873	0.04375	0.0657895	0.000111991	0.000292011	0.0150943	0.0182868	0.00908087	0.0121921	0.00880075	0.0147746	0.0079858	0.00924309
chr12.trna12	#N/A	#N/A	Homo_sapiens_tRNA-Asp-GTC-2-9	75	53.6995	25.1784	363.277	43.6474	39.8107	0.0851576	0.074922	1.69803	0.727494	1.32602	0.490095	1.54466	0.524376	1.45779	0.327901	1.13133	0.480068	1.14122	0.52942	1.12481	0.604837	1.20981	0.522053	0.865784	0.399927	0.324203	0.210343	0.348574	0.312103	42.3848	41.9275	135.754	141.511	27.8746	29.5895	0.0794982	0.136376	1.28592	1.45956	1.26451	1.12044	1.07677	1.09105	0.89781	1.01491
ENSG00000051382.9	ENSG00000051382	PIK3CB	chr3;chr3;chr3;chr3;chr3;chr3;chr3;chr3;chr3;chr3;chr3;chr3;chr3;chr3;chr3;chr3;chr3;chr3;chr3;chr3;chr3;chr3;chr3;chr3;chr3;chr3;chr3;chr3;chr3;chr3;chr3;chr3;chr3;chr3;chr3;chr3;chr3;chr3;chr3;chr3;chr3;chr3;chr3;chr3;chr3;chr3;chr3;chr3;chr3;chr3;chr3;chr3;chr3;chr3;chr3;chr3;chr3;chr3;chr3;chr3;chr3;chr3;chr3;chr3;chr3;chr3;chr3;chr3;chr3;chr3;chr3;chr3;chr3;chr3;chr3;chr3;chr3;chr3;chr3;chr3…	7841	0.203571	0.0739645	1.07692	0.16263	0.0481481	0.000285282	0.000182522	0.0265734	0.0148263	0.0188915	0.00877267	0.0213992	0.00748838	0.0204236	0.00833544	0.0136699	0.00690573	0.00379493	0.00179547	0.00353686	0.00187567	0.00101163	0.00076432	0.000918468	0.000369363	0.00026244	0.000111613	0.000308347	0.000116125	0.119332	0.0826211	0.306931	0.396825	0.071875	0.0833333	0.000199984	0.000250295	0.0193208	0.0288739	0.0144803	0.0141429	0.0170148	0.0142695	0.011535	0.0094485
ENSG00000153113.24	ENSG00000153113	CAST	chr5;chr5;chr5;chr5;chr5;chr5;chr5;chr5;chr5;chr5;chr5;chr5;chr5;chr5;chr5;chr5;chr5;chr5;chr5;chr5;chr5;chr5;chr5;chr5;chr5;chr5;chr5;chr5;chr5;chr5;chr5;chr5;chr5;chr5;chr5;chr5;chr5;chr5;chr5;chr5;chr5;chr5;chr5;chr5;chr5;chr5;chr5;chr5;chr5;chr5;chr5;chr5;chr5;chr5;chr5;chr5;chr5;chr5;chr5;chr5;chr5;chr5;chr5;chr5;chr5;chr5;chr5;chr5;chr5;chr5;chr5;chr5;chr5;chr5;chr5;chr5;chr5;chr5;chr5;chr5…	13341	0.307143	0.130178	1.51282	0.314879	0.288889	0.000586712	0.000483683	0.0346853	0.0216041	0.020139	0.0142556	0.0238683	0.0151489	0.0236384	0.0153237	0.021938	0.0128962	0.0166679	0.0120999	0.0150782	0.012701	0.0131512	0.0087672	0.0108803	0.00550687	0.000787319	0.00075339	0.000863371	0.000650301	0.224344	0.213675	0.60396	0.539683	0.290625	0.188596	0.00049596	0.000806508	0.0190189	0.0223292	0.0187753	0.0171909	0.0141985	0.0233615	0.0147885	0.0179727
chr12.trna4	#N/A	#N/A	Homo_sapiens_tRNA-Asp-GTC-2-8	75	53.6995	25.1784	363.277	43.6474	39.8107	0.0851576	0.074922	1.69803	0.727494	1.32602	0.490095	1.54466	0.524376	1.45779	0.327901	1.13133	0.480068	1.14122	0.52942	1.12481	0.604837	1.20981	0.522053	0.865784	0.399927	0.324203	0.210343	0.348574	0.312103	42.3848	41.9275	135.754	141.511	27.8746	29.5895	0.0794982	0.136376	1.28592	1.45956	1.26451	1.12044	1.07677	1.09105	0.89781	1.01491
chr12.trna5	#N/A	#N/A	Homo_sapiens_tRNA-Asp-GTC-1-1	75	34.4073	22.7488	254.004	45.9348	43.8754	0.0566583	0.070742	1.92592	0.861824	1.48292	0.622846	1.77042	0.679766	1.67691	0.419843	1.329	0.665905	1.28905	0.690908	1.31251	0.807206	1.43018	0.678666	1.00421	0.542428	0.490752	0.324815	0.368024	0.400144	27.8893	28.2489	93.3255	103.357	30.0627	30.7094	0.0558156	0.0949525	1.3165	1.50286	1.37496	1.25027	1.18705	1.24014	0.988351	1.15694
ENSG00000150627.16	ENSG00000150627	WDR17	chr4;chr4;chr4;chr4;chr4;chr4;chr4;chr4;chr4;chr4;chr4;chr4;chr4;chr4;chr4;chr4;chr4;chr4;chr4;chr4;chr4;chr4;chr4;chr4;chr4;chr4;chr4;chr4;chr4;chr4;chr4;chr4;chr4;chr4;chr4;chr4;chr4;chr4;chr4;chr4;chr4;chr4;chr4;chr4;chr4;chr4;chr4;chr4;chr4;chr4;chr4;chr4;chr4;chr4;chr4;chr4;chr4;chr4;chr4;chr4;chr4;chr4;chr4;chr4;chr4;chr4;chr4;chr4;chr4;chr4;chr4;chr4;chr4;chr4;chr4;chr4;chr4;chr4;chr4;chr4…	7801	0.0571429	0.109467	0.692308	0.0899654	0.155556	0.000102271	0.0002099	0.0198601	0.0142615	0.013723	0.00995361	0.0149794	0.00929592	0.0132375	0.00816705	0.0121266	0.00840336	0.0036461	0.00241998	0.00632911	0.00412647	0.0011128	0.0013488	0.00169563	0.000772304	0.000314928	0.000111613	0.000154173	0.000209025	0.071599	0.0598291	0.287129	0.222222	0.11875	0.0789474	8.7993e-05	0.000292011	0.010717	0.0215592	0.00662658	0.0137771	0.00997418	0.0205834	0.00749285	0.0139673
ENSG00000281398.4	ENSG00000281398	SNHG4	chr5;chr5;chr5;chr5;chr5;chr5;chr5;chr5;chr5;chr5;chr5;chr5;chr5;chr5;chr5;chr5;chr5;chr5;chr5;chr5;chr5;chr5;chr5;chr5;chr5;chr5;chr5;chr5;chr5;chr5;chr5;chr5;chr5;chr5;chr5;chr5;chr5;chr5;chr5;chr5;chr5;chr5;chr5;chr5;chr5;chr5;chr5	4469	0.285714	0.198225	1.82051	0.16955	0.0814815	0.00060286	0.000638826	0.0883916	0.0552104	0.026555	0.0153522	0.0342387	0.0190222	0.0183434	0.0100194	0.0211664	0.0135619	0.00595282	0.00382514	0.00800447	0.00493033	0.00354072	0.00206816	0.0074184	0.00278701	0.00183708	0.00075339	0.00138756	0.0017651	0.264916	0.128205	0.673267	0.801587	0.109375	0.144737	0.000551956	0.000931655	0.0538868	0.0716073	0.0203706	0.0256035	0.0241727	0.0318222	0.00936607	0.0127349
ENSG00000177054.14	ENSG00000177054	ZDHHC13	chr11;chr11;chr11;chr11;chr11;chr11;chr11;chr11;chr11;chr11;chr11;chr11;chr11;chr11;chr11;chr11;chr11;chr11;chr11;chr11;chr11;chr11;chr11;chr11;chr11;chr11;chr11;chr11;chr11;chr11;chr11;chr11;chr11;chr11;chr11;chr11;chr11;chr11;chr11;chr11;chr11;chr11;chr11;chr11;chr11;chr11;chr11;chr11;chr11;chr11;chr11;chr11;chr11;chr11;chr11;chr11;chr11;chr11;chr11;chr11;chr11;chr11;chr11;chr11;chr11;chr11;chr…	7759	0.0642857	0.0384615	0.717949	0.128028	0.137037	0.000215307	0.000301161	0.0187413	0.0176504	0.0142577	0.011472	0.0138272	0.0113617	0.0164523	0.00799865	0.0163157	0.0104834	0.0043158	0.00210773	0.00539836	0.00300107	0.00060698	0.00049456	0.00098912	0.000503677	0.000367415	0.000139517	0.000123339	2.3225e-05	0.0501193	0.0512821	0.188119	0.253968	0.109375	0.127193	0.000135989	0.000333727	0.0117736	0.0230991	0.012885	0.0134114	0.011617	0.0185629	0.0108449	0.0141727
chr13.trna3	#N/A	#N/A	Homo_sapiens_tRNA-Glu-TTC-2-1	75	38.0258	25.3654	282.564	52.6516	51.6343	0.109692	0.109502	3.099	1.69384	1.98478	0.847972	2.37519	0.996579	2.04217	0.742777	1.7319	0.95371	1.28783	0.820411	1.43817	0.897298	1.33963	0.758205	1.13514	0.621746	0.881023	0.419094	0.509894	0.506561	34.661	34.7716	105.732	109.335	34.6725	38.9264	0.112266	0.163302	2.23838	2.72902	1.81647	1.78969	1.56169	1.76402	1.40769	1.57421
ENSG00000120370.14	ENSG00000120370	GORAB	chr1;chr1;chr1;chr1;chr1;chr1;chr1;chr1;chr1;chr1;chr1;chr1;chr1;chr1;chr1;chr1;chr1;chr1;chr1;chr1;chr1;chr1;chr1;chr1;chr1;chr1;chr1;chr1;chr1;chr1;chr1;chr1;chr1;chr1;chr1;chr1;chr1;chr1;chr1;chr1;chr1;chr1;chr1;chr1;chr1;chr1;chr1;chr1;chr1;chr1;chr1;chr1;chr1;chr1;chr1;chr1;chr1;chr1;chr1;chr1;chr1;chr1;chr1;chr1;chr1;chr1;chr1;chr1;chr1;chr1;chr1;chr1;chr1;chr1;chr1;chr1;chr1;chr1;chr1;chr1…	11246	0.0464286	0.0473373	0.589744	0.152249	0.0814815	8.61229e-05	0.000136891	0.0237762	0.0148263	0.0110497	0.00539857	0.0133333	0.00817697	0.00472769	0.00353625	0.00848859	0.0051585	0.000818513	0.00078064	0.00139613	0.00139335	0.000505817	0.00053952	0.000282606	0.00043652	0.00026244	0.00016742	6.16694e-05	0.00013935	0.0787589	0.0968661	0.138614	0.206349	0.053125	0.0789474	7.99936e-05	0.000139053	0.013434	0.0267565	0.00834458	0.00975372	0.0070406	0.0117439	0.00266193	0.00677827
chr13.trna6	#N/A	#N/A	Homo_sapiens_tRNA-Asn-GTT-2-4	77	21.5029	10.5174	154.163	23.7038	15.3441	0.0264059	0.0257161	1.10879	0.482691	0.930162	0.32134	1.08456	0.328752	0.990301	0.207277	0.721834	0.297132	0.841123	0.395743	0.913594	0.429726	0.927705	0.363609	0.678555	0.269739	0.388993	0.134197	0.220598	0.140832	16.2144	15.0562	57.921	54.5342	14.7356	15.5483	0.0257591	0.0415859	0.819784	0.904383	0.875007	0.722231	0.723167	0.672183	0.538353	0.615234
chr14.trna1	#N/A	#N/A	Homo_sapiens_tRNA-Leu-AAG-2-3	85	57.7682	36.8459	473.303	54.665	45.2396	0.120995	0.145291	2.73395	1.53135	2.6401	0.925084	2.86748	1.07357	2.57918	0.684801	2.06813	1.08143	2.48247	1.44073	2.27067	1.46643	1.55949	1.35179	1.8302	0.944555	0.785955	0.414763	0.881235	0.70271	47.4224	49.9578	176.286	166.526	35.9536	36.2046	0.137201	0.216493	2.15822	2.73027	2.58387	2.0799	1.84705	1.82287	1.73467	1.9917
chr14.trna10	#N/A	#N/A	Homo_sapiens_tRNA-Ile-AAT-5-4	77	46.9755	25.2217	341.102	44.7511	36.3884	0.0596332	0.0678011	2.60245	1.1767	2.08011	0.69955	2.37456	0.756392	2.19169	0.513176	1.62288	0.716204	1.77894	0.858029	1.7916	0.983829	1.92395	0.798592	1.25015	0.580132	0.935917	0.344419	0.376734	0.321761	37.1434	35.7179	127.657	128.016	29.2937	31.3368	0.0608508	0.0942525	1.94632	2.16502	1.9902	1.62674	1.67686	1.59036	1.27414	1.38543
chr14.trna12	#N/A	#N/A	Homo_sapiens_tRNA-Lys-CTT-1-1	76	106.968	69.2863	848.012	129.003	112.884	0.176934	0.199456	4.49856	2.45251	4.09217	1.63547	5.05242	1.63132	3.6407	1.00875	2.81614	1.41068	3.81179	2.33953	4.02062	2.36929	3.30106	1.97496	2.49292	1.31826	1.90314	0.851402	0.836474	0.646187	83.9023	88.8958	317.64	296.641	86.7903	94.1657	0.173851	0.28212	3.31211	3.96377	3.21523	3.18432	2.88926	2.89489	2.19983	2.57924
ENSG00000121064.13	ENSG00000121064	SCPEP1	chr17;chr17;chr17;chr17;chr17;chr17;chr17;chr17;chr17;chr17;chr17;chr17;chr17;chr17;chr17;chr17;chr17;chr17;chr17;chr17;chr17;chr17;chr17;chr17;chr17;chr17;chr17;chr17;chr17;chr17;chr17;chr17;chr17;chr17;chr17;chr17;chr17;chr17;chr17;chr17;chr17;chr17;chr17;chr17;chr17;chr17;chr17;chr17;chr17;chr17;chr17;chr17;chr17;chr17;chr17;chr17;chr17;chr17;chr17;chr17;chr17;chr17;chr17;chr17;chr17;chr17;chr…	3829	0.135714	0.0798817	0.717949	0.138408	0.118519	0.000199159	0.000191648	0.0153846	0.0094606	0.0117626	0.00809785	0.011358	0.00860733	0.0113464	0.00833544	0.0117958	0.00940178	0.0107895	0.00702576	0.0106106	0.00777063	0.00819423	0.0060696	0.00720644	0.00564118	0.00104976	0.000558067	0.000400851	0.000441276	0.126492	0.0740741	0.356436	0.238095	0.096875	0.0438596	0.000279978	0.000347633	0.00845283	0.0100096	0.00601301	0.00597415	0.00739263	0.00997601	0.00483092	0.00801068
chr14.trna17	#N/A	#N/A	Homo_sapiens_tRNA-Tyr-GTA-7-1	97	0.59225	0.251598	2.94462	0.110692	0.130889	0.000880822	0.000550486	0.0262965	0.00938435	0.0171271	0.00337579	0.0161663	0.00548115	0.0119818	0.00249895	0.00877963	0.00288294	0.00822308	0.00299063	0.00584792	0.0031806	0.00449772	0.0026913	0.00395224	0.00136698	0.00130485	0.000582622	0.000598501	0.000607567	0.454845	0.386923	1.29594	1.31008	0.0755625	0.125132	0.00087457	0.0012302	0.0179562	0.019563	0.0183912	0.0147562	0.012943	0.00987372	0.00792172	0.0105762
ENSG00000143228.13	ENSG00000143228	NUF2	chr1;chr1;chr1;chr1;chr1;chr1;chr1;chr1;chr1;chr1;chr1;chr1;chr1;chr1;chr1;chr1;chr1;chr1;chr1;chr1;chr1;chr1;chr1;chr1;chr1;chr1;chr1;chr1;chr1;chr1;chr1;chr1;chr1;chr1;chr1;chr1;chr1;chr1;chr1;chr1;chr1;chr1;chr1;chr1;chr1;chr1;chr1;chr1;chr1;chr1;chr1;chr1;chr1;chr1;chr1;chr1;chr1;chr1;chr1;chr1;chr1;chr1;chr1;chr1;chr1;chr1;chr1;chr1;chr1;chr1;chr1;chr1;chr1;chr1;chr1;chr1;chr1;chr1;chr1;chr1…	3362	0.132143	0.0887574	0.794872	0.15917	0.166667	0.000285282	0.000301161	0.0204196	0.0172268	0.0204955	0.0150148	0.0199177	0.0125667	0.0177761	0.0118717	0.0166465	0.0126466	0.00751544	0.00507416	0.00995905	0.00605573	0.00131512	0.00161856	0.00219019	0.00204829	0.000892295	0.00016742	9.25041e-05	9.29001e-05	0.0787589	0.105413	0.306931	0.5	0.1	0.179825	0.000231981	0.000458875	0.0135849	0.0219442	0.0107989	0.0157279	0.0156067	0.0218462	0.00956325	0.0133511
ENSG00000144026.14	ENSG00000144026	ZNF514	chr2;chr2;chr2;chr2;chr2;chr2;chr2;chr2;chr2;chr2;chr2;chr2;chr2;chr2;chr2;chr2;chr2;chr2;chr2;chr2;chr2;chr2;chr2;chr2;chr2;chr2;chr2;chr2;chr2;chr2;chr2;chr2;chr2;chr2;chr2;chr2;chr2;chr2;chr2;chr2;chr2;chr2;chr2;chr2;chr2;chr2;chr2;chr2	12434	0.0678571	0.0325444	0.461538	0.138408	0.159259	7.53575e-05	6.38826e-05	0.0131469	0.0105902	0.00855462	0.00649515	0.0130041	0.00809089	0.00832073	0.00437821	0.00970125	0.00732174	0.000967334	0.00148322	0.00269918	0.00144695	0.000202327	0.00031472	0.000706514	0.00043652	0.000314928	8.371e-05	0.000154173	0.0002787	0.0596659	0.0740741	0.168317	0.222222	0.090625	0.162281	0.000103992	0.00020858	0.0069434	0.0130895	0.00503129	0.00560839	0.00692326	0.0102286	0.00305629	0.00410804
chr14.trna2	#N/A	#N/A	Homo_sapiens_tRNA-Leu-TAG-2-1	85	39.4384	24.2399	307.916	26.5439	20.1484	0.084051	0.0907595	2.23283	1.16069	1.83871	0.668169	2.06891	0.811686	1.83568	0.495276	1.46565	0.8384	1.76112	1.02449	1.74545	1.08396	1.26481	0.93492	1.41463	0.671604	0.65158	0.315487	0.518423	0.399202	32.3936	34.1386	120.09	114.216	17.8842	18.936	0.095549	0.142629	1.72563	2.09585	1.88742	1.53662	1.44898	1.32729	1.27737	1.47939
ENSG00000033170.17	ENSG00000033170	FUT8	chr14;chr14;chr14;chr14;chr14;chr14;chr14;chr14;chr14;chr14;chr14;chr14;chr14;chr14;chr14;chr14;chr14;chr14;chr14;chr14;chr14;chr14;chr14;chr14;chr14;chr14;chr14;chr14;chr14;chr14;chr14;chr14;chr14;chr14;chr14;chr14;chr14;chr14;chr14;chr14;chr14;chr14;chr14;chr14;chr14;chr14;chr14;chr14;chr14;chr14;chr14;chr14;chr14;chr14;chr14;chr14;chr14;chr14;chr14;chr14;chr14;chr14;chr14;chr14;chr14;chr14;chr…	6976	0.0785714	0.0769231	0.820513	0.138408	0.0407407	0.000204542	0.000246404	0.0151049	0.0125671	0.0163964	0.0097849	0.0144856	0.0113617	0.0155068	0.0106087	0.0124573	0.0110658	0.00699457	0.00429352	0.00623604	0.006806	0.0011128	0.00143872	0.00134238	0.000772304	0.000629855	0.000139517	0.000185008	0.000348375	0.112172	0.111111	0.227723	0.190476	0.090625	0.144737	0.000207983	0.000194674	0.0144906	0.0180943	0.010308	0.013899	0.0126731	0.0184367	0.00956325	0.0186916
ENSG00000184677.18	ENSG00000184677	ZBTB40	chr1;chr1;chr1;chr1;chr1;chr1;chr1;chr1;chr1;chr1;chr1;chr1;chr1;chr1;chr1;chr1;chr1;chr1;chr1;chr1;chr1;chr1;chr1;chr1;chr1;chr1;chr1;chr1;chr1;chr1;chr1;chr1;chr1;chr1;chr1;chr1;chr1;chr1;chr1;chr1;chr1;chr1;chr1;chr1;chr1;chr1;chr1;chr1;chr1;chr1;chr1;chr1;chr1;chr1;chr1;chr1;chr1;chr1;chr1;chr1;chr1;chr1;chr1;chr1;chr1;chr1;chr1;chr1;chr1	9169	0.246429	0.12426	0.974359	0.297578	0.255556	0.000392936	0.000638826	0.0416783	0.0385484	0.0361789	0.0269928	0.0393416	0.0296092	0.0321483	0.0239118	0.0326315	0.0307846	0.00803631	0.00827479	0.0171258	0.0126474	0.00202327	0.00193328	0.00353257	0.00305564	0.000629855	0.00050226	0.000308347	0.000116125	0.128878	0.182336	0.475248	0.706349	0.19375	0.311404	0.000359971	0.000500591	0.0407547	0.0384986	0.0295742	0.0307242	0.0264023	0.0383887	0.018535	0.0265996
ENSG00000138686.10	ENSG00000138686	BBS7	chr4;chr4;chr4;chr4;chr4;chr4;chr4;chr4;chr4;chr4;chr4;chr4;chr4;chr4;chr4;chr4;chr4;chr4;chr4;chr4;chr4;chr4;chr4;chr4;chr4;chr4;chr4;chr4;chr4;chr4;chr4;chr4;chr4;chr4;chr4;chr4;chr4;chr4;chr4;chr4;chr4;chr4;chr4;chr4;chr4;chr4;chr4;chr4;chr4;chr4	4930	0.217857	0.0976331	1.20513	0.307958	0.140741	0.000349874	0.000191648	0.0257343	0.016662	0.0237034	0.013159	0.0204115	0.0166982	0.0181543	0.0148186	0.0206151	0.0152259	0.011608	0.00811866	0.0128444	0.00980707	0.00283257	0.00143872	0.00409778	0.0026527	0.000419903	0.000279033	0.000308347	0.000301925	0.157518	0.131054	0.415842	0.428571	0.15625	0.149123	0.000327974	0.000347633	0.0205283	0.0215592	0.0158302	0.0196294	0.0147853	0.0241192	0.0153801	0.0172538
ENSG00000095951.17	ENSG00000095951	HIVEP1	chr6;chr6;chr6;chr6;chr6;chr6;chr6;chr6;chr6;chr6;chr6;chr6;chr6;chr6;chr6;chr6;chr6;chr6;chr6;chr6;chr6;chr6;chr6;chr6;chr6;chr6;chr6;chr6;chr6;chr6;chr6;chr6;chr6;chr6;chr6;chr6;chr6;chr6;chr6;chr6;chr6;chr6;chr6;chr6;chr6;chr6;chr6;chr6;chr6;chr6;chr6	11005	0.15	0.109467	0.717949	0.16609	0.174074	0.000306813	0.000264656	0.0676923	0.0564812	0.0327927	0.0284268	0.032428	0.0265967	0.0213691	0.0156605	0.0148826	0.0108994	0.00394375	0.00405933	0.00400223	0.00359057	0.000708144	0.00125888	0.00113042	0.000973775	0.000682343	0.000306937	9.25041e-05	0.000116125	0.147971	0.139601	0.336634	0.539683	0.175	0.210526	0.000239981	0.000597928	0.0606792	0.0637151	0.0347282	0.0345038	0.0281624	0.0378836	0.0118308	0.0164322
ENSG00000189308.11	ENSG00000189308	LIN54	chr4;chr4;chr4;chr4;chr4;chr4;chr4;chr4;chr4;chr4;chr4;chr4;chr4;chr4;chr4;chr4;chr4;chr4;chr4;chr4;chr4;chr4;chr4;chr4;chr4;chr4;chr4;chr4;chr4;chr4;chr4;chr4;chr4;chr4;chr4;chr4;chr4;chr4;chr4;chr4;chr4;chr4;chr4;chr4;chr4;chr4;chr4;chr4;chr4;chr4;chr4;chr4;chr4;chr4;chr4;chr4;chr4;chr4;chr4;chr4;chr4;chr4;chr4;chr4;chr4;chr4;chr4;chr4;chr4;chr4;chr4;chr4;chr4;chr4;chr4;chr4;chr4;chr4;chr4;chr4…	6762	0.121429	0.100592	0.641026	0.152249	0.118519	0.00022069	0.000264656	0.0478322	0.0302175	0.0306541	0.0240405	0.0334156	0.0252195	0.0206127	0.0167551	0.0177489	0.0120642	0.00372051	0.00218579	0.00446761	0.00305466	0.00030349	0.00071936	0.000565211	0.000604412	0.000419903	0.00016742	0.000246678	0.00032515	0.157518	0.0854701	0.386139	0.277778	0.125	0.149123	0.00012799	0.000222485	0.0326038	0.0375361	0.02577	0.0277981	0.0260502	0.0342215	0.0130139	0.0154052
ENSG00000154265.16	ENSG00000154265	ABCA5	chr17;chr17;chr17;chr17;chr17;chr17;chr17;chr17;chr17;chr17;chr17;chr17;chr17;chr17;chr17;chr17;chr17;chr17;chr17;chr17;chr17;chr17;chr17;chr17;chr17;chr17;chr17;chr17;chr17;chr17;chr17;chr17;chr17;chr17;chr17;chr17;chr17;chr17;chr17;chr17;chr17;chr17;chr17;chr17;chr17;chr17;chr17;chr17;chr17;chr17;chr17;chr17;chr17;chr17;chr17;chr17;chr17;chr17;chr17;chr17;chr17;chr17;chr17;chr17;chr17;chr17;chr…	13158	0.139286	0.0798817	0.923077	0.346021	0.222222	0.000296047	0.0002099	0.0198601	0.0131319	0.0149706	0.0104597	0.0194239	0.0111035	0.0162632	0.0115349	0.0152133	0.0114818	0.00602723	0.00398126	0.00986597	0.00546624	0.00232676	0.0015736	0.0026141	0.00231691	0.00104976	0.000279033	0.000370016	0.00032515	0.097852	0.0911681	0.346535	0.309524	0.203125	0.263158	0.000263979	0.000166864	0.010566	0.0142445	0.0115352	0.00609607	0.0111476	0.0111125	0.00936607	0.00770258
ENSG00000104381.14	ENSG00000104381	GDAP1	chr8;chr8;chr8;chr8;chr8;chr8;chr8;chr8;chr8;chr8;chr8;chr8;chr8;chr8;chr8;chr8;chr8;chr8;chr8;chr8;chr8;chr8;chr8;chr8;chr8;chr8;chr8;chr8;chr8;chr8;chr8;chr8;chr8;chr8;chr8;chr8;chr8;chr8;chr8;chr8;chr8;chr8;chr8;chr8;chr8;chr8;chr8;chr8;chr8;chr8;chr8;chr8;chr8;chr8;chr8;chr8;chr8;chr8;chr8;chr8;chr8;chr8;chr8;chr8;chr8;chr8;chr8;chr8;chr8;chr8;chr8;chr8;chr8;chr8;chr8;chr8;chr8;chr8;chr8;chr8…	24256	0.153571	0.100592	0.692308	0.197232	0.162963	0.000242221	0.0002099	0.045035	0.034736	0.0226341	0.0145086	0.0293004	0.0217766	0.0213691	0.014566	0.0221585	0.0149763	0.00692016	0.00601093	0.0105175	0.00943194	0.00283257	0.00319216	0.00374452	0.00352574	0.000367415	0.00041855	0.000308347	0.000162575	0.126492	0.148148	0.465347	0.547619	0.18125	0.236842	0.000239981	0.000653549	0.0264151	0.0419634	0.0176709	0.0257254	0.0173668	0.0372522	0.0108449	0.0210537
ENSG00000148429.15	ENSG00000148429	USP6NL	chr10;chr10;chr10;chr10;chr10;chr10;chr10;chr10;chr10;chr10;chr10;chr10;chr10;chr10;chr10;chr10;chr10;chr10;chr10;chr10;chr10;chr10;chr10;chr10;chr10;chr10;chr10;chr10;chr10;chr10;chr10;chr10;chr10;chr10;chr10;chr10;chr10;chr10;chr10;chr10;chr10;chr10;chr10;chr10;chr10;chr10;chr10;chr10;chr10;chr10	7550	0.142857	0.0473373	0.74359	0.0934256	0.0296296	0.000279899	0.000127765	0.0411189	0.0189212	0.0245945	0.0134964	0.0279835	0.0135996	0.0190998	0.00740928	0.0216073	0.0101506	0.0050599	0.00218579	0.00381608	0.00187567	0.0011128	0.00053952	0.000706514	0.000201471	0.000419903	0.000195323	9.25041e-05	6.96751e-05	0.0501193	0.0740741	0.237624	0.277778	0.06875	0.105263	0.000199984	0.000319822	0.0264151	0.0359962	0.0195116	0.0193855	0.019831	0.0257608	0.00867593	0.0131457
ENSG00000182389.20	ENSG00000182389	CACNB4	chr2;chr2;chr2;chr2;chr2;chr2;chr2;chr2;chr2;chr2;chr2;chr2;chr2;chr2;chr2;chr2;chr2;chr2;chr2;chr2;chr2;chr2;chr2;chr2;chr2;chr2;chr2;chr2;chr2;chr2;chr2;chr2;chr2;chr2;chr2;chr2;chr2;chr2;chr2;chr2;chr2;chr2;chr2;chr2;chr2;chr2;chr2;chr2;chr2;chr2;chr2;chr2;chr2;chr2;chr2;chr2;chr2;chr2;chr2;chr2;chr2;chr2;chr2;chr2;chr2;chr2;chr2;chr2;chr2;chr2;chr2;chr2;chr2;chr2;chr2;chr2;chr2;chr2;chr2;chr2…	35957	0.232143	0.177515	1.35897	0.301038	0.111111	0.000355257	0.000492809	0.0492308	0.0415137	0.0178221	0.0148461	0.0225514	0.0173868	0.0132375	0.0109455	0.0148826	0.00856976	0.00327405	0.00257611	0.00493299	0.00294748	0.000708144	0.0008992	0.000847817	0.000503677	0.000472391	0.000279033	0.000185008	0.0002787	0.107399	0.185185	0.366337	0.47619	0.11875	0.171053	0.000287977	0.000584023	0.0323019	0.0575553	0.0155847	0.0196294	0.015372	0.0290441	0.00719708	0.0139673
chr14.trna8	#N/A	#N/A	Homo_sapiens_tRNA-Cys-GCA-8-1	75	3.59361	1.6924	21.4695	3.03588	2.11656	0.00626743	0.00543422	0.168691	0.0826363	0.114842	0.0584496	0.137065	0.0570055	0.130579	0.0314036	0.0887918	0.0429004	0.102179	0.0490554	0.100193	0.0570214	0.119563	0.0478199	0.078818	0.0348329	0.0487072	0.019606	0.0296263	0.0181961	2.44095	2.39877	8.33129	7.48754	1.75266	2.01956	0.00526694	0.00829451	0.128273	0.129347	0.131979	0.0950183	0.0926789	0.0854249	0.0679266	0.0842662
ENSG00000089094.20	ENSG00000089094	KDM2B	chr12;chr12;chr12;chr12;chr12;chr12;chr12;chr12;chr12;chr12;chr12;chr12;chr12;chr12;chr12;chr12;chr12;chr12;chr12;chr12;chr12;chr12;chr12;chr12;chr12;chr12;chr12;chr12;chr12;chr12;chr12;chr12;chr12;chr12;chr12;chr12;chr12;chr12;chr12;chr12;chr12;chr12;chr12;chr12;chr12;chr12;chr12;chr12;chr12;chr12;chr12;chr12;chr12;chr12;chr12;chr12;chr12;chr12;chr12;chr12;chr12;chr12;chr12;chr12;chr12;chr12;chr…	13632	0.207143	0.136095	1.02564	0.148789	0.144444	0.000489824	0.000574943	0.0304895	0.025699	0.0356443	0.0247153	0.0406584	0.0213462	0.0378215	0.0276164	0.0297652	0.0265413	0.0119056	0.00882123	0.0105175	0.0114684	0.00182094	0.0024728	0.00282606	0.00167892	0.000419903	0.00025113	0.000185008	0.000162575	0.164678	0.139601	0.445545	0.468254	0.115625	0.131579	0.000383969	0.000570117	0.0249057	0.0427334	0.0254019	0.0330407	0.0287491	0.0388938	0.0217884	0.029886
ENSG00000049883.15	ENSG00000049883	PTCD2	chr5;chr5;chr5;chr5;chr5;chr5;chr5;chr5;chr5;chr5;chr5;chr5;chr5;chr5;chr5;chr5;chr5;chr5;chr5;chr5;chr5;chr5;chr5;chr5;chr5;chr5;chr5;chr5;chr5;chr5;chr5;chr5;chr5;chr5;chr5;chr5;chr5;chr5;chr5;chr5;chr5;chr5;chr5;chr5;chr5;chr5;chr5;chr5;chr5;chr5;chr5;chr5;chr5;chr5;chr5;chr5;chr5;chr5;chr5;chr5;chr5;chr5;chr5;chr5;chr5;chr5;chr5;chr5;chr5;chr5;chr5;chr5;chr5;chr5;chr5;chr5;chr5;chr5;chr5;chr5…	12115	0.117857	0.177515	0.974359	0.224913	0.103704	0.000231455	0.00037417	0.0562238	0.0403841	0.029763	0.0229439	0.0322634	0.024703	0.0272315	0.0202913	0.0309778	0.0248773	0.00543195	0.00452771	0.00884214	0.0107181	0.00101163	0.00062944	0.0023315	0.00241765	0.000682343	0.000306937	9.25041e-05	0.000209025	0.133652	0.119658	0.366337	0.547619	0.096875	0.245614	0.000287977	0.000333727	0.0273208	0.039461	0.0235612	0.0291392	0.0221779	0.0335901	0.0133097	0.0217726
chr15.trna10	#N/A	#N/A	Homo_sapiens_tRNA-Ser-GCT-4-2	85	18.0761	10.9088	134.931	17.4134	14.0782	0.026129	0.0273504	0.852288	0.423406	0.62661	0.251852	0.70745	0.251812	0.637474	0.150863	0.460739	0.222429	0.642601	0.348989	0.657102	0.357075	0.635862	0.318958	0.513621	0.223895	0.388849	0.155381	0.195578	0.140075	13.6546	14.0514	51.7856	47.4346	10.7376	11.4827	0.0260178	0.0416278	0.626424	0.805494	0.614493	0.512942	0.466584	0.440681	0.364728	0.460234
chr15.trna11	#N/A	#N/A	Homo_sapiens_tRNA-Glu-TTC-2-2	75	38.0258	25.3654	282.564	52.6516	51.6343	0.109692	0.109502	3.099	1.69384	1.98478	0.847972	2.37519	0.996579	2.04217	0.742777	1.7319	0.95371	1.28783	0.820411	1.43817	0.897298	1.33963	0.758205	1.13514	0.621746	0.881023	0.419094	0.509894	0.506561	34.661	34.7716	105.732	109.335	34.6725	38.9264	0.112266	0.163302	2.23838	2.72902	1.81647	1.78969	1.56169	1.76402	1.40769	1.57421
chr15.trna2	#N/A	#N/A	Homo_sapiens_tRNA-Lys-CTT-1-2	76	106.968	69.2863	848.012	129.003	112.884	0.176934	0.199456	4.49856	2.45251	4.09217	1.63547	5.05242	1.63132	3.6407	1.00875	2.81614	1.41068	3.81179	2.33953	4.02062	2.36929	3.30106	1.97496	2.49292	1.31826	1.90314	0.851402	0.836474	0.646187	83.9023	88.8958	317.64	296.641	86.7903	94.1657	0.173851	0.28212	3.31211	3.96377	3.21523	3.18432	2.88926	2.89489	2.19983	2.57924
ENSG00000103494.16	ENSG00000103494	RPGRIP1L	chr16;chr16;chr16;chr16;chr16;chr16;chr16;chr16;chr16;chr16;chr16;chr16;chr16;chr16;chr16;chr16;chr16;chr16;chr16;chr16;chr16;chr16;chr16;chr16;chr16;chr16;chr16;chr16;chr16;chr16;chr16;chr16;chr16;chr16;chr16;chr16;chr16;chr16;chr16;chr16;chr16;chr16;chr16;chr16;chr16;chr16;chr16;chr16;chr16;chr16;chr16;chr16;chr16;chr16;chr16;chr16;chr16;chr16;chr16;chr16;chr16;chr16;chr16;chr16;chr16;chr16;chr…	14211	0.121429	0.100592	1.12821	0.214533	0.0851852	0.000274517	0.000219026	0.0234965	0.0170856	0.0101586	0.0107971	0.0177778	0.00895163	0.0111573	0.00841963	0.0120163	0.00798735	0.00550636	0.00366901	0.00632911	0.00444802	0.00182094	0.00130384	0.00211954	0.00130956	0.000577367	0.000306937	0.00046252	0.000116125	0.150358	0.108262	0.267327	0.365079	0.18125	0.109649	0.00011999	0.000389349	0.0149434	0.0223292	0.0121487	0.0167032	0.0136118	0.0207097	0.00926748	0.0124268
ENSG00000163945.19	ENSG00000163945	UVSSA	chr4;chr4;chr4;chr4;chr4;chr4;chr4;chr4;chr4;chr4;chr4;chr4;chr4;chr4;chr4;chr4;chr4;chr4;chr4;chr4;chr4;chr4;chr4;chr4;chr4;chr4;chr4;chr4;chr4;chr4;chr4;chr4;chr4;chr4;chr4;chr4;chr4;chr4;chr4;chr4;chr4;chr4;chr4;chr4;chr4;chr4;chr4;chr4;chr4;chr4;chr4;chr4;chr4;chr4;chr4;chr4;chr4;chr4;chr4;chr4;chr4;chr4;chr4;chr4;chr4;chr4;chr4;chr4;chr4;chr4;chr4;chr4;chr4;chr4;chr4;chr4;chr4;chr4;chr4;chr4…	16920	0.0857143	0.100592	0.74359	0.16609	0.133333	0.000193777	0.000301161	0.0383217	0.028523	0.0324363	0.020329	0.0297942	0.0216044	0.0295008	0.0203755	0.0246941	0.0217988	0.00840836	0.00616706	0.0094006	0.00878885	0.0019221	0.00148368	0.00240215	0.00204829	0.000629855	0.000474357	9.25041e-05	0.000209025	0.0811456	0.156695	0.247525	0.261905	0.075	0.127193	0.00024798	0.000584023	0.0200755	0.0421559	0.0198797	0.0257254	0.0215912	0.0426822	0.0144928	0.0295779
chr15.trna7	#N/A	#N/A	Homo_sapiens_tRNA-Gln-CTG-1-4	75	95.1113	54.8479	720.743	93.9904	66.5695	0.0821228	0.115459	4.28414	2.07057	3.57658	1.29325	3.78061	1.33685	3.52578	0.993326	2.90844	1.39362	3.45866	1.88854	3.20408	1.81172	2.84546	1.57906	2.55896	1.17612	1.2409	0.524583	0.767771	0.571919	79.6704	73.2665	255.554	259.633	61.4306	58.8838	0.0932255	0.181557	3.31085	4.00886	3.51678	3.2533	2.65614	2.99559	2.57373	3.0607
ENSG00000111596.14	ENSG00000111596	CNOT2	chr12;chr12;chr12;chr12;chr12;chr12;chr12;chr12;chr12;chr12;chr12;chr12;chr12;chr12;chr12;chr12;chr12;chr12;chr12;chr12;chr12;chr12;chr12;chr12;chr12;chr12;chr12;chr12;chr12;chr12;chr12;chr12;chr12;chr12;chr12;chr12;chr12;chr12;chr12;chr12;chr12;chr12;chr12;chr12;chr12;chr12;chr12;chr12;chr12;chr12;chr12;chr12;chr12;chr12;chr12;chr12;chr12;chr12;chr12;chr12;chr12;chr12;chr12;chr12;chr12;chr12;chr…	13985	0.217857	0.136095	1.71795	0.231834	0.2	0.000419849	0.000565817	0.0979021	0.0650946	0.0468722	0.0414171	0.0506996	0.0406266	0.0503026	0.027027	0.0392459	0.0289542	0.00952452	0.00593286	0.0116344	0.00841372	0.00131512	0.00098912	0.0024728	0.0012424	0.000944783	0.000362743	0.000277512	0.000209025	0.23389	0.19943	0.643564	0.531746	0.203125	0.214912	0.000383969	0.000723076	0.0599245	0.0881617	0.0418456	0.0537674	0.0415395	0.0665488	0.0275067	0.0420047
ENSG00000124570.21	ENSG00000124570	SERPINB6	chr6;chr6;chr6;chr6;chr6;chr6;chr6;chr6;chr6;chr6;chr6;chr6;chr6;chr6;chr6;chr6;chr6;chr6;chr6;chr6;chr6;chr6;chr6;chr6;chr6;chr6;chr6;chr6;chr6;chr6;chr6;chr6;chr6;chr6;chr6;chr6;chr6;chr6;chr6;chr6;chr6;chr6;chr6;chr6;chr6;chr6;chr6;chr6;chr6;chr6;chr6;chr6;chr6;chr6;chr6;chr6;chr6;chr6;chr6;chr6;chr6;chr6;chr6;chr6;chr6;chr6;chr6;chr6;chr6;chr6;chr6;chr6;chr6;chr6;chr6;chr6;chr6;chr6;chr6;chr6…	13201	0.175	0.0739645	0.923077	0.287197	0.133333	0.000376788	0.000237278	0.0243357	0.0132731	0.0146142	0.00624209	0.014321	0.00757445	0.00964448	0.0069883	0.0146621	0.00682253	0.00803631	0.00210773	0.00679449	0.00332262	0.00333839	0.00184336	0.00346192	0.00144387	0.000577367	0.000279033	0.000647529	0.00023225	0.145585	0.190883	0.287129	0.492063	0.15625	0.140351	0.000239981	0.000389349	0.010717	0.026179	0.00883544	0.0137771	0.00915278	0.0174264	0.00670413	0.0112971
ENSG00000197608.12	ENSG00000197608	ZNF841	chr19;chr19;chr19;chr19;chr19;chr19;chr19;chr19;chr19;chr19;chr19;chr19;chr19;chr19;chr19;chr19;chr19;chr19;chr19;chr19;chr19;chr19;chr19;chr19;chr19;chr19;chr19;chr19;chr19;chr19	4288	0.0428571	0.0384615	0.179487	0.083045	0.0740741	0.000129184	0.000100387	0.0223776	0.0142615	0.0114062	0.00826655	0.0115226	0.00843519	0.00718608	0.00757767	0.00661449	0.00707214	0.00148821	0.00132709	0.00195458	0.00144695	0.000505817	0.00026976	0.000423908	0.000235049	0.00026244	0.00025113	9.25041e-05	4.64501e-05	0.0310263	0.048433	0.0891089	0.166667	0.053125	0.114035	6.39949e-05	0.000125148	0.0146415	0.0182868	0.00711744	0.0131675	0.00692326	0.0117439	0.00335207	0.00821608
chr16.trna11	#N/A	#N/A	Homo_sapiens_tRNA-Lys-CTT-4-1	76	46.1111	24.2666	313.162	26.4428	23.7636	0.0738579	0.06393	1.67297	0.815686	1.30801	0.496676	1.60261	0.497525	1.17401	0.327035	0.850829	0.403345	1.09525	0.591507	1.11409	0.590982	1.00433	0.452747	0.619837	0.297397	0.464211	0.168252	0.136062	0.107792	34.0553	34.4925	113.845	100.692	16.604	19.7013	0.0717223	0.104401	1.27013	1.25581	1.06417	0.922331	1.00442	0.86568	0.724795	0.714217
ENSG00000163635.20	ENSG00000163635	ATXN7	chr3;chr3;chr3;chr3;chr3;chr3;chr3;chr3;chr3;chr3;chr3;chr3;chr3;chr3;chr3;chr3;chr3;chr3;chr3;chr3;chr3;chr3;chr3;chr3;chr3;chr3;chr3;chr3;chr3;chr3;chr3;chr3;chr3;chr3;chr3;chr3;chr3;chr3;chr3;chr3;chr3;chr3;chr3;chr3;chr3;chr3;chr3;chr3;chr3;chr3;chr3;chr3;chr3;chr3;chr3;chr3;chr3;chr3;chr3;chr3;chr3;chr3;chr3;chr3;chr3;chr3;chr3;chr3;chr3;chr3;chr3;chr3;chr3;chr3;chr3;chr3;chr3;chr3;chr3;chr3…	15319	0.246429	0.156805	1.28205	0.3391	0.188889	0.000392936	0.000492809	0.15021	0.0742728	0.062021	0.0382961	0.0859259	0.0401102	0.0389561	0.023154	0.0431044	0.0209668	0.0102686	0.00444965	0.0108898	0.00589496	0.0019221	0.00125888	0.00282606	0.00161177	0.00104976	0.00033484	0.000370016	0.000394825	0.207637	0.222222	0.643564	0.650794	0.265625	0.320175	0.000703944	0.000695265	0.093283	0.161309	0.0522764	0.0753475	0.0589064	0.0923096	0.0237602	0.0483722
ENSG00000156374.16	ENSG00000156374	PCGF6	chr10;chr10;chr10;chr10;chr10;chr10;chr10;chr10;chr10;chr10;chr10;chr10;chr10;chr10;chr10;chr10;chr10;chr10;chr10;chr10;chr10;chr10;chr10;chr10;chr10;chr10;chr10;chr10;chr10;chr10;chr10;chr10;chr10;chr10;chr10;chr10;chr10;chr10;chr10	3008	0.142857	0.0857988	0.897436	0.15917	0.0666667	0.000317578	0.000301161	0.0366434	0.0216041	0.031367	0.0170392	0.0375309	0.0215183	0.0242057	0.0206281	0.0313086	0.0217156	0.00610164	0.00335675	0.0152643	0.0114148	0.00161861	0.00103408	0.00607602	0.00439878	0.000682343	0.000446453	0.000215843	0.000255475	0.0930788	0.0968661	0.346535	0.214286	0.078125	0.140351	0.000191985	0.000292011	0.0283774	0.0300289	0.0217205	0.0230432	0.0247594	0.0290441	0.017549	0.0217726
ENSG00000124120.11	ENSG00000124120	TTPAL	chr20;chr20;chr20;chr20;chr20;chr20;chr20;chr20;chr20;chr20;chr20;chr20;chr20;chr20;chr20;chr20;chr20;chr20;chr20;chr20;chr20	7056	0.135714	0.0828402	0.666667	0.186851	0.103704	0.000231455	0.000264656	0.0567832	0.0457498	0.0463376	0.0331506	0.0523457	0.0324496	0.0381997	0.0245853	0.0291037	0.0190532	0.00639929	0.00351288	0.00539836	0.00423365	0.000708144	0.0008992	0.00134238	0.000537255	0.000157464	0.000195323	0.000246678	9.29001e-05	0.105012	0.11396	0.316832	0.285714	0.14375	0.0526316	0.000159987	0.00023639	0.0387925	0.0456208	0.0304332	0.0338942	0.0319174	0.0357368	0.0258306	0.027832
chr16.trna17	#N/A	#N/A	Homo_sapiens_tRNA-Leu-AAG-2-4	85	57.7682	36.8459	473.303	54.665	45.2396	0.120995	0.145291	2.73395	1.53135	2.6401	0.925084	2.86748	1.07357	2.57918	0.684801	2.06813	1.08143	2.48247	1.44073	2.27067	1.46643	1.55949	1.35179	1.8302	0.944555	0.785955	0.414763	0.881235	0.70271	47.4224	49.9578	176.286	166.526	35.9536	36.2046	0.137201	0.216493	2.15822	2.73027	2.58387	2.0799	1.84705	1.82287	1.73467	1.9917
chr16.trna18	#N/A	#N/A	Homo_sapiens_tRNA-Leu-CAG-2-1	86	149.238	100.54	942.878	168.661	158.394	0.168525	0.221607	5.44598	3.05827	5.16241	2.22301	5.90619	2.36374	4.96616	1.92516	4.10356	2.15293	5.89224	3.66184	5.44434	3.28009	6.11491	2.91702	3.814	2.33441	3.5574	1.55418	1.36453	1.2616	120.712	116.132	298.323	304.211	121.114	127.032	0.188693	0.307488	4.05777	4.81275	3.82644	4.24098	4.35385	4.69931	3.62409	3.68406
ENSG00000113716.13	ENSG00000113716	HMGXB3	chr5;chr5;chr5;chr5;chr5;chr5;chr5;chr5;chr5;chr5;chr5;chr5;chr5;chr5;chr5;chr5;chr5;chr5;chr5;chr5;chr5;chr5;chr5;chr5;chr5;chr5;chr5;chr5;chr5;chr5;chr5;chr5;chr5;chr5;chr5;chr5;chr5;chr5;chr5;chr5;chr5;chr5;chr5;chr5;chr5;chr5;chr5;chr5;chr5;chr5;chr5;chr5;chr5;chr5;chr5;chr5;chr5;chr5;chr5;chr5;chr5;chr5;chr5;chr5;chr5;chr5;chr5;chr5;chr5;chr5;chr5;chr5;chr5;chr5;chr5	6263	0.314286	0.195266	2.02564	0.242215	0.22963	0.000758958	0.000620574	0.0752448	0.0492799	0.0486544	0.0305356	0.0556379	0.0314168	0.0503026	0.0271112	0.0358285	0.0223812	0.0125009	0.00960187	0.0118206	0.00787781	0.00151745	0.00152864	0.00240215	0.00167892	0.000892295	0.000306937	0.000123339	0.00041805	0.214797	0.279202	0.752475	0.738095	0.215625	0.232456	0.000783937	0.00133491	0.050717	0.0831569	0.0353418	0.0453548	0.0354377	0.0505114	0.0279996	0.0359454
ENSG00000138029.14	ENSG00000138029	HADHB	chr2;chr2;chr2;chr2;chr2;chr2;chr2;chr2;chr2;chr2;chr2;chr2;chr2;chr2;chr2;chr2;chr2;chr2;chr2;chr2;chr2;chr2;chr2;chr2;chr2;chr2;chr2;chr2;chr2;chr2;chr2;chr2;chr2;chr2;chr2;chr2;chr2;chr2;chr2;chr2;chr2;chr2;chr2;chr2;chr2;chr2;chr2;chr2;chr2;chr2;chr2;chr2;chr2;chr2;chr2;chr2;chr2;chr2;chr2;chr2;chr2;chr2;chr2;chr2;chr2;chr2;chr2;chr2;chr2;chr2;chr2;chr2;chr2;chr2;chr2;chr2;chr2;chr2;chr2;chr2…	4277	0.242857	0.198225	1.74359	0.33564	0.192593	0.000532885	0.000638826	0.0282517	0.0214629	0.0206737	0.0166175	0.0269959	0.0145464	0.0255295	0.0160815	0.0253555	0.0190532	0.0172632	0.0133489	0.0203835	0.0177921	0.0168943	0.0129485	0.0192878	0.0110473	0.00220449	0.00131146	0.000955876	0.000952226	0.236277	0.188034	0.613861	0.642857	0.203125	0.197368	0.000343972	0.000834318	0.0164528	0.0250241	0.01718	0.020239	0.019479	0.0280338	0.0160702	0.0189997
chr16.trna20	#N/A	#N/A	Homo_sapiens_tRNA-Gly-GCC-2-5	74	56.5728	33.3479	473.853	71.113	54.3786	0.103483	0.0950194	2.93597	1.57578	2.50965	1.11309	2.74613	1.21333	2.30793	0.735233	1.9261	0.982717	2.76216	1.5449	2.42073	1.51784	1.84488	1.29961	1.73091	0.872062	0.725436	0.360318	0.738607	0.550314	45.9953	42.2985	156.409	138.371	44.8716	40.8392	0.0966484	0.135579	2.18404	2.87034	2.21704	2.15586	1.75537	2.01024	1.58966	1.90118
chr16.trna21	#N/A	#N/A	Homo_sapiens_tRNA-Met-CAT-2-1	76	25.7792	15.7556	177.14	17.7289	13.7457	0.0386218	0.044863	1.03413	0.56049	0.859328	0.345803	1.02332	0.33538	0.719079	0.175832	0.578697	0.310172	0.779074	0.525266	0.832791	0.5046	0.574201	0.431048	0.552556	0.258646	0.162538	0.0995081	0.103682	0.0824108	18.6914	19.5001	67.9312	61.5388	11.591	12.3189	0.0376134	0.0629914	0.824811	0.987474	0.813872	0.702067	0.589335	0.585555	0.468648	0.614393
chr16.trna22	#N/A	#N/A	Homo_sapiens_tRNA-Met-CAT-6-1	76	46.6364	27.6296	355.602	58.019	42.3573	0.0578264	0.0735451	1.85839	0.950563	1.64179	0.657243	1.88549	0.632016	1.46304	0.351153	1.11116	0.540978	1.5852	0.915408	1.60324	0.894635	1.39393	0.780143	1.09854	0.484606	0.335602	0.211253	0.290531	0.197237	35.1141	35.1542	129.437	125.791	37.821	37.8466	0.0603575	0.101546	1.40301	1.76511	1.39728	1.34259	1.1521	1.17987	0.877346	1.15109
ENSG00000146409.12	ENSG00000146409	SLC18B1	chr6;chr6;chr6;chr6;chr6;chr6;chr6;chr6;chr6;chr6;chr6;chr6;chr6;chr6;chr6;chr6;chr6;chr6;chr6;chr6;chr6;chr6;chr6;chr6;chr6;chr6;chr6;chr6;chr6;chr6;chr6;chr6;chr6;chr6;chr6;chr6;chr6;chr6;chr6;chr6;chr6;chr6;chr6;chr6;chr6;chr6;chr6;chr6;chr6;chr6;chr6;chr6;chr6;chr6;chr6;chr6;chr6;chr6;chr6;chr6;chr6;chr6;chr6;chr6;chr6;chr6;chr6;chr6;chr6;chr6;chr6;chr6;chr6;chr6;chr6;chr6;chr6;chr6;chr6;chr6…	2844	0.128571	0.0857988	1.02564	0.179931	0.0740741	0.000414466	0.0002099	0.0137063	0.00550692	0.0112279	0.00573598	0.00987654	0.00499225	0.0141831	0.00547276	0.00992173	0.00557451	0.00632488	0.00413739	0.00791139	0.00476956	0.00495701	0.00256272	0.00423908	0.00255196	0.000682343	0.000362743	0.000277512	6.96751e-05	0.198091	0.0968661	0.287129	0.277778	0.06875	0.0745614	0.00025598	0.000417159	0.00815094	0.0138595	0.00466315	0.00902219	0.00610185	0.00757671	0.00571823	0.00718907
chr16.trna25	#N/A	#N/A	Homo_sapiens_tRNA-Gly-GCC-2-4	74	56.5728	33.3479	473.853	71.113	54.3786	0.103483	0.0950194	2.93597	1.57578	2.50965	1.11309	2.74613	1.21333	2.30793	0.735233	1.9261	0.982717	2.76216	1.5449	2.42073	1.51784	1.84488	1.29961	1.73091	0.872062	0.725436	0.360318	0.738607	0.550314	45.9953	42.2985	156.409	138.371	44.8716	40.8392	0.0966484	0.135579	2.18404	2.87034	2.21704	2.15586	1.75537	2.01024	1.58966	1.90118
ENSG00000168876.9	ENSG00000168876	ANKRD49	chr11;chr11;chr11;chr11;chr11;chr11;chr11;chr11;chr11;chr11;chr11;chr11;chr11;chr11;chr11;chr11;chr11;chr11;chr11;chr11;chr11;chr11;chr11;chr11;chr11;chr11;chr11;chr11;chr11	3171	0.0178571	0.0532544	0.538462	0.0622837	0.0925926	0.000118419	4.56304e-05	0.027972	0.0217453	0.0204955	0.0129059	0.0186008	0.0129971	0.0141831	0.0101036	0.0114651	0.00856976	0.00238113	0.00140515	0.0014892	0.00117899	0.000101163	0.00035968	0.000565211	0.000235049	0.000104976	0.000111613	0.000185008	0.000162575	0.0286396	0.0512821	0.158416	0.190476	0.05	0.0219298	8.7993e-05	8.34318e-05	0.0209811	0.0282964	0.0158302	0.0181663	0.0151373	0.0195732	0.00433797	0.0115025
chr16.trna27	#N/A	#N/A	Homo_sapiens_tRNA-Leu-CAG-2-2	86	149.238	100.54	942.878	168.661	158.394	0.168525	0.221607	5.44598	3.05827	5.16241	2.22301	5.90619	2.36374	4.96616	1.92516	4.10356	2.15293	5.89224	3.66184	5.44434	3.28009	6.11491	2.91702	3.814	2.33441	3.5574	1.55418	1.36453	1.2616	120.712	116.132	298.323	304.211	121.114	127.032	0.188693	0.307488	4.05777	4.81275	3.82644	4.24098	4.35385	4.69931	3.62409	3.68406
chr16.trna28	#N/A	#N/A	Homo_sapiens_tRNA-Leu-TAG-3-1	85	70.6548	56.0206	556.151	88.8143	71.8362	0.118074	0.182631	4.75827	2.79172	4.10828	1.68373	4.61403	1.95478	4.18065	1.34521	3.39631	2.04919	3.8688	2.46776	3.8418	2.64511	3.0332	2.30763	2.97525	1.6997	1.43661	0.933098	0.934695	0.907417	56.3781	61.1764	199.222	205.021	58.1382	60.1622	0.129571	0.215903	3.43326	4.60282	3.73684	3.51575	2.95085	3.37006	2.62266	3.41758
ENSG00000088179.9	ENSG00000088179	PTPN4	chr2;chr2;chr2;chr2;chr2;chr2;chr2;chr2;chr2;chr2;chr2;chr2;chr2;chr2;chr2;chr2;chr2;chr2;chr2;chr2;chr2;chr2;chr2;chr2;chr2;chr2;chr2;chr2;chr2;chr2;chr2;chr2;chr2;chr2;chr2;chr2;chr2;chr2;chr2;chr2;chr2;chr2;chr2;chr2;chr2;chr2;chr2;chr2;chr2;chr2;chr2;chr2;chr2;chr2;chr2;chr2;chr2;chr2;chr2;chr2;chr2;chr2;chr2;chr2;chr2;chr2;chr2;chr2;chr2;chr2;chr2;chr2;chr2;chr2;chr2;chr2;chr2;chr2;chr2;chr2…	13276	0.167857	0.16568	1.07692	0.231834	0.188889	0.00044138	0.000328539	0.0640559	0.0422197	0.0274461	0.024884	0.0263374	0.0240145	0.0196672	0.0161657	0.0143314	0.0154755	0.00513431	0.00343482	0.00465376	0.00482315	0.000505817	0.00130384	0.000918468	0.00104093	0.000839807	0.000474357	0.000555025	0.000209025	0.150358	0.162393	0.49505	0.539683	0.2125	0.219298	0.000175986	0.000528402	0.0326038	0.0696824	0.0238066	0.0337723	0.019127	0.0455866	0.00916888	0.0237239
chr16.trna3	#N/A	#N/A	Homo_sapiens_tRNA-Arg-CCT-3-1	76	57.1469	37.6315	394.461	40.7885	40.9999	0.0602528	0.0791234	2.30281	1.12083	1.94855	0.884776	2.19935	0.774165	1.7358	0.443976	1.34099	0.616897	1.80214	1.07297	1.66978	0.94399	1.67057	0.806473	1.04443	0.551911	0.669508	0.297971	0.232121	0.208004	45.6137	44.7525	139.104	133.713	26.3667	28.7407	0.0617838	0.114746	1.63798	1.69221	1.56358	1.47691	1.47575	1.35017	1.09456	1.25152
ENSG00000232956.10	ENSG00000232956	SNHG15	chr7;chr7;chr7;chr7;chr7;chr7;chr7;chr7;chr7;chr7;chr7;chr7;chr7;chr7;chr7;chr7;chr7;chr7;chr7;chr7;chr7;chr7;chr7;chr7;chr7;chr7;chr7;chr7;chr7;chr7;chr7;chr7;chr7;chr7;chr7;chr7;chr7;chr7;chr7;chr7;chr7;chr7;chr7;chr7;chr7;chr7;chr7;chr7;chr7;chr7;chr7;chr7	3943	0.214286	0.180473	0.820513	0.15917	0.137037	0.000414466	0.00046543	0.0676923	0.0461734	0.029763	0.0197385	0.0347325	0.0260802	0.0247731	0.0183548	0.0296549	0.0205508	0.00818513	0.00655738	0.0115413	0.00894962	0.00232676	0.00166352	0.00360322	0.00261912	0.000944783	0.00033484	9.25041e-05	0.000255475	0.195704	0.125356	0.386139	0.253968	0.125	0.0789474	0.000335973	0.000611833	0.0357736	0.0529355	0.0247883	0.0293831	0.0293358	0.0313171	0.0169575	0.0222861
chr16.trna31	#N/A	#N/A	Homo_sapiens_tRNA-Lys-CTT-5-1	76	0.73775	0.295947	4.38462	0.37218	0.431111	0.00100435	0.000781832	0.0501734	0.0145552	0.0270896	0.00694559	0.0238288	0.00738251	0.0173355	0.00401027	0.0113714	0.0033081	0.00842399	0.00577752	0.0112854	0.00557235	0.00745574	0.00429323	0.00615232	0.00278399	0.00365211	0.00177214	0.00158305	0.00118169	0.642053	0.436667	1.63198	1.28	0.280094	0.291535	0.0010484	0.00153793	0.0392875	0.032539	0.0209412	0.0205999	0.0161992	0.0179644	0.014753	0.0114101
ENSG00000173276.14	ENSG00000173276	ZBTB21	chr21;chr21;chr21;chr21;chr21;chr21;chr21;chr21;chr21;chr21;chr21;chr21;chr21;chr21;chr21;chr21;chr21;chr21;chr21;chr21;chr21;chr21;chr21;chr21;chr21;chr21	8062	0.317857	0.245562	1.71795	0.346021	0.337037	0.000435997	0.000739213	0.19021	0.137108	0.083764	0.0535639	0.0757202	0.0538819	0.0436838	0.0264377	0.0362694	0.0195524	0.0072178	0.00530835	0.00567759	0.00444802	0.00131512	0.00103408	0.00127173	0.00120882	0.000997271	0.000641777	0.00046252	0.000348375	0.231504	0.333333	0.653465	0.738095	0.346875	0.280702	0.000655948	0.000903845	0.139019	0.189798	0.0660204	0.0865643	0.0611359	0.096098	0.0231687	0.0445723
chr16.trna34	#N/A	#N/A	Homo_sapiens_tRNA-Gly-CCC-2-2	74	91.8143	60.2075	767.426	136.943	109.931	0.172448	0.174222	4.49541	2.37172	3.67279	1.42721	4.33405	1.48693	3.44772	1.01364	2.65468	1.38789	3.98336	2.40906	3.90788	2.30983	3.55721	2.12735	3.01215	1.43368	1.84799	0.944626	1.42288	0.974629	77.4778	79.0117	267.031	258.135	83.7348	77.7741	0.169108	0.250464	3.19766	3.93033	3.25625	2.92899	2.41836	2.61411	2.11579	2.71716
ENSG00000249859.14	ENSG00000249859	PVT1	chr8;chr8;chr8;chr8;chr8;chr8;chr8;chr8;chr8;chr8;chr8;chr8;chr8;chr8;chr8;chr8;chr8;chr8;chr8;chr8;chr8;chr8;chr8;chr8;chr8;chr8;chr8;chr8;chr8;chr8;chr8;chr8;chr8;chr8;chr8;chr8;chr8;chr8;chr8;chr8;chr8;chr8;chr8;chr8;chr8;chr8;chr8;chr8;chr8;chr8;chr8;chr8;chr8;chr8;chr8;chr8;chr8;chr8;chr8;chr8;chr8;chr8;chr8;chr8;chr8;chr8;chr8;chr8;chr8;chr8;chr8;chr8;chr8;chr8;chr8;chr8;chr8;chr8;chr8;chr8…	25431	0.139286	0.156805	1.33333	0.460208	0.411111	0.000430615	0.000647952	0.0383217	0.0245693	0.0117626	0.00835091	0.0182716	0.0112756	0.00737519	0.00656731	0.0105832	0.0051585	0.00252995	0.0019516	0.00260611	0.00192926	0.00161861	0.00076432	0.00148368	0.00043652	0.000682343	0.00050226	0.000925041	0.0003716	0.202864	0.219373	0.534653	0.761905	0.40625	0.513158	0.000583953	0.000945561	0.0250566	0.0383061	0.0101853	0.0135333	0.00833138	0.0227301	0.00335207	0.00780528
chr16.trna6	#N/A	#N/A	Homo_sapiens_tRNA-Lys-CTT-8-1	76	0.0858929	0.0287574	0.515897	0.0810381	0.0941852	0.000172623	0.000123658	0.00164196	0.00179045	0.00325789	0.00114298	0.00364938	0.00114822	0.00191377	0.000740928	0.00176056	0.000589899	0.00130739	0.00143091	0.00230547	0.00171436	0.00194638	0.000789497	0.00107249	0.000326383	0.00091119	0.000186673	0.000163424	0.000232483	0.0516229	0.0737322	0.244356	0.153413	0.034	0.0541228	7.5594e-05	0.000114997	0.00167849	0.00174398	0.00165787	0.00204097	0.00208402	0.00157722	0.00109336	0.00166478
ENSG00000011114.15	ENSG00000011114	BTBD7	chr14;chr14;chr14;chr14;chr14;chr14;chr14;chr14;chr14;chr14;chr14;chr14;chr14;chr14;chr14;chr14;chr14;chr14;chr14;chr14;chr14;chr14;chr14;chr14;chr14;chr14;chr14;chr14;chr14;chr14;chr14;chr14;chr14;chr14;chr14;chr14;chr14;chr14;chr14;chr14;chr14;chr14;chr14;chr14;chr14;chr14;chr14;chr14;chr14	11333	0.185714	0.186391	1.61538	0.32526	0.17037	0.000425232	0.000565817	0.0976224	0.0628354	0.0721796	0.0484184	0.0757202	0.0534515	0.0627837	0.0380567	0.0490574	0.0298694	0.0114592	0.00804059	0.0126582	0.00809218	0.00242792	0.00193328	0.00155433	0.00144387	0.000839807	0.000865004	0.000370016	0.0003716	0.205251	0.173789	0.653465	0.547619	0.19375	0.219298	0.000423966	0.000750886	0.0656604	0.0818094	0.0557124	0.0718118	0.0539779	0.0830913	0.0368727	0.0489884
chr16.trna8	#N/A	#N/A	Homo_sapiens_tRNA-Lys-CTT-2-5	76	100.566	63.5059	725.931	79.3217	73.6874	0.157806	0.171448	3.81674	2.01482	3.24985	1.32914	3.94127	1.31748	2.94983	0.858005	2.26825	1.19421	2.99741	1.88729	3.13707	1.8796	2.60857	1.56443	1.95055	1.06092	1.46369	0.661404	0.5386	0.457004	77.7709	73.1449	266.459	227.769	53.7422	55.7114	0.157383	0.225453	2.86334	2.86702	2.63212	2.26711	2.44789	2.04115	1.83646	1.87715
ENSG00000291035.1	ENSG00000291035	RRP7BP	chr22;chr22;chr22;chr22;chr22;chr22;chr22;chr22;chr22;chr22;chr22;chr22;chr22;chr22;chr22;chr22;chr22;chr22;chr22;chr22;chr22;chr22;chr22;chr22;chr22;chr22;chr22;chr22;chr22;chr22;chr22;chr22;chr22;chr22;chr22;chr22;chr22;chr22;chr22;chr22;chr22;chr22;chr22;chr22;chr22;chr22;chr22;chr22;chr22;chr22;chr22;chr22;chr22;chr22;chr22;chr22;chr22;chr22;chr22;chr22;chr22;chr22;chr22;chr22;chr22;chr22	5834	0.0607143	0.0325444	0.384615	0.0553633	0.0444444	0.000166863	0.0002099	0.0243357	0.0235809	0.0158617	0.00877267	0.0131687	0.0120503	0.0100227	0.00564116	0.00937052	0.00682253	0.00186026	0.00171741	0.00335071	0.00155413	0.000202327	0.00040464	0.000423908	0.000637991	0.00026244	0.00016742	3.08347e-05	0.000162575	0.0620525	0.0569801	0.039604	0.166667	0.059375	0.0614035	0.000135989	0.000222485	0.0238491	0.0282964	0.0110443	0.0153621	0.011617	0.0169213	0.00660554	0.00914039
ENSG00000184205.14	ENSG00000184205	TSPYL2	chrX;chrX;chrX;chrX;chrX;chrX;chrX;chrX;chrX;chrX;chrX;chrX;chrX;chrX;chrX;chrX;chrX;chrX;chrX;chrX;chrX;chrX;chrX;chrX;chrX;chrX	4948	0.207143	0.115385	0.435897	0.117647	0.162963	0.000242221	0.000456304	0.0240559	0.0169444	0.0133666	0.00936314	0.0182716	0.0134274	0.00794251	0.00799865	0.0114651	0.00773775	0.00692016	0.00437158	0.00558451	0.00605573	0.00161861	0.00256272	0.00211954	0.00181324	0.000577367	0.000279033	0.000154173	0.000209025	0.119332	0.0940171	0.39604	0.269841	0.090625	0.0438596	0.00024798	0.000584023	0.0140377	0.0184793	0.00944901	0.0125579	0.0130251	0.0106074	0.00542246	0.0097566
ENSG00000116141.17	ENSG00000116141	MARK1	chr1;chr1;chr1;chr1;chr1;chr1;chr1;chr1;chr1;chr1;chr1;chr1;chr1;chr1;chr1;chr1;chr1;chr1;chr1;chr1;chr1;chr1;chr1;chr1;chr1;chr1;chr1;chr1;chr1;chr1;chr1;chr1;chr1;chr1;chr1;chr1;chr1;chr1;chr1;chr1;chr1;chr1;chr1;chr1;chr1;chr1;chr1;chr1;chr1;chr1;chr1;chr1;chr1;chr1;chr1;chr1;chr1;chr1;chr1;chr1;chr1;chr1;chr1;chr1;chr1;chr1;chr1;chr1;chr1;chr1;chr1;chr1;chr1;chr1;chr1;chr1;chr1;chr1;chr1;chr1…	15255	0.146429	0.136095	1	0.155709	0.0888889	0.000279899	0.000492809	0.0425175	0.036854	0.016931	0.0164488	0.024856	0.0173868	0.0156959	0.0126295	0.0157645	0.0133123	0.00409257	0.00234192	0.00409531	0.00316184	0.00121396	0.00085424	0.00141303	0.000570834	0.000839807	0.000362743	0.00046252	0.0001858	0.136038	0.0968661	0.217822	0.47619	0.15625	0.127193	0.000159987	0.000361538	0.0303396	0.0456208	0.0160756	0.0225555	0.0164281	0.0266448	0.012028	0.0143781
chr17.trna11	#N/A	#N/A	Homo_sapiens_tRNA-Gly-CCC-3-1	74	0.0976786	0.0448817	0.727692	0.0927336	0.0637407	0.00010254	8.72454e-05	0.00537622	0.00250777	0.00193548	0.00157233	0.00307654	0.00115769	0.00152042	0.00131094	0.00124132	0.000604044	0.00218022	0.00101952	0.00418094	0.00108574	0.000824482	0.000793094	0.00123216	0.00023975	0.000267688	3.96227e-05	0.000163116	5.50433e-05	0.058568	0.0476068	0.150099	0.249127	0.043125	0.0809211	0.000148308	0.000228603	0.00393057	0.00362849	0.00347527	0.00266033	0.00274466	0.00205203	0.00139702	0.00116463
chr17.trna12	#N/A	#N/A	Homo_sapiens_tRNA-Thr-CGT-4-1	75	113.18	56.5118	685.974	102.542	82.6148	0.115523	0.115377	2.52154	1.16733	2.32534	1.00936	2.7214	0.7911	2.03347	0.457144	1.48997	0.596029	1.918	0.953786	1.85699	0.843248	2.00663	0.727318	1.19895	0.510779	0.865316	0.240638	0.445299	0.227363	84.6838	48.3362	210.386	151.393	68.0609	51.5351	0.101596	0.138476	1.99834	1.52512	1.50657	1.41039	1.86599	1.27682	1.27107	1.02619
chr17.trna13	#N/A	#N/A	Homo_sapiens_tRNA-Cys-GCA-2-2	75	9.27604	5.38154	63.5162	8.71087	5.79311	0.0141371	0.0160277	0.448719	0.206926	0.35429	0.154514	0.3984	0.151606	0.369679	0.0913825	0.276041	0.133752	0.295253	0.160185	0.304257	0.17242	0.336241	0.144589	0.223826	0.108329	0.176316	0.0654604	0.0743011	0.0476081	6.6643	5.11419	21.3949	17.0517	5.37478	4.69154	0.0138525	0.0177088	0.315245	0.271147	0.320555	0.214999	0.246706	0.197915	0.201357	0.197364
ENSG00000124762.14	ENSG00000124762	CDKN1A	chr6;chr6;chr6;chr6;chr6;chr6;chr6;chr6;chr6;chr6;chr6;chr6;chr6;chr6;chr6;chr6;chr6;chr6;chr6;chr6;chr6;chr6;chr6;chr6	2996	0.164286	0.035503	1.15385	0.377163	0.192593	0.000312196	0.000155143	0.0232168	0.00635414	0.0192479	0.00295234	0.0126749	0.00241005	0.00850983	0.00362044	0.00374821	0.000998419	0.0021579	0.00124902	0.00167535	0.00096463	0.00091047	0.00017984	0.000282606	0.000134314	0.000629855	0.000139517	0.000308347	0.000116125	0.102625	0.125356	0.326733	0.555556	0.26875	0.394737	0.00024798	0.000556212	0.0172075	0.0311838	0.013744	0.0184101	0.00868341	0.0149009	0.00926748	0.0133511
ENSG00000185946.16	ENSG00000185946	RNPC3	chr1;chr1;chr1;chr1;chr1;chr1;chr1;chr1;chr1;chr1;chr1;chr1;chr1;chr1;chr1;chr1;chr1;chr1;chr1;chr1;chr1;chr1;chr1;chr1;chr1;chr1;chr1;chr1;chr1;chr1;chr1;chr1;chr1;chr1;chr1;chr1;chr1;chr1;chr1;chr1;chr1;chr1;chr1;chr1;chr1;chr1;chr1;chr1;chr1;chr1;chr1;chr1;chr1;chr1;chr1;chr1;chr1;chr1;chr1;chr1;chr1;chr1;chr1;chr1;chr1;chr1;chr1;chr1;chr1;chr1;chr1;chr1;chr1;chr1;chr1;chr1	6867	0.0821429	0.0798817	0.589744	0.131488	0.122222	0.000199159	6.38826e-05	0.0411189	0.0337475	0.0144359	0.0141712	0.0273251	0.0160096	0.0164523	0.00724089	0.0184103	0.0113986	0.00379493	0.00273224	0.00670141	0.00519829	0.00101163	0.00098912	0.00296736	0.00235049	0.000419903	0.000279033	0.000801702	0.0003716	0.100239	0.139601	0.237624	0.34127	0.153125	0.171053	0.000167987	0.000403254	0.0310943	0.0446583	0.0201252	0.0185321	0.0181882	0.0242455	0.0102534	0.0125295
ENSG00000144034.16	ENSG00000144034	TPRKB	chr2;chr2;chr2;chr2;chr2;chr2;chr2;chr2;chr2;chr2;chr2;chr2;chr2;chr2;chr2;chr2;chr2;chr2;chr2;chr2;chr2;chr2;chr2;chr2;chr2;chr2;chr2;chr2;chr2;chr2;chr2;chr2;chr2;chr2;chr2;chr2;chr2;chr2;chr2;chr2;chr2;chr2;chr2;chr2;chr2	2004	0.0535714	0.0680473	0.615385	0.0622837	0.0333333	0.000118419	0.000155143	0.0106294	0.00889579	0.0108715	0.00851961	0.00888889	0.00619728	0.0109682	0.00673571	0.00760666	0.00590731	0.00543195	0.00437158	0.00428146	0.0045552	0.00384421	0.00283248	0.0026141	0.00248481	0.000104976	0.000111613	0.000400851	0.0003716	0.0501193	0.045584	0.158416	0.206349	0.040625	0.0307018	0.000135989	0.000111242	0.00815094	0.0142445	0.00834458	0.00890027	0.00739263	0.00846066	0.00512669	0.0101674
ENSG00000006432.16	ENSG00000006432	MAP3K9	chr14;chr14;chr14;chr14;chr14;chr14;chr14;chr14;chr14;chr14;chr14;chr14;chr14;chr14;chr14;chr14;chr14;chr14;chr14;chr14;chr14;chr14;chr14;chr14;chr14;chr14;chr14;chr14;chr14;chr14;chr14;chr14;chr14;chr14;chr14;chr14;chr14;chr14;chr14;chr14;chr14;chr14;chr14;chr14;chr14;chr14;chr14;chr14;chr14;chr14;chr14;chr14;chr14;chr14;chr14;chr14;chr14;chr14;chr14;chr14;chr14	12386	0.0678571	0.0857988	0.871795	0.124567	0.125926	0.000129184	0.000310287	0.0500699	0.0313471	0.0263768	0.0157739	0.0309465	0.01644	0.0181543	0.0106087	0.0154338	0.0108162	0.00245554	0.00226386	0.00390916	0.00332262	0.00060698	0.00062944	0.00098912	0.00087304	0.00026244	0.000195323	0.000154173	2.3225e-05	0.100239	0.0569801	0.316832	0.190476	0.103125	0.109649	0.000207983	0.000389349	0.0301887	0.0429259	0.0181617	0.0253597	0.0172495	0.0309382	0.00926748	0.0151998
chr17.trna19	#N/A	#N/A	Homo_sapiens_tRNA-Arg-CCT-2-1	76	43.256	22.3293	331.208	44.7207	29.5226	0.0503904	0.0535217	1.54337	0.615585	1.30575	0.430397	1.51043	0.403431	1.13507	0.2184	0.853774	0.322835	1.1726	0.526576	1.10249	0.484018	0.984206	0.408963	0.765137	0.271464	0.499211	0.146051	0.273519	0.12889	32.198	24.3519	118.58	93.1198	26.6229	22.846	0.050786	0.0697428	1.07392	0.925446	1.01529	0.760154	0.895543	0.641664	0.675868	0.630951
chr17.trna2	#N/A	#N/A	Homo_sapiens_tRNA-Gln-CTG-1-5	75	95.1113	54.8479	720.743	93.9904	66.5695	0.0821228	0.115459	4.28414	2.07057	3.57658	1.29325	3.78061	1.33685	3.52578	0.993326	2.90844	1.39362	3.45866	1.88854	3.20408	1.81172	2.84546	1.57906	2.55896	1.17612	1.2409	0.524583	0.767771	0.571919	79.6704	73.2665	255.554	259.633	61.4306	58.8838	0.0932255	0.181557	3.31085	4.00886	3.51678	3.2533	2.65614	2.99559	2.57373	3.0607
ENSG00000112855.17	ENSG00000112855	HARS2	chr5;chr5;chr5;chr5;chr5;chr5;chr5;chr5;chr5;chr5;chr5;chr5;chr5;chr5;chr5;chr5;chr5;chr5;chr5;chr5;chr5;chr5;chr5;chr5;chr5;chr5;chr5;chr5;chr5;chr5;chr5;chr5;chr5;chr5;chr5;chr5;chr5;chr5;chr5;chr5;chr5;chr5;chr5;chr5;chr5;chr5;chr5;chr5;chr5;chr5;chr5;chr5;chr5;chr5;chr5;chr5;chr5;chr5;chr5;chr5;chr5;chr5;chr5;chr5;chr5;chr5;chr5;chr5;chr5;chr5;chr5;chr5;chr5;chr5;chr5;chr5;chr5;chr5;chr5;chr5…	3719	0.121429	0.109467	0.871795	0.148789	0.0851852	0.000263751	0.000200774	0.0237762	0.0179328	0.0192479	0.0162801	0.0209053	0.017559	0.0173979	0.0130504	0.0138904	0.0140611	0.00513431	0.00647931	0.00670141	0.00846731	0.0011128	0.00107904	0.00204889	0.00177966	0.000314928	0.00016742	0.000154173	0.000348375	0.0787589	0.0769231	0.227723	0.214286	0.075	0.109649	0.000175986	0.000403254	0.0140377	0.0227141	0.0125169	0.0158498	0.00985684	0.0219725	0.0100562	0.0121187
chr17.trna25	#N/A	#N/A	Homo_sapiens_tRNA-Cys-GCA-2-4	75	9.27604	5.38154	63.5162	8.71087	5.79311	0.0141371	0.0160277	0.448719	0.206926	0.35429	0.154514	0.3984	0.151606	0.369679	0.0913825	0.276041	0.133752	0.295253	0.160185	0.304257	0.17242	0.336241	0.144589	0.223826	0.108329	0.176316	0.0654604	0.0743011	0.0476081	6.6643	5.11419	21.3949	17.0517	5.37478	4.69154	0.0138525	0.0177088	0.315245	0.271147	0.320555	0.214999	0.246706	0.197915	0.201357	0.197364
chr17.trna26	#N/A	#N/A	Homo_sapiens_tRNA-Cys-GCA-2-3	75	9.27604	5.38154	63.5162	8.71087	5.79311	0.0141371	0.0160277	0.448719	0.206926	0.35429	0.154514	0.3984	0.151606	0.369679	0.0913825	0.276041	0.133752	0.295253	0.160185	0.304257	0.17242	0.336241	0.144589	0.223826	0.108329	0.176316	0.0654604	0.0743011	0.0476081	6.6643	5.11419	21.3949	17.0517	5.37478	4.69154	0.0138525	0.0177088	0.315245	0.271147	0.320555	0.214999	0.246706	0.197915	0.201357	0.197364
chr17.trna27	#N/A	#N/A	Homo_sapiens_tRNA-Cys-GCA-4-1	75	12.4542	6.26237	80.7295	11.5153	7.568	0.0225209	0.0197596	0.656859	0.248574	0.478683	0.180363	0.541839	0.191128	0.526403	0.119352	0.381288	0.165933	0.380108	0.176803	0.408402	0.200204	0.427646	0.164643	0.320047	0.128725	0.282887	0.0884168	0.125313	0.0744852	8.33126	6.6292	28.1829	22.0733	6.83	6.35982	0.0202797	0.0289329	0.431795	0.367567	0.445387	0.285202	0.339932	0.25769	0.286177	0.262495
ENSG00000136870.11	ENSG00000136870	ZNF189	chr9;chr9;chr9;chr9;chr9;chr9;chr9;chr9;chr9;chr9;chr9;chr9;chr9;chr9	3455	0.0535714	0.0591716	0.435897	0.121107	0.062963	0.00016148	8.21348e-05	0.0355245	0.0213217	0.018535	0.0113032	0.0146502	0.00946807	0.0117247	0.0069041	0.00837835	0.00715534	0.0014138	0.00101483	0.00232688	0.00144695	0.00030349	0.00026976	0.000282606	0.000134314	0.000419903	0.000223227	0.000123339	0.00013935	0.0739857	0.0797721	0.168317	0.230159	0.09375	0.0657895	9.59923e-05	0.000292011	0.0208302	0.0346487	0.013744	0.0235308	0.0154893	0.0232353	0.00739426	0.0108863
chr17.trna3	#N/A	#N/A	Homo_sapiens_tRNA-Arg-TCT-2-1	91	42.0598	20.4853	260.815	26.295	14.2375	0.0178426	0.0187895	1.6637	0.700474	1.23169	0.399416	1.29848	0.404863	1.01395	0.273845	0.784862	0.307027	1.06081	0.495892	0.929815	0.432251	1.15089	0.370998	0.657854	0.301192	0.687403	0.158502	0.204545	0.0999473	30.8079	24.5544	88.8213	80.4479	18.5822	18.6914	0.0181057	0.0257916	1.13223	1.15778	0.933215	0.803922	0.934876	0.839606	0.627939	0.608037
chr17.trna30	#N/A	#N/A	Homo_sapiens_tRNA-Asn-GTT-2-5	77	21.5029	10.5174	154.163	23.7038	15.3441	0.0264059	0.0257161	1.10879	0.482691	0.930162	0.32134	1.08456	0.328752	0.990301	0.207277	0.721834	0.297132	0.841123	0.395743	0.913594	0.429726	0.927705	0.363609	0.678555	0.269739	0.388993	0.134197	0.220598	0.140832	16.2144	15.0562	57.921	54.5342	14.7356	15.5483	0.0257591	0.0415859	0.819784	0.904383	0.875007	0.722231	0.723167	0.672183	0.538353	0.615234
ENSG00000228315.12	ENSG00000228315	GUSBP11	chr22;chr22;chr22;chr22;chr22;chr22;chr22;chr22;chr22;chr22;chr22;chr22;chr22;chr22;chr22;chr22;chr22;chr22;chr22;chr22;chr22;chr22;chr22;chr22;chr22;chr22;chr22;chr22;chr22;chr22;chr22;chr22;chr22;chr22;chr22;chr22;chr22;chr22;chr22;chr22;chr22;chr22;chr22;chr22;chr22;chr22;chr22;chr22;chr22;chr22;chr22;chr22;chr22;chr22;chr22;chr22;chr22;chr22;chr22;chr22;chr22;chr22;chr22;chr22;chr22;chr22;chr…	7764	0.0428571	0.0739645	0.282051	0.200692	0.192593	0.000177628	0.00016427	0.0215385	0.0156735	0.0133666	0.0106284	0.0153086	0.0144603	0.0166415	0.0126295	0.0151031	0.0122306	0.00498549	0.00523029	0.00819062	0.00632369	0.00161861	0.00085424	0.00219019	0.00181324	0.000314928	0.000223227	0.000154173	0.0001858	0.0644391	0.0968661	0.19802	0.222222	0.15625	0.144737	0.000231981	0.000333727	0.00966038	0.0155919	0.0112897	0.0118264	0.0136118	0.0156585	0.00916888	0.0113998
ENSG00000107951.15	ENSG00000107951	MTPAP	chr10;chr10;chr10;chr10;chr10;chr10;chr10;chr10;chr10;chr10;chr10;chr10;chr10;chr10;chr10;chr10;chr10;chr10;chr10;chr10;chr10;chr10;chr10;chr10;chr10;chr10;chr10;chr10;chr10;chr10;chr10;chr10;chr10;chr10;chr10;chr10;chr10;chr10;chr10;chr10;chr10;chr10;chr10;chr10	8341	0.146429	0.139053	0.974359	0.117647	0.0703704	0.000457528	0.000355917	0.0576224	0.0487151	0.05311	0.0350063	0.0498765	0.0367533	0.0465204	0.0326682	0.0377026	0.0302022	0.00863159	0.0069477	0.0102383	0.00980707	0.00161861	0.00116896	0.00317931	0.00191397	0.000314928	0.00033484	0.000277512	0.000348375	0.152745	0.139601	0.415842	0.492063	0.0875	0.0964912	0.00024798	0.000542307	0.0445283	0.0608277	0.0398822	0.0391368	0.0377846	0.0505114	0.021887	0.03194
ENSG00000115840.14	ENSG00000115840	SLC25A12	chr2;chr2;chr2;chr2;chr2;chr2;chr2;chr2;chr2;chr2;chr2;chr2;chr2;chr2;chr2;chr2;chr2;chr2;chr2;chr2;chr2;chr2;chr2;chr2;chr2;chr2;chr2;chr2;chr2;chr2;chr2;chr2;chr2;chr2;chr2;chr2;chr2;chr2;chr2;chr2;chr2;chr2;chr2;chr2;chr2;chr2;chr2;chr2;chr2;chr2;chr2;chr2;chr2;chr2;chr2;chr2;chr2;chr2;chr2;chr2;chr2;chr2;chr2;chr2;chr2;chr2;chr2;chr2;chr2;chr2;chr2;chr2;chr2;chr2;chr2	6126	0.0892857	0.0769231	0.871795	0.16609	0.144444	0.000215307	0.000237278	0.0248951	0.0186388	0.0155053	0.0111345	0.0205761	0.0156653	0.0194781	0.0111981	0.016426	0.0124802	0.00401816	0.00382514	0.00725987	0.00546624	0.00121396	0.00098912	0.00254345	0.00154461	0.000209952	0.000474357	0.000370016	0.0003716	0.114558	0.11396	0.257426	0.269841	0.09375	0.0701754	0.00024798	0.000389349	0.0170566	0.027719	0.014603	0.0146306	0.0177188	0.025382	0.00916888	0.0124268
ENSG00000055332.19	ENSG00000055332	EIF2AK2	chr2;chr2;chr2;chr2;chr2;chr2;chr2;chr2;chr2;chr2;chr2;chr2;chr2;chr2;chr2;chr2;chr2;chr2;chr2;chr2;chr2;chr2;chr2;chr2;chr2;chr2;chr2;chr2;chr2;chr2;chr2;chr2;chr2;chr2;chr2;chr2;chr2;chr2;chr2;chr2;chr2;chr2;chr2;chr2;chr2;chr2;chr2;chr2;chr2;chr2;chr2;chr2;chr2;chr2;chr2;chr2;chr2;chr2;chr2;chr2;chr2;chr2;chr2;chr2;chr2;chr2;chr2;chr2;chr2;chr2;chr2;chr2;chr2;chr2;chr2;chr2;chr2;chr2;chr2;chr2…	11036	0.392857	0.251479	2.15385	0.363322	0.337037	0.000651304	0.000784843	0.0654545	0.0487151	0.0507931	0.0412484	0.0567901	0.0405405	0.0682678	0.0548118	0.058428	0.0431816	0.0395119	0.028025	0.0323902	0.0277599	0.0188164	0.011285	0.0129999	0.00856251	0.00125971	0.00119984	0.00046252	0.000464501	0.329356	0.384615	0.772277	1.05556	0.409375	0.355263	0.00062395	0.00134881	0.0525283	0.0621752	0.0465088	0.0557181	0.0451772	0.069832	0.045943	0.062853
chr17.trna36	#N/A	#N/A	Homo_sapiens_tRNA-Asp-GTC-2-11	75	53.6995	25.1784	363.277	43.6474	39.8107	0.0851576	0.074922	1.69803	0.727494	1.32602	0.490095	1.54466	0.524376	1.45779	0.327901	1.13133	0.480068	1.14122	0.52942	1.12481	0.604837	1.20981	0.522053	0.865784	0.399927	0.324203	0.210343	0.348574	0.312103	42.3848	41.9275	135.754	141.511	27.8746	29.5895	0.0794982	0.136376	1.28592	1.45956	1.26451	1.12044	1.07677	1.09105	0.89781	1.01491
ENSG00000168286.3	ENSG00000168286	THAP11	chr16	1876	0.0821429	0.10355	0.871795	0.0622837	0.0555556	0.000231455	0.000155143	0.0220979	0.0190624	0.015327	0.00944749	0.0158025	0.0112756	0.0179652	0.00606214	0.0105832	0.00698893	0.00148821	0.00163934	0.00176843	0.00117899	0.00030349	0.00026976	0.00049456	0.000201471	0.00026244	0.000446453	0.000123339	0.0001858	0.0811456	0.0883191	0.237624	0.238095	0.075	0.0833333	0.000191985	0.00020858	0.021434	0.0227141	0.01718	0.0136552	0.0133771	0.0191943	0.00640836	0.0105782
chr17.trna39	#N/A	#N/A	Homo_sapiens_tRNA-Thr-AGT-5-1	77	47.8182	30.6985	341.641	43.4396	43.345	0.0739825	0.0978278	2.80516	1.46668	2.11311	1.23023	2.35068	1.02122	2.70571	0.60955	1.74531	0.864073	1.2545	0.680365	1.3705	0.897114	1.6712	0.711427	0.962623	0.459004	0.77327	0.321947	0.304542	0.294739	36.7804	32.3136	121.004	126.206	25.9862	25.0367	0.0697207	0.122027	2.36242	2.36787	2.5476	1.95899	1.90687	1.7378	1.35222	1.53152
chr17.trna4	#N/A	#N/A	Homo_sapiens_tRNA-Gly-GCC-2-6	74	56.5728	33.3479	473.853	71.113	54.3786	0.103483	0.0950194	2.93597	1.57578	2.50965	1.11309	2.74613	1.21333	2.30793	0.735233	1.9261	0.982717	2.76216	1.5449	2.42073	1.51784	1.84488	1.29961	1.73091	0.872062	0.725436	0.360318	0.738607	0.550314	45.9953	42.2985	156.409	138.371	44.8716	40.8392	0.0966484	0.135579	2.18404	2.87034	2.21704	2.15586	1.75537	2.01024	1.58966	1.90118
chr17.trna40	#N/A	#N/A	Homo_sapiens_tRNA-Ser-CGA-1-1	85	67.2518	38.9384	527.51	63.2064	52.6058	0.105185	0.117444	2.94715	1.42865	2.61808	1.0954	2.92946	0.897648	2.36941	0.597177	1.85522	0.845049	2.42145	1.26225	2.11483	1.17287	2.18148	1.01175	1.6832	0.723573	0.782055	0.272764	0.674942	0.384302	57.8236	42.7422	174.525	144.919	39.1703	34.7269	0.103567	0.160032	2.32421	2.37649	2.24215	1.91547	2.09932	1.73672	1.59428	1.7019
chr17.trna41	#N/A	#N/A	Homo_sapiens_tRNA-Leu-TAG-1-1	85	80.2882	58.0538	598.551	56.8002	57.5776	0.161819	0.233292	3.80057	2.35544	3.3884	1.36453	3.84876	1.57057	3.56031	0.985664	2.74972	1.76436	3.27942	2.22567	3.04471	2.25035	2.55111	2.04521	2.50402	1.36884	1.11058	0.80048	0.979464	0.916534	67.1803	58.967	230.102	182.68	37.4846	30.0221	0.188803	0.265793	2.97175	3.22613	3.42951	2.3818	2.54837	2.00763	2.34226	2.3613
ENSG00000151327.14	ENSG00000151327	FAM177A1	chr14;chr14;chr14;chr14;chr14;chr14;chr14;chr14;chr14;chr14;chr14;chr14;chr14;chr14;chr14;chr14;chr14;chr14;chr14;chr14;chr14;chr14;chr14;chr14;chr14;chr14;chr14;chr14;chr14;chr14;chr14;chr14;chr14;chr14;chr14;chr14;chr14;chr14;chr14;chr14;chr14;chr14;chr14;chr14;chr14;chr14;chr14;chr14;chr14;chr14;chr14;chr14;chr14;chr14;chr14;chr14;chr14;chr14;chr14;chr14;chr14;chr14;chr14;chr14;chr14;chr14;chr…	10329	0.075	0.0502959	0.769231	0.0899654	0.0777778	0.000183011	0.000246404	0.0153846	0.011155	0.0083764	0.00851961	0.0130041	0.00981236	0.0143722	0.00867222	0.0103627	0.00790415	0.00535754	0.00460578	0.00409531	0.00310825	0.00141629	0.00206816	0.000777165	0.000738726	0.000472391	0.000195323	0.000185008	6.96751e-05	0.0668258	0.0740741	0.168317	0.230159	0.10625	0.0438596	0.000175986	0.000222485	0.00679245	0.0142445	0.00711744	0.00743721	0.0070406	0.0147746	0.0089717	0.00749718
chr17.trna6	#N/A	#N/A	Homo_sapiens_tRNA-Ser-GCT-4-3	85	18.0761	10.9088	134.931	17.4134	14.0782	0.026129	0.0273504	0.852288	0.423406	0.62661	0.251852	0.70745	0.251812	0.637474	0.150863	0.460739	0.222429	0.642601	0.348989	0.657102	0.357075	0.635862	0.318958	0.513621	0.223895	0.388849	0.155381	0.195578	0.140075	13.6546	14.0514	51.7856	47.4346	10.7376	11.4827	0.0260178	0.0416278	0.626424	0.805494	0.614493	0.512942	0.466584	0.440681	0.364728	0.460234
ENSG00000072609.18	ENSG00000072609	CHFR	chr12;chr12;chr12;chr12;chr12;chr12;chr12;chr12;chr12;chr12;chr12;chr12;chr12;chr12;chr12;chr12;chr12;chr12;chr12;chr12;chr12;chr12;chr12;chr12;chr12;chr12;chr12;chr12;chr12;chr12;chr12;chr12;chr12;chr12;chr12;chr12;chr12;chr12;chr12;chr12;chr12;chr12;chr12;chr12;chr12;chr12;chr12;chr12;chr12;chr12;chr12;chr12;chr12;chr12;chr12;chr12;chr12;chr12;chr12;chr12;chr12;chr12;chr12;chr12;chr12;chr12;chr…	17113	0.0678571	0.0680473	0.564103	0.128028	0.114815	0.000150715	0.000200774	0.0179021	0.0131319	0.0135448	0.00936314	0.0166255	0.0113617	0.0109682	0.00715669	0.0135597	0.00832016	0.0036461	0.00382514	0.00549144	0.00685959	0.0011128	0.00170848	0.00332062	0.00211544	0.000524879	0.000362743	0.000246678	0.000162575	0.0930788	0.0826211	0.257426	0.206349	0.096875	0.0701754	0.000295976	0.000278106	0.0141887	0.0205967	0.00687201	0.0109729	0.00610185	0.0114913	0.00473233	0.00914039
chr17.trna8	#N/A	#N/A	Homo_sapiens_tRNA-Ile-AAT-5-5	77	46.9755	25.2217	341.102	44.7511	36.3884	0.0596332	0.0678011	2.60245	1.1767	2.08011	0.69955	2.37456	0.756392	2.19169	0.513176	1.62288	0.716204	1.77894	0.858029	1.7916	0.983829	1.92395	0.798592	1.25015	0.580132	0.935917	0.344419	0.376734	0.321761	37.1434	35.7179	127.657	128.016	29.2937	31.3368	0.0608508	0.0942525	1.94632	2.16502	1.9902	1.62674	1.67686	1.59036	1.27414	1.38543
ENSG00000070018.9	ENSG00000070018	LRP6	chr12;chr12;chr12;chr12;chr12;chr12;chr12;chr12;chr12;chr12;chr12;chr12;chr12;chr12;chr12;chr12;chr12;chr12;chr12;chr12;chr12;chr12;chr12;chr12;chr12;chr12;chr12;chr12;chr12;chr12;chr12;chr12;chr12;chr12;chr12;chr12;chr12;chr12;chr12;chr12;chr12;chr12;chr12;chr12;chr12;chr12;chr12;chr12;chr12;chr12;chr12;chr12;chr12;chr12;chr12;chr12;chr12;chr12;chr12;chr12;chr12;chr12;chr12;chr12;chr12;chr12;chr…	10369	0.310714	0.278107	2.12821	0.401384	0.37037	0.000640539	0.000684456	0.127832	0.0970065	0.0862591	0.0668073	0.0908642	0.0661043	0.0697806	0.0537173	0.0704443	0.0516682	0.0154773	0.00983607	0.0191735	0.0131297	0.00182094	0.00184336	0.00459234	0.00235049	0.00152215	0.000948714	0.000493355	0.000719976	0.207637	0.245014	0.851485	0.81746	0.375	0.254386	0.000559955	0.00119586	0.0849811	0.104909	0.0662658	0.0815655	0.0674724	0.0971082	0.0431825	0.0596693
chr19.trna1	#N/A	#N/A	Homo_sapiens_tRNA-Asn-GTT-2-6	77	21.5029	10.5174	154.163	23.7038	15.3441	0.0264059	0.0257161	1.10879	0.482691	0.930162	0.32134	1.08456	0.328752	0.990301	0.207277	0.721834	0.297132	0.841123	0.395743	0.913594	0.429726	0.927705	0.363609	0.678555	0.269739	0.388993	0.134197	0.220598	0.140832	16.2144	15.0562	57.921	54.5342	14.7356	15.5483	0.0257591	0.0415859	0.819784	0.904383	0.875007	0.722231	0.723167	0.672183	0.538353	0.615234
ENSG00000133103.17	ENSG00000133103	COG6	chr13;chr13;chr13;chr13;chr13;chr13;chr13;chr13;chr13;chr13;chr13;chr13;chr13;chr13;chr13;chr13;chr13;chr13;chr13;chr13;chr13;chr13;chr13;chr13;chr13;chr13;chr13;chr13;chr13;chr13;chr13;chr13;chr13;chr13;chr13;chr13;chr13;chr13;chr13;chr13;chr13;chr13;chr13;chr13;chr13;chr13;chr13;chr13;chr13;chr13;chr13;chr13;chr13;chr13;chr13;chr13;chr13;chr13;chr13;chr13;chr13;chr13;chr13;chr13;chr13;chr13;chr…	8047	0.153571	0.0325444	1.05128	0.100346	0.103704	0.000177628	0.00016427	0.0184615	0.011155	0.0130102	0.00750738	0.0187654	0.0111035	0.0147504	0.00942999	0.0142211	0.00856976	0.00900365	0.00483997	0.00995905	0.00669882	0.00212443	0.0017984	0.0027554	0.00154461	0.000524879	0.000279033	0.000400851	6.96751e-05	0.0668258	0.0940171	0.415842	0.277778	0.1	0.0789474	0.000151988	0.000333727	0.0125283	0.0169394	0.00957173	0.0113387	0.0113823	0.0173002	0.0110421	0.00914039
chr19.trna11	#N/A	#N/A	Homo_sapiens_tRNA-Val-CAC-3-1	76	58.9028	37.1231	468.401	62.3455	47.9519	0.0608206	0.0743663	2.44993	1.15764	2.11243	0.747558	2.3707	0.794579	1.96325	0.536216	1.51747	0.711856	2.78101	1.50251	2.58176	1.40671	2.54991	1.22325	1.67598	0.789037	1.06582	0.471624	0.428409	0.302573	45.6213	39.9413	161.822	153.934	40.6472	39.4448	0.0605432	0.0838703	1.77647	2.0539	1.83168	1.63433	1.5117	1.57597	1.21922	1.41068
ENSG00000064601.21	ENSG00000064601	CTSA	chr20;chr20;chr20;chr20;chr20;chr20;chr20;chr20;chr20;chr20;chr20;chr20;chr20;chr20;chr20;chr20;chr20;chr20;chr20;chr20;chr20;chr20;chr20;chr20;chr20;chr20;chr20;chr20;chr20;chr20;chr20;chr20;chr20;chr20;chr20;chr20;chr20;chr20;chr20;chr20;chr20;chr20;chr20;chr20;chr20;chr20;chr20;chr20;chr20;chr20;chr20;chr20;chr20;chr20;chr20;chr20;chr20;chr20;chr20;chr20;chr20;chr20;chr20;chr20;chr20;chr20;chr…	8633	0.0892857	0.0650888	0.717949	0.224913	0.1	0.000355257	0.000346791	0.0165035	0.0131319	0.016931	0.0134964	0.0192593	0.0179893	0.0187216	0.0149869	0.0183001	0.0141443	0.0113104	0.0088993	0.0121929	0.00750268	0.0106222	0.00804784	0.00699449	0.00329069	0.000682343	0.000390647	0.00052419	0.00023225	0.102625	0.0769231	0.277228	0.253968	0.159375	0.0614035	0.000199984	0.000375443	0.0135849	0.0161694	0.0130077	0.0118264	0.0141985	0.0185629	0.00995761	0.0164322
ENSG00000066654.14	ENSG00000066654	THUMPD1	chr16;chr16;chr16;chr16;chr16;chr16;chr16;chr16;chr16;chr16;chr16;chr16;chr16;chr16;chr16;chr16;chr16;chr16;chr16;chr16;chr16;chr16;chr16;chr16;chr16;chr16	6501	0.160714	0.153846	1.38462	0.200692	0.122222	0.000274517	0.000447178	0.133147	0.0862751	0.0857245	0.0564319	0.0925103	0.0557755	0.0605144	0.0331734	0.0528056	0.0287878	0.00758985	0.00413739	0.00791139	0.00514469	0.000809307	0.00062944	0.00148368	0.000906618	0.000524879	0.000390647	0.000370016	0.0002787	0.152745	0.213675	0.584158	0.571429	0.146875	0.0921053	0.000367971	0.000570117	0.0994717	0.115496	0.0708062	0.0785174	0.0544473	0.0876373	0.0357882	0.0505289
ENSG00000166949.17	ENSG00000166949	SMAD3	chr15;chr15;chr15;chr15;chr15;chr15;chr15;chr15;chr15;chr15;chr15;chr15;chr15;chr15;chr15;chr15;chr15;chr15;chr15;chr15;chr15;chr15;chr15;chr15;chr15;chr15;chr15;chr15;chr15;chr15;chr15;chr15;chr15;chr15;chr15;chr15;chr15;chr15;chr15;chr15;chr15;chr15;chr15;chr15;chr15;chr15;chr15;chr15;chr15;chr15;chr15;chr15;chr15;chr15;chr15;chr15;chr15;chr15;chr15;chr15;chr15;chr15;chr15;chr15;chr15;chr15;chr…	9981	0.0928571	0.106509	0.820513	0.280277	0.255556	0.000414466	0.000447178	0.048951	0.0306411	0.0438425	0.0258962	0.0368724	0.0292649	0.0325265	0.0224804	0.0243634	0.019386	0.00468785	0.00335675	0.00456069	0.00412647	0.00060698	0.00085424	0.00098912	0.000402941	0.000629855	0.00033484	0.000431686	0.000301925	0.128878	0.17094	0.277228	0.5	0.234375	0.22807	0.000383969	0.000584023	0.0303396	0.0506256	0.0299423	0.0424287	0.022882	0.0435661	0.0151829	0.0259834
ENSG00000171314.9	ENSG00000171314	PGAM1	chr10;chr10;chr10;chr10;chr10;chr10;chr10;chr10;chr10;chr10	2540	0.267857	0.218935	1.28205	0.114187	0.0703704	0.000527503	0.000501935	0.0413986	0.0210393	0.0302976	0.0163644	0.0279835	0.0169564	0.0329047	0.0202071	0.0249146	0.0173059	0.0258204	0.0153005	0.0179635	0.0109861	0.0172989	0.0103408	0.00572276	0.00352574	0.00120722	0.000474357	0.000154173	0.00013935	0.198091	0.173789	0.386139	0.539683	0.05	0.0657895	0.00050396	0.000584023	0.0270189	0.0267565	0.020616	0.0257254	0.0197137	0.0286652	0.0194223	0.0225942
chr19.trna8	#N/A	#N/A	Homo_sapiens_tRNA-SeC-TCA-1-1	90	36.1036	17.7988	269.077	60.6298	33.937	0.0707392	0.0479576	1.3793	0.5024	0.996436	0.322817	1.08807	0.326734	0.934947	0.291319	0.738948	0.316748	1.1486	0.51975	1.10545	0.513987	1.03116	0.437775	0.969832	0.367986	0.756718	0.205927	0.635041	0.290917	28.3031	30.7607	102.594	98.381	42.1594	50.6447	0.0635469	0.107961	0.959245	1.18537	0.886735	0.915265	0.740202	0.890011	0.652963	0.876143
ENSG00000116273.6	ENSG00000116273	PHF13	chr1;chr1;chr1;chr1;chr1;chr1	3632	0.1	0.0532544	0.974359	0.152249	0.062963	0.000328344	0.000237278	0.0517483	0.0402429	0.0237034	0.0105441	0.0200823	0.0120503	0.0109682	0.00572535	0.0120163	0.00607372	0.00238113	0.00171741	0.00251303	0.00278671	0.00030349	0.00080928	0.000847817	0.000705148	0.000682343	0.000306937	0.000154173	6.96751e-05	0.0787589	0.0883191	0.376238	0.285714	0.08125	0.140351	0.000239981	0.000292011	0.0357736	0.0408085	0.0153393	0.0181663	0.0134945	0.0210885	0.00591541	0.0096539
chr2.trna17	#N/A	#N/A	Homo_sapiens_tRNA-Gly-GCC-2-2	74	56.5728	33.3479	473.853	71.113	54.3786	0.103483	0.0950194	2.93597	1.57578	2.50965	1.11309	2.74613	1.21333	2.30793	0.735233	1.9261	0.982717	2.76216	1.5449	2.42073	1.51784	1.84488	1.29961	1.73091	0.872062	0.725436	0.360318	0.738607	0.550314	45.9953	42.2985	156.409	138.371	44.8716	40.8392	0.0966484	0.135579	2.18404	2.87034	2.21704	2.15586	1.75537	2.01024	1.58966	1.90118
ENSG00000177119.17	ENSG00000177119	ANO6	chr12;chr12;chr12;chr12;chr12;chr12;chr12;chr12;chr12;chr12;chr12;chr12;chr12;chr12;chr12;chr12;chr12;chr12;chr12;chr12;chr12;chr12;chr12;chr12;chr12;chr12;chr12;chr12;chr12;chr12;chr12;chr12;chr12;chr12;chr12;chr12;chr12;chr12;chr12;chr12;chr12;chr12;chr12;chr12;chr12;chr12;chr12;chr12;chr12;chr12;chr12;chr12;chr12;chr12;chr12;chr12;chr12;chr12;chr12;chr12;chr12;chr12;chr12;chr12;chr12;chr12;chr…	8816	0.117857	0.109467	1.05128	0.141869	0.103704	0.000209925	0.000191648	0.0338462	0.0208981	0.0278025	0.0212569	0.0309465	0.0233259	0.0321483	0.0198703	0.0267887	0.0194692	0.00915247	0.00624512	0.0133098	0.0107181	0.000809307	0.00103408	0.0026141	0.00167892	0.000314928	0.00050226	0.000215843	0.000209025	0.112172	0.14245	0.306931	0.285714	0.1375	0.0921053	0.000311975	0.000250295	0.0227925	0.027719	0.0215977	0.0301146	0.0214738	0.0333375	0.0192251	0.0284482
ENSG00000166451.14	ENSG00000166451	CENPN	chr16;chr16;chr16;chr16;chr16;chr16;chr16;chr16;chr16;chr16;chr16;chr16;chr16;chr16;chr16;chr16;chr16;chr16;chr16;chr16;chr16;chr16;chr16;chr16;chr16;chr16;chr16;chr16;chr16;chr16;chr16;chr16;chr16;chr16;chr16;chr16;chr16;chr16;chr16;chr16;chr16;chr16;chr16;chr16;chr16;chr16;chr16;chr16;chr16;chr16;chr16;chr16;chr16;chr16;chr16;chr16;chr16;chr16;chr16;chr16;chr16;chr16;chr16;chr16;chr16;chr16;chr…	5677	0.117857	0.0710059	0.897436	0.155709	0.137037	0.000236838	0.000301161	0.0433566	0.0350184	0.0390305	0.0321383	0.0393416	0.0236702	0.0329047	0.0171761	0.0271194	0.0169731	0.00803631	0.0058548	0.0103313	0.00541265	0.00263025	0.003372	0.00339127	0.00335785	0.000472391	0.00033484	0.000678363	0.00041805	0.109785	0.105413	0.29703	0.222222	0.10625	0.127193	0.000199984	0.000486686	0.0395472	0.0556304	0.0316603	0.0369422	0.0266369	0.0416719	0.0246475	0.0264969
chr2.trna22	#N/A	#N/A	Homo_sapiens_tRNA-Gly-CCC-2-1	74	91.8143	60.2075	767.426	136.943	109.931	0.172448	0.174222	4.49541	2.37172	3.67279	1.42721	4.33405	1.48693	3.44772	1.01364	2.65468	1.38789	3.98336	2.40906	3.90788	2.30983	3.55721	2.12735	3.01215	1.43368	1.84799	0.944626	1.42288	0.974629	77.4778	79.0117	267.031	258.135	83.7348	77.7741	0.169108	0.250464	3.19766	3.93033	3.25625	2.92899	2.41836	2.61411	2.11579	2.71716
chr2.trna3	#N/A	#N/A	Homo_sapiens_tRNA-Ala-AGC-8-1	76	38.4176	25.5284	290.133	42.4772	44.0299	0.0610035	0.078537	1.69736	0.871213	1.40453	0.643294	1.58855	0.597722	1.44423	0.337734	1.00207	0.503736	1.14157	0.639725	1.1012	0.715917	1.14896	0.631093	0.797507	0.397504	0.547054	0.229861	0.240659	0.249713	28.0277	29.099	102.849	104.885	23.4991	24.3766	0.0600237	0.105128	1.37253	1.65828	1.55417	1.2772	1.05323	0.977564	0.793392	1.10747
ENSG00000091428.18	ENSG00000091428	RAPGEF4	chr2;chr2;chr2;chr2;chr2;chr2;chr2;chr2;chr2;chr2;chr2;chr2;chr2;chr2;chr2;chr2;chr2;chr2;chr2;chr2;chr2;chr2;chr2;chr2;chr2;chr2;chr2;chr2;chr2;chr2;chr2;chr2;chr2;chr2;chr2;chr2;chr2;chr2;chr2;chr2;chr2;chr2;chr2;chr2;chr2;chr2;chr2;chr2;chr2;chr2;chr2;chr2;chr2;chr2;chr2;chr2;chr2;chr2;chr2;chr2;chr2;chr2;chr2;chr2;chr2;chr2;chr2;chr2;chr2;chr2;chr2;chr2;chr2;chr2;chr2;chr2;chr2;chr2;chr2;chr2…	7125	0.0678571	0.035503	0.358974	0.0519031	0.0333333	8.61229e-05	9.12609e-05	0.0117483	0.00988421	0.00891107	0.00590468	0.0108642	0.0077466	0.00699697	0.00488339	0.00540183	0.00432648	0.0014138	0.000936768	0.00279226	0.00155413	0.000708144	0.00053952	0.000918468	0.000805883	0.000209952	5.58067e-05	9.25041e-05	9.29001e-05	0.0548926	0.014245	0.118812	0.126984	0.046875	0.0307018	7.19942e-05	6.95265e-05	0.0122264	0.00943215	0.00539944	0.00877835	0.00727529	0.00984973	0.00473233	0.00503235
chr21.trna1	#N/A	#N/A	Homo_sapiens_tRNA-Gly-GCC-1-5	74	118.136	63.0401	947.316	65.8544	67.8822	0.266082	0.201358	3.92894	2.0061	3.22058	1.35949	3.50899	1.34735	2.77752	0.755187	2.11344	0.999755	3.43688	1.80176	2.90046	1.79938	2.04341	1.61037	1.89806	0.95625	1.02524	0.485501	0.772963	0.607756	94.0231	92.7772	341.372	279.1	41.243	44.383	0.22971	0.319371	3.29812	4.07951	3.25122	2.81987	2.17557	2.32059	1.97164	2.37606
ENSG00000033030.15	#N/A	#N/A	chr12;chr12;chr12;chr12;chr12;chr12;chr12;chr12;chr12;chr12;chr12;chr12;chr12;chr12;chr12;chr12;chr12;chr12;chr12;chr12;chr12;chr12;chr12;chr12;chr12;chr12;chr12;chr12;chr12;chr12;chr12;chr12;chr12;chr12;chr12;chr12;chr12;chr12;chr12;chr12;chr12;chr12;chr12;chr12;chr12;chr12;chr12;chr12;chr12;chr12;chr12;chr12;chr12;chr12;chr12;chr12;chr12;chr12;chr12;chr12;chr12;chr12;chr12;chr12;chr12;chr12;chr…	9125	0.0714286	0.112426	0.641026	0.138408	0.0851852	0.000263751	0.00016427	0.0531469	0.0337475	0.0315452	0.0207507	0.0398354	0.0201412	0.0215582	0.0162499	0.0244736	0.0145603	0.00617605	0.00405933	0.00725987	0.00755627	0.00202327	0.00143872	0.00226084	0.00144387	0.00026244	0.000306937	0.000215843	0.00013935	0.162291	0.108262	0.376238	0.412698	0.15	0.122807	0.00025598	0.00020858	0.029283	0.0425409	0.0246656	0.0269446	0.0244074	0.0349792	0.0119294	0.0183835
chr3.trna3	#N/A	#N/A	Homo_sapiens_tRNA-Val-AAC-1-1	76	45.901	23.4857	331.82	38.241	25.0903	0.0368093	0.0398139	1.1052	0.451775	0.877856	0.274595	0.97146	0.293524	0.78954	0.21111	0.627055	0.253033	1.13634	0.515534	1.04839	0.489498	1.0404	0.391222	0.706448	0.277222	0.439508	0.134828	0.196172	0.113602	35.6192	28.2477	109.97	93.3069	24.9391	23.2268	0.0399724	0.0517315	0.84627	0.836499	0.835055	0.618042	0.659608	0.597644	0.54109	0.527626
ENSG00000081026.19	ENSG00000081026	MAGI3	chr1;chr1;chr1;chr1;chr1;chr1;chr1;chr1;chr1;chr1;chr1;chr1;chr1;chr1;chr1;chr1;chr1;chr1;chr1;chr1;chr1;chr1;chr1;chr1;chr1;chr1;chr1;chr1;chr1;chr1;chr1;chr1;chr1;chr1;chr1;chr1;chr1;chr1;chr1;chr1;chr1;chr1;chr1;chr1;chr1;chr1;chr1;chr1;chr1;chr1;chr1;chr1;chr1;chr1;chr1;chr1;chr1;chr1;chr1;chr1;chr1;chr1;chr1;chr1;chr1;chr1;chr1;chr1;chr1;chr1;chr1;chr1;chr1;chr1;chr1;chr1;chr1;chr1;chr1;chr1…	8414	0.253571	0.147929	1.25641	0.16955	0.181481	0.000274517	0.000410674	0.034965	0.0255578	0.0349314	0.0176297	0.0352263	0.0227234	0.0276097	0.0174286	0.0256863	0.0175555	0.008706	0.00523029	0.00874907	0.00578778	0.00242792	0.00193328	0.0023315	0.00104093	0.000734831	0.00033484	0.000215843	0.000116125	0.147971	0.210826	0.49505	0.507937	0.209375	0.157895	0.000511959	0.000709171	0.0285283	0.0359962	0.0262609	0.0337723	0.0272237	0.0416719	0.0182392	0.025778
ENSG00000131725.14	ENSG00000131725	WDR44	chrX;chrX;chrX;chrX;chrX;chrX;chrX;chrX;chrX;chrX;chrX;chrX;chrX;chrX;chrX;chrX;chrX;chrX;chrX;chrX;chrX;chrX;chrX;chrX;chrX;chrX;chrX;chrX;chrX;chrX;chrX;chrX;chrX;chrX;chrX;chrX;chrX;chrX;chrX;chrX;chrX;chrX;chrX;chrX;chrX;chrX;chrX;chrX;chrX;chrX;chrX;chrX;chrX;chrX;chrX;chrX;chrX;chrX;chrX;chrX;chrX;chrX;chrX;chrX;chrX;chrX;chrX;chrX;chrX;chrX;chrX;chrX;chrX;chrX;chrX;chrX;chrX;chrX;chrX	4202	0.15	0.0887574	1.05128	0.145329	0.0814815	0.000150715	0.000410674	0.0534266	0.0405253	0.0468722	0.0295234	0.0451029	0.024617	0.0306354	0.0193652	0.0294345	0.0125634	0.00669693	0.0030445	0.00632911	0.00407288	0.00101163	0.0004496	0.00113042	0.000470098	0.000524879	0.000223227	0.000339182	0.00023225	0.167064	0.156695	0.415842	0.531746	0.065625	0.0877193	0.000207983	0.00047278	0.0312453	0.052358	0.0342373	0.0458425	0.0295705	0.0444501	0.0211969	0.0290644
chr4.trna1	#N/A	#N/A	Homo_sapiens_tRNA-Cys-GCA-2-1	75	9.27604	5.38154	63.5162	8.71087	5.79311	0.0141371	0.0160277	0.448719	0.206926	0.35429	0.154514	0.3984	0.151606	0.369679	0.0913825	0.276041	0.133752	0.295253	0.160185	0.304257	0.17242	0.336241	0.144589	0.223826	0.108329	0.176316	0.0654604	0.0743011	0.0476081	6.6643	5.11419	21.3949	17.0517	5.37478	4.69154	0.0138525	0.0177088	0.315245	0.271147	0.320555	0.214999	0.246706	0.197915	0.201357	0.197364
chr5.trna10	#N/A	#N/A	Homo_sapiens_tRNA-Val-CAC-1-5	76	111.858	58.5739	834.156	90.2328	59.0056	0.0952051	0.107626	2.49215	1.09468	2.05784	0.663702	2.28941	0.717494	1.90544	0.515101	1.51113	0.642119	2.86856	1.39688	2.60434	1.29778	2.58632	1.059	1.77933	0.734076	1.18323	0.364681	0.494557	0.301625	87.4015	69.2706	278.638	232.154	59.1761	53.7894	0.104286	0.129069	1.92557	1.95757	1.98855	1.47796	1.55191	1.40788	1.33718	1.31756
chr5.trna11	#N/A	#N/A	Homo_sapiens_tRNA-Lys-CTT-2-3	76	100.566	63.5059	725.931	79.3217	73.6874	0.157806	0.171448	3.81674	2.01482	3.24985	1.32914	3.94127	1.31748	2.94983	0.858005	2.26825	1.19421	2.99741	1.88729	3.13707	1.8796	2.60857	1.56443	1.95055	1.06092	1.46369	0.661404	0.5386	0.457004	77.7709	73.1449	266.459	227.769	53.7422	55.7114	0.157383	0.225453	2.86334	2.86702	2.63212	2.26711	2.44789	2.04115	1.83646	1.87715
chr5.trna12	#N/A	#N/A	Homo_sapiens_tRNA-Val-AAC-1-4	76	45.901	23.4857	331.82	38.241	25.0903	0.0368093	0.0398139	1.1052	0.451775	0.877856	0.274595	0.97146	0.293524	0.78954	0.21111	0.627055	0.253033	1.13634	0.515534	1.04839	0.489498	1.0404	0.391222	0.706448	0.277222	0.439508	0.134828	0.196172	0.113602	35.6192	28.2477	109.97	93.3069	24.9391	23.2268	0.0399724	0.0517315	0.84627	0.836499	0.835055	0.618042	0.659608	0.597644	0.54109	0.527626
ENSG00000163161.14	ENSG00000163161	ERCC3	chr2;chr2;chr2;chr2;chr2;chr2;chr2;chr2;chr2;chr2;chr2;chr2;chr2;chr2;chr2;chr2;chr2;chr2;chr2;chr2;chr2;chr2;chr2;chr2;chr2;chr2;chr2;chr2;chr2;chr2;chr2;chr2;chr2;chr2;chr2;chr2;chr2;chr2;chr2;chr2;chr2;chr2;chr2;chr2;chr2;chr2;chr2;chr2;chr2;chr2;chr2;chr2;chr2;chr2;chr2;chr2;chr2;chr2;chr2;chr2;chr2;chr2;chr2;chr2;chr2;chr2;chr2;chr2;chr2;chr2;chr2;chr2;chr2;chr2;chr2;chr2;chr2;chr2;chr2;chr2…	8412	0.267857	0.174556	2.10256	0.366782	0.288889	0.000597478	0.000739213	0.0648951	0.0454674	0.0479415	0.0325601	0.0538272	0.0369255	0.0453858	0.0329208	0.0474038	0.0320326	0.0165191	0.0142077	0.0201973	0.017149	0.00101163	0.00166352	0.00289671	0.00275343	0.00110225	0.000558067	0.000215843	0.000394825	0.205251	0.202279	0.693069	0.65873	0.290625	0.324561	0.000575954	0.00088994	0.0523774	0.0562079	0.0366916	0.044989	0.0452945	0.0583407	0.0364784	0.0386156
ENSG00000135116.9	ENSG00000135116	HRK	chr12;chr12;chr12;chr12;chr12;chr12;chr12;chr12;chr12;chr12;chr12;chr12	6853	0.0642857	0.0118343	0.282051	0.100346	0.0555556	0.000193777	0.000173396	0.0125874	0.00960181	0.0126537	0.00666385	0.0102058	0.00929592	0.00832073	0.00707249	0.00562231	0.00790415	0.00245554	0.00210773	0.00362993	0.00337621	0.000404654	0.0002248	0.000847817	0.000302206	0.00026244	0.000223227	0.000185008	6.96751e-05	0.0668258	0.0797721	0.0990099	0.126984	0.125	0.166667	0.00011999	0.000458875	0.0102642	0.0240616	0.00981716	0.0135333	0.00809669	0.0209622	0.00621118	0.0126322
chr5.trna15	#N/A	#N/A	Homo_sapiens_tRNA-Val-AAC-2-1	76	148.288	90.4517	1151.99	125.432	89.1209	0.136573	0.168668	3.5426	1.78391	3.00592	1.11186	3.3018	1.17672	2.7583	0.859845	2.17266	1.09518	3.92897	2.2468	3.62046	2.0745	3.73866	1.69881	2.45603	1.15427	1.68801	0.657855	0.68478	0.478264	116.082	88.7957	386.247	312.507	82.0527	71.2881	0.143688	0.172019	2.6233	2.47801	2.83529	1.93426	2.21906	1.84903	1.85028	1.71365
chr5.trna16	#N/A	#N/A	Homo_sapiens_tRNA-Leu-AAG-1-3	85	33.196	18.6711	234.399	23.8835	20.7148	0.0635918	0.0672852	1.18307	0.588259	1.02662	0.332797	1.15823	0.382214	1.05512	0.242873	0.800024	0.386603	0.951423	0.495951	0.903178	0.519814	0.75423	0.471757	0.719079	0.318427	0.366585	0.193012	0.331791	0.246934	27.1336	22.7746	89.6534	68.1083	15.25	13.3838	0.0708524	0.0936321	0.931269	0.867852	0.988114	0.631939	0.742017	0.5526	0.674329	0.585107
chr5.trna18	#N/A	#N/A	Homo_sapiens_tRNA-Val-CAC-1-3	76	111.858	58.5739	834.156	90.2328	59.0056	0.0952051	0.107626	2.49215	1.09468	2.05784	0.663702	2.28941	0.717494	1.90544	0.515101	1.51113	0.642119	2.86856	1.39688	2.60434	1.29778	2.58632	1.059	1.77933	0.734076	1.18323	0.364681	0.494557	0.301625	87.4015	69.2706	278.638	232.154	59.1761	53.7894	0.104286	0.129069	1.92557	1.95757	1.98855	1.47796	1.55191	1.40788	1.33718	1.31756
chr5.trna19	#N/A	#N/A	Homo_sapiens_tRNA-Leu-AAG-1-1	85	33.196	18.6711	234.399	23.8835	20.7148	0.0635918	0.0672852	1.18307	0.588259	1.02662	0.332797	1.15823	0.382214	1.05512	0.242873	0.800024	0.386603	0.951423	0.495951	0.903178	0.519814	0.75423	0.471757	0.719079	0.318427	0.366585	0.193012	0.331791	0.246934	27.1336	22.7746	89.6534	68.1083	15.25	13.3838	0.0708524	0.0936321	0.931269	0.867852	0.988114	0.631939	0.742017	0.5526	0.674329	0.585107
chr5.trna2	#N/A	#N/A	Homo_sapiens_tRNA-Val-CAC-1-2	76	111.858	58.5739	834.156	90.2328	59.0056	0.0952051	0.107626	2.49215	1.09468	2.05784	0.663702	2.28941	0.717494	1.90544	0.515101	1.51113	0.642119	2.86856	1.39688	2.60434	1.29778	2.58632	1.059	1.77933	0.734076	1.18323	0.364681	0.494557	0.301625	87.4015	69.2706	278.638	232.154	59.1761	53.7894	0.104286	0.129069	1.92557	1.95757	1.98855	1.47796	1.55191	1.40788	1.33718	1.31756
chr5.trna3	#N/A	#N/A	Homo_sapiens_tRNA-Leu-AAG-1-2	85	33.196	18.6711	234.399	23.8835	20.7148	0.0635918	0.0672852	1.18307	0.588259	1.02662	0.332797	1.15823	0.382214	1.05512	0.242873	0.800024	0.386603	0.951423	0.495951	0.903178	0.519814	0.75423	0.471757	0.719079	0.318427	0.366585	0.193012	0.331791	0.246934	27.1336	22.7746	89.6534	68.1083	15.25	13.3838	0.0708524	0.0936321	0.931269	0.867852	0.988114	0.631939	0.742017	0.5526	0.674329	0.585107
chr5.trna4	#N/A	#N/A	Homo_sapiens_tRNA-Val-AAC-1-2	76	45.901	23.4857	331.82	38.241	25.0903	0.0368093	0.0398139	1.1052	0.451775	0.877856	0.274595	0.97146	0.293524	0.78954	0.21111	0.627055	0.253033	1.13634	0.515534	1.04839	0.489498	1.0404	0.391222	0.706448	0.277222	0.439508	0.134828	0.196172	0.113602	35.6192	28.2477	109.97	93.3069	24.9391	23.2268	0.0399724	0.0517315	0.84627	0.836499	0.835055	0.618042	0.659608	0.597644	0.54109	0.527626
chr5.trna5	#N/A	#N/A	Homo_sapiens_tRNA-Val-AAC-1-3	76	45.901	23.4857	331.82	38.241	25.0903	0.0368093	0.0398139	1.1052	0.451775	0.877856	0.274595	0.97146	0.293524	0.78954	0.21111	0.627055	0.253033	1.13634	0.515534	1.04839	0.489498	1.0404	0.391222	0.706448	0.277222	0.439508	0.134828	0.196172	0.113602	35.6192	28.2477	109.97	93.3069	24.9391	23.2268	0.0399724	0.0517315	0.84627	0.836499	0.835055	0.618042	0.659608	0.597644	0.54109	0.527626
chr5.trna6	#N/A	#N/A	Homo_sapiens_tRNA-Val-CAC-1-4	76	111.858	58.5739	834.156	90.2328	59.0056	0.0952051	0.107626	2.49215	1.09468	2.05784	0.663702	2.28941	0.717494	1.90544	0.515101	1.51113	0.642119	2.86856	1.39688	2.60434	1.29778	2.58632	1.059	1.77933	0.734076	1.18323	0.364681	0.494557	0.301625	87.4015	69.2706	278.638	232.154	59.1761	53.7894	0.104286	0.129069	1.92557	1.95757	1.98855	1.47796	1.55191	1.40788	1.33718	1.31756
chr5.trna7	#N/A	#N/A	Homo_sapiens_tRNA-Leu-AAG-2-1	85	57.7682	36.8459	473.303	54.665	45.2396	0.120995	0.145291	2.73395	1.53135	2.6401	0.925084	2.86748	1.07357	2.57918	0.684801	2.06813	1.08143	2.48247	1.44073	2.27067	1.46643	1.55949	1.35179	1.8302	0.944555	0.785955	0.414763	0.881235	0.70271	47.4224	49.9578	176.286	166.526	35.9536	36.2046	0.137201	0.216493	2.15822	2.73027	2.58387	2.0799	1.84705	1.82287	1.73467	1.9917
ENSG00000083799.18	ENSG00000083799	CYLD	chr16;chr16;chr16;chr16;chr16;chr16;chr16;chr16;chr16;chr16;chr16;chr16;chr16;chr16;chr16;chr16;chr16;chr16;chr16;chr16;chr16;chr16;chr16;chr16;chr16;chr16;chr16;chr16;chr16;chr16;chr16;chr16;chr16;chr16;chr16;chr16;chr16;chr16;chr16;chr16;chr16;chr16;chr16;chr16;chr16;chr16;chr16;chr16;chr16;chr16;chr16;chr16;chr16;chr16;chr16;chr16;chr16;chr16;chr16;chr16;chr16;chr16;chr16;chr16;chr16;chr16;chr…	12952	0.114286	0.0798817	0.846154	0.32872	0.203704	0.000156098	0.000127765	0.0391608	0.0232985	0.0261985	0.0215943	0.0316049	0.0181615	0.0302572	0.0193652	0.0282218	0.0173059	0.0124265	0.00686963	0.00819062	0.00562701	0.00263025	0.00121392	0.00120107	0.00130956	0.000367415	0.000195323	0.000123339	4.64501e-05	0.147971	0.0883191	0.257426	0.357143	0.19375	0.118421	0.000135989	0.000305917	0.0238491	0.0373436	0.018898	0.0274323	0.0207698	0.0347266	0.0176476	0.0217726
chr5.trna9	#N/A	#N/A	Homo_sapiens_tRNA-Lys-CTT-2-2	76	100.566	63.5059	725.931	79.3217	73.6874	0.157806	0.171448	3.81674	2.01482	3.24985	1.32914	3.94127	1.31748	2.94983	0.858005	2.26825	1.19421	2.99741	1.88729	3.13707	1.8796	2.60857	1.56443	1.95055	1.06092	1.46369	0.661404	0.5386	0.457004	77.7709	73.1449	266.459	227.769	53.7422	55.7114	0.157383	0.225453	2.86334	2.86702	2.63212	2.26711	2.44789	2.04115	1.83646	1.87715
chr6.trna1	#N/A	#N/A	Homo_sapiens_tRNA-Gln-CTG-1-1	75	95.1113	54.8479	720.743	93.9904	66.5695	0.0821228	0.115459	4.28414	2.07057	3.57658	1.29325	3.78061	1.33685	3.52578	0.993326	2.90844	1.39362	3.45866	1.88854	3.20408	1.81172	2.84546	1.57906	2.55896	1.17612	1.2409	0.524583	0.767771	0.571919	79.6704	73.2665	255.554	259.633	61.4306	58.8838	0.0932255	0.181557	3.31085	4.00886	3.51678	3.2533	2.65614	2.99559	2.57373	3.0607
ENSG00000196505.11	ENSG00000196505	GDAP2	chr1;chr1;chr1;chr1;chr1;chr1;chr1;chr1;chr1;chr1;chr1;chr1;chr1;chr1;chr1;chr1;chr1;chr1;chr1;chr1;chr1;chr1;chr1;chr1;chr1;chr1;chr1;chr1;chr1;chr1;chr1;chr1;chr1;chr1;chr1;chr1;chr1;chr1;chr1;chr1;chr1;chr1;chr1;chr1;chr1;chr1;chr1;chr1;chr1;chr1;chr1	10487	0.2	0.16568	1.30769	0.269896	0.233333	0.000473676	0.000438052	0.0525874	0.0341711	0.038674	0.0237031	0.0396708	0.023498	0.0323374	0.0196177	0.0310881	0.0196356	0.0140635	0.00725995	0.0103313	0.0085209	0.0019221	0.00238288	0.00289671	0.00184682	0.000629855	0.000474357	0.000246678	0.000209025	0.188544	0.148148	0.524752	0.531746	0.165625	0.149123	0.000383969	0.000500591	0.0341132	0.0442733	0.0281016	0.0371861	0.0306266	0.0378836	0.0196194	0.0253672
ENSG00000067992.17	ENSG00000067992	PDK3	chrX;chrX;chrX;chrX;chrX;chrX;chrX;chrX;chrX;chrX;chrX;chrX;chrX;chrX;chrX;chrX;chrX;chrX;chrX;chrX;chrX;chrX;chrX;chrX;chrX;chrX;chrX;chrX;chrX;chrX;chrX;chrX;chrX;chrX;chrX;chrX;chrX;chrX;chrX;chrX;chrX;chrX;chrX;chrX;chrX;chrX;chrX;chrX;chrX	17456	0.464286	0.269231	2.84615	0.442907	0.32963	0.00103886	0.000967365	0.0486713	0.038266	0.035466	0.0283425	0.0383539	0.029351	0.0450076	0.0358676	0.0360489	0.030119	0.0282759	0.0203747	0.0305287	0.0212755	0.0174001	0.0140275	0.0103858	0.00755515	0.00125971	0.0008371	0.000678363	0.0003716	0.346062	0.418803	1.19802	1.27778	0.3125	0.372807	0.000775938	0.00176597	0.0289811	0.0467757	0.0276107	0.0414533	0.0262849	0.0402829	0.0239574	0.0378967
chr6.trna104	#N/A	#N/A	Homo_sapiens_tRNA-Met-CAT-3-2	76	24.6165	11.5395	176.076	18.2601	10.8067	0.0406623	0.0357288	1.2018	0.440301	0.941515	0.291356	1.1074	0.284653	0.822549	0.148257	0.613308	0.232557	0.866713	0.395767	0.901248	0.407245	0.678624	0.320944	0.581125	0.198312	0.180821	0.0626405	0.124381	0.0693353	18.6171	19.3788	65.5289	64.2367	11.3093	12.9451	0.0395455	0.0624177	0.927152	1.0986	0.93168	0.814866	0.639502	0.630796	0.522056	0.690647
chr6.trna105	#N/A	#N/A	Homo_sapiens_tRNA-Leu-AAG-2-2	85	57.7682	36.8459	473.303	54.665	45.2396	0.120995	0.145291	2.73395	1.53135	2.6401	0.925084	2.86748	1.07357	2.57918	0.684801	2.06813	1.08143	2.48247	1.44073	2.27067	1.46643	1.55949	1.35179	1.8302	0.944555	0.785955	0.414763	0.881235	0.70271	47.4224	49.9578	176.286	166.526	35.9536	36.2046	0.137201	0.216493	2.15822	2.73027	2.58387	2.0799	1.84705	1.82287	1.73467	1.9917
chr6.trna106	#N/A	#N/A	Homo_sapiens_tRNA-Gln-CTG-1-3	75	95.1113	54.8479	720.743	93.9904	66.5695	0.0821228	0.115459	4.28414	2.07057	3.57658	1.29325	3.78061	1.33685	3.52578	0.993326	2.90844	1.39362	3.45866	1.88854	3.20408	1.81172	2.84546	1.57906	2.55896	1.17612	1.2409	0.524583	0.767771	0.571919	79.6704	73.2665	255.554	259.633	61.4306	58.8838	0.0932255	0.181557	3.31085	4.00886	3.51678	3.2533	2.65614	2.99559	2.57373	3.0607
chr6.trna107	#N/A	#N/A	Homo_sapiens_tRNA-Leu-CAA-1-1	109	52.5623	30.542	415.108	48.6755	35.2851	0.0876101	0.0925051	3.23558	1.30297	2.39116	0.798323	2.63783	0.871986	2.26514	0.672123	1.86552	0.768498	2.19778	0.977194	2.10388	1.01555	1.95014	0.856146	1.47961	0.660997	1.05553	0.432704	0.409869	0.343547	41.5541	46.6921	146.438	147.015	32.6158	36.6324	0.0997911	0.15624	2.28974	2.94736	2.18204	2.19163	1.76571	2.20778	1.47904	1.92017
ENSG00000088888.18	ENSG00000088888	MAVS	chr20;chr20;chr20;chr20;chr20;chr20;chr20;chr20;chr20;chr20;chr20;chr20;chr20	11771	0.578571	0.331361	3.05128	0.678201	0.577778	0.00133491	0.001013	0.0900699	0.0576108	0.0823383	0.0462252	0.0852675	0.0456189	0.0989032	0.0596952	0.0783817	0.0534154	0.0410745	0.0281811	0.0485853	0.0333869	0.00627213	0.00548512	0.0115162	0.00648064	0.00178459	0.000613874	0.000955876	0.000766426	0.451074	0.327635	1.30693	1.11111	0.484375	0.574561	0.0012079	0.00140444	0.0578113	0.0737247	0.0575531	0.0596196	0.0563248	0.0718525	0.049788	0.0583342
ENSG00000109911.19	ENSG00000109911	ELP4	chr11;chr11;chr11;chr11;chr11;chr11;chr11;chr11;chr11;chr11;chr11;chr11;chr11;chr11;chr11;chr11;chr11;chr11;chr11;chr11;chr11;chr11;chr11;chr11;chr11;chr11;chr11;chr11;chr11;chr11;chr11;chr11;chr11;chr11;chr11;chr11;chr11;chr11;chr11;chr11;chr11;chr11;chr11;chr11;chr11;chr11;chr11;chr11;chr11;chr11;chr11;chr11;chr11;chr11;chr11;chr11;chr11;chr11;chr11;chr11;chr11;chr11;chr11;chr11;chr11;chr11;chr…	27247	0.167857	0.133136	0.641026	0.183391	0.140741	0.000199159	0.000355917	0.0262937	0.0224513	0.0139013	0.0129903	0.0187654	0.0131692	0.0147504	0.0122927	0.0120163	0.0127298	0.00677134	0.00491803	0.00763217	0.00814577	0.00242792	0.00242784	0.00204889	0.00154461	0.000472391	0.000279033	0.000339182	0.00013935	0.150358	0.179487	0.514851	0.365079	0.159375	0.105263	0.000311975	0.000500591	0.0129811	0.0306064	0.0147257	0.0191417	0.011265	0.0184367	0.00709849	0.0165349
chr6.trna11	#N/A	#N/A	Homo_sapiens_tRNA-Ile-AAT-5-1	77	46.9755	25.2217	341.102	44.7511	36.3884	0.0596332	0.0678011	2.60245	1.1767	2.08011	0.69955	2.37456	0.756392	2.19169	0.513176	1.62288	0.716204	1.77894	0.858029	1.7916	0.983829	1.92395	0.798592	1.25015	0.580132	0.935917	0.344419	0.376734	0.321761	37.1434	35.7179	127.657	128.016	29.2937	31.3368	0.0608508	0.0942525	1.94632	2.16502	1.9902	1.62674	1.67686	1.59036	1.27414	1.38543
chr6.trna111	#N/A	#N/A	Homo_sapiens_tRNA-Phe-GAA-4-1	77	1.407	0.69287	8.36051	0.6609	0.552481	0.002183	0.00131324	0.104724	0.0367989	0.0523026	0.0182843	0.0573992	0.0195137	0.037899	0.0122287	0.0246125	0.0112705	0.0224035	0.0103497	0.0260611	0.0141731	0.0246353	0.00857792	0.0134902	0.00630738	0.00930611	0.0035002	0.00252166	0.00247811	1.00196	0.978376	3.30822	3.28452	0.411906	0.519079	0.00190665	0.0024643	0.0767351	0.0678903	0.0513658	0.0383711	0.0383771	0.0395934	0.0201055	0.0262165
ENSG00000073008.16	ENSG00000073008	PVR	chr19;chr19;chr19;chr19;chr19;chr19;chr19;chr19;chr19;chr19;chr19;chr19;chr19;chr19;chr19;chr19;chr19;chr19;chr19;chr19;chr19;chr19;chr19;chr19;chr19;chr19;chr19;chr19;chr19;chr19;chr19;chr19;chr19;chr19;chr19;chr19;chr19;chr19;chr19;chr19;chr19;chr19;chr19;chr19;chr19;chr19;chr19;chr19;chr19;chr19;chr19;chr19;chr19;chr19;chr19;chr19;chr19;chr19;chr19;chr19;chr19;chr19;chr19;chr19;chr19;chr19;chr…	10427	0.185714	0.207101	1.17949	0.283737	0.151852	0.00058133	0.000483683	0.0872727	0.0652358	0.0661201	0.0396457	0.0665021	0.0443278	0.047466	0.0294687	0.0342851	0.0245445	0.0110871	0.00608899	0.00800447	0.00659164	0.000809307	0.00184336	0.00211954	0.00137672	0.000892295	0.000530164	0.000246678	0.00023225	0.200477	0.219373	0.554455	0.722222	0.228125	0.289474	0.000599952	0.000820413	0.0718491	0.125698	0.0589029	0.0794928	0.0528045	0.076146	0.0303658	0.0515559
ENSG00000100938.19	ENSG00000100938	GMPR2	chr14;chr14;chr14;chr14;chr14;chr14;chr14;chr14;chr14;chr14;chr14;chr14;chr14;chr14;chr14;chr14;chr14;chr14;chr14;chr14;chr14;chr14;chr14;chr14;chr14;chr14;chr14;chr14;chr14;chr14;chr14;chr14;chr14;chr14;chr14;chr14;chr14;chr14;chr14;chr14;chr14;chr14;chr14;chr14;chr14;chr14;chr14;chr14;chr14;chr14;chr14;chr14;chr14;chr14;chr14;chr14;chr14;chr14;chr14;chr14;chr14;chr14;chr14;chr14;chr14;chr14;chr…	3601	0.117857	0.0650888	0.615385	0.211073	0.155556	0.000296047	0.000337665	0.0165035	0.0136967	0.0117626	0.0096162	0.0153086	0.0105009	0.0113464	0.0107771	0.0124573	0.00898577	0.0072178	0.00429352	0.00772524	0.00535906	0.0019221	0.00251776	0.0048043	0.00298848	0.00026244	0.00016742	0.00126422	0.00127738	0.119332	0.111111	0.306931	0.261905	0.2	0.188596	0.000271978	0.00044497	0.0114717	0.0194418	0.0106762	0.0131675	0.00927012	0.0146483	0.00729567	0.00862689
ENSG00000281026.1	ENSG00000281026	N4BP2L2-IT2	chr13	4890	0.0285714	0.0532544	0.384615	0.0968858	0.1	0.000145332	0.000155143	0.0335664	0.0248517	0.0106933	0.00953184	0.0166255	0.00826304	0.00964448	0.004715	0.00705545	0.00673933	0.00119056	0.00163934	0.00176843	0.00128617	0.00030349	0.00013488	0.000777165	0.00043652	0.000104976	8.371e-05	9.25041e-05	9.29001e-05	0.0668258	0.0911681	0.425743	0.119048	0.109375	0.118421	0.00011999	0.00020858	0.0253585	0.0381136	0.00650387	0.0188978	0.0114996	0.0207097	0.00315489	0.0117079
ENSG00000112584.14	ENSG00000112584	FAM120B	chr6;chr6;chr6;chr6;chr6;chr6;chr6;chr6;chr6;chr6;chr6;chr6;chr6;chr6;chr6;chr6;chr6;chr6;chr6;chr6;chr6;chr6;chr6;chr6;chr6;chr6;chr6;chr6;chr6;chr6;chr6;chr6;chr6;chr6;chr6;chr6;chr6;chr6;chr6;chr6;chr6;chr6;chr6;chr6	6029	0.242857	0.112426	1.53846	0.259516	0.137037	0.000505972	0.000328539	0.0676923	0.0398193	0.0440207	0.0269928	0.0460905	0.0232398	0.0425492	0.0189442	0.0330724	0.018554	0.0107895	0.00733802	0.00856292	0.00691318	0.0011128	0.00125888	0.0023315	0.00114167	0.000734831	0.000697584	0.000277512	0.000301925	0.178998	0.190883	0.584158	0.531746	0.203125	0.232456	0.000383969	0.00044497	0.0395472	0.0600577	0.03436	0.0398683	0.0283971	0.0404091	0.0236616	0.032967
ENSG00000169062.15	ENSG00000169062	UPF3A	chr13;chr13;chr13;chr13;chr13;chr13;chr13;chr13;chr13;chr13;chr13;chr13;chr13;chr13;chr13;chr13;chr13;chr13;chr13;chr13;chr13;chr13;chr13;chr13;chr13;chr13;chr13;chr13;chr13;chr13;chr13;chr13;chr13;chr13;chr13;chr13;chr13;chr13;chr13;chr13;chr13;chr13;chr13;chr13;chr13;chr13;chr13;chr13;chr13;chr13;chr13;chr13;chr13;chr13;chr13;chr13;chr13;chr13;chr13;chr13;chr13;chr13;chr13;chr13;chr13;chr13;chr…	5755	0.025	0.035503	0.282051	0.0865052	0.0481481	0.000123802	9.12609e-05	0.0148252	0.0110138	0.0099804	0.00674821	0.0100412	0.00757445	0.0077534	0.00606214	0.00981149	0.00640652	0.00208349	0.00187354	0.00390916	0.00278671	0.00121396	0.00031472	0.00120107	0.00107451	0.000104976	5.58067e-05	3.08347e-05	0.00013935	0.0692124	0.0541311	0.108911	0.174603	0.046875	0.0964912	8.7993e-05	0.00020858	0.0114717	0.0173244	0.0084673	0.00938795	0.00727529	0.0138906	0.00581682	0.00811338
ENSG00000114023.16	ENSG00000114023	FAM162A	chr3;chr3;chr3;chr3;chr3;chr3;chr3;chr3;chr3;chr3;chr3;chr3;chr3;chr3;chr3;chr3;chr3;chr3;chr3;chr3;chr3;chr3;chr3;chr3;chr3;chr3;chr3;chr3;chr3;chr3;chr3;chr3;chr3;chr3;chr3;chr3;chr3;chr3;chr3;chr3;chr3;chr3;chr3;chr3;chr3;chr3;chr3;chr3;chr3;chr3;chr3;chr3;chr3;chr3;chr3;chr3;chr3;chr3;chr3;chr3	11604	0.182143	0.0769231	1.25641	0.103806	0.0407407	0.000376788	0.000228152	0.0187413	0.00974301	0.0115844	0.00514551	0.0138272	0.00550869	0.0130484	0.00783026	0.0121266	0.00707214	0.00662252	0.00335675	0.00614296	0.00412647	0.00485584	0.0026976	0.00459234	0.0017125	0.000367415	0.000474357	0.000246678	0.00023225	0.147971	0.156695	0.287129	0.388889	0.0625	0.0526316	0.00025598	0.000347633	0.00966038	0.0177093	0.00871273	0.00914411	0.00962215	0.01086	0.00670413	0.0103728
ENSG00000176731.12	ENSG00000176731	RBIS	chr8;chr8;chr8;chr8;chr8;chr8;chr8;chr8;chr8;chr8;chr8;chr8;chr8;chr8;chr8;chr8;chr8;chr8;chr8;chr8;chr8;chr8;chr8;chr8;chr8;chr8;chr8;chr8;chr8;chr8;chr8;chr8;chr8;chr8;chr8;chr8;chr8;chr8;chr8;chr8;chr8;chr8;chr8;chr8	2542	0.146429	0.0591716	1.05128	0.117647	0.0814815	0.000156098	0.000109513	0.020979	0.0131319	0.00944573	0.0112189	0.0154733	0.0115338	0.0111573	0.0118717	0.0128982	0.00923538	0.00825954	0.0058548	0.0094006	0.00862808	0.00566515	0.00512544	0.00579342	0.00332427	0.000419903	0.000195323	0.00101754	0.00127738	0.112172	0.0911681	0.29703	0.301587	0.071875	0.131579	9.59923e-05	0.000194674	0.0128302	0.0163619	0.0105534	0.0103633	0.0118517	0.0142695	0.00690131	0.0118106
ENSG00000083937.10	ENSG00000083937	CHMP2B	chr3;chr3;chr3;chr3;chr3;chr3;chr3;chr3;chr3;chr3;chr3;chr3;chr3;chr3;chr3;chr3;chr3;chr3;chr3;chr3;chr3;chr3;chr3;chr3;chr3;chr3;chr3;chr3;chr3;chr3;chr3;chr3;chr3;chr3;chr3;chr3;chr3;chr3;chr3;chr3;chr3;chr3;chr3;chr3;chr3;chr3;chr3;chr3;chr3	8243	0.167857	0.147929	1.07692	0.183391	0.162963	0.000317578	0.000365043	0.0439161	0.0235809	0.0319016	0.0210038	0.0352263	0.0245309	0.0416036	0.0249221	0.0293242	0.0228804	0.0270109	0.0131148	0.0171258	0.0128617	0.0126454	0.00656416	0.00317931	0.00224976	0.000314928	0.000306937	0.000185008	0.00023225	0.169451	0.133903	0.584158	0.47619	0.146875	0.153509	0.000311975	0.000500591	0.0310943	0.0446583	0.0301878	0.0397464	0.0267543	0.0441975	0.0278024	0.0392318
ENSG00000089682.17	ENSG00000089682	RBM41	chrX;chrX;chrX;chrX;chrX;chrX;chrX;chrX;chrX;chrX;chrX;chrX;chrX;chrX;chrX;chrX;chrX;chrX;chrX;chrX;chrX;chrX;chrX;chrX;chrX;chrX;chrX;chrX;chrX;chrX;chrX;chrX;chrX;chrX;chrX;chrX;chrX;chrX;chrX;chrX;chrX;chrX;chrX;chrX;chrX;chrX;chrX;chrX;chrX;chrX	9177	0.167857	0.156805	0.923077	0.311419	0.22963	0.000215307	0.000292035	0.0601399	0.029229	0.0338621	0.024631	0.040823	0.0219487	0.0268533	0.01886	0.0284423	0.0208004	0.00863159	0.00546448	0.012379	0.00873526	0.0019221	0.0015736	0.00254345	0.00251838	0.000734831	0.000306937	0.000185008	0.000255475	0.202864	0.156695	0.435644	0.547619	0.246875	0.298246	0.000215983	0.000458875	0.0466415	0.0554379	0.022334	0.0342599	0.0268716	0.0425559	0.0162674	0.0289617
ENSG00000132405.19	ENSG00000132405	TBC1D14	chr4;chr4;chr4;chr4;chr4;chr4;chr4;chr4;chr4;chr4;chr4;chr4;chr4;chr4;chr4;chr4;chr4;chr4;chr4;chr4;chr4;chr4;chr4;chr4;chr4;chr4;chr4;chr4;chr4;chr4;chr4;chr4;chr4;chr4;chr4;chr4;chr4;chr4;chr4;chr4;chr4;chr4;chr4;chr4;chr4;chr4;chr4;chr4;chr4;chr4;chr4;chr4;chr4;chr4;chr4;chr4;chr4;chr4;chr4;chr4;chr4;chr4;chr4;chr4;chr4;chr4;chr4;chr4;chr4;chr4;chr4;chr4;chr4;chr4;chr4;chr4;chr4;chr4;chr4;chr4	6260	0.282143	0.189349	1.25641	0.242215	0.203704	0.000629774	0.000693583	0.0534266	0.0494211	0.051506	0.0412484	0.055144	0.0397659	0.052761	0.0385619	0.0464116	0.0396872	0.0114592	0.0100703	0.0167535	0.0155949	0.00212443	0.00229296	0.00339127	0.00194755	0.000787319	0.000362743	0.000339182	0.000301925	0.188544	0.307692	0.594059	0.769841	0.209375	0.289474	0.000415967	0.000945561	0.0356226	0.0610202	0.037796	0.0570593	0.0329735	0.0563202	0.028394	0.041902
chr6.trna123	#N/A	#N/A	Homo_sapiens_tRNA-Val-AAC-6-1	75	1.70361	0.671568	8.74154	0.591003	0.222963	0.00202416	0.00127738	0.266903	0.105089	0.0843112	0.0252079	0.0757317	0.0267688	0.0400586	0.0137366	0.0268317	0.0103836	0.0142272	0.00633646	0.0116465	0.00523044	0.00644613	0.00220619	0.00374735	0.00127363	0.00232207	0.000969641	0.000959884	0.000181155	1.27263	1.22088	3.44149	3.21968	0.368281	0.610395	0.00239525	0.00387054	0.150017	0.258071	0.0594613	0.100038	0.0458284	0.0898384	0.0273114	0.0402362
ENSG00000197217.13	ENSG00000197217	ENTPD4	chr8;chr8;chr8;chr8;chr8;chr8;chr8;chr8;chr8;chr8;chr8;chr8;chr8;chr8;chr8;chr8;chr8;chr8;chr8;chr8;chr8;chr8;chr8;chr8;chr8;chr8;chr8;chr8;chr8;chr8;chr8;chr8;chr8;chr8;chr8;chr8;chr8;chr8;chr8;chr8;chr8;chr8;chr8;chr8;chr8;chr8;chr8;chr8;chr8;chr8;chr8;chr8;chr8;chr8;chr8;chr8;chr8;chr8;chr8;chr8;chr8;chr8;chr8;chr8;chr8;chr8;chr8;chr8;chr8;chr8;chr8;chr8;chr8;chr8;chr8;chr8	7054	0.157143	0.0828402	0.923077	0.16263	0.1	0.000328344	0.000401548	0.0369231	0.0232985	0.0203172	0.0167862	0.0319342	0.0170425	0.0219365	0.0187758	0.0225995	0.0141443	0.00766426	0.0069477	0.00614296	0.00498392	0.00212443	0.00197824	0.00169563	0.0012424	0.000472391	0.00033484	0.000215843	6.96751e-05	0.116945	0.11396	0.316832	0.349206	0.153125	0.114035	0.000303976	0.00044497	0.0203774	0.0317613	0.0179163	0.0227993	0.0190096	0.0270236	0.015873	0.0172538
ENSG00000076043.11	ENSG00000076043	REXO2	chr11;chr11;chr11;chr11;chr11;chr11;chr11;chr11;chr11;chr11;chr11;chr11;chr11;chr11;chr11;chr11;chr11;chr11;chr11;chr11;chr11;chr11;chr11;chr11;chr11;chr11;chr11;chr11;chr11;chr11;chr11;chr11;chr11;chr11;chr11;chr11;chr11;chr11;chr11;chr11;chr11;chr11;chr11;chr11;chr11;chr11;chr11;chr11;chr11;chr11;chr11;chr11;chr11;chr11;chr11;chr11;chr11;chr11;chr11;chr11;chr11;chr11;chr11;chr11;chr11;chr11;chr…	3650	0.135714	0.0887574	0.871795	0.100346	0.0962963	0.000226073	0.000173396	0.019021	0.0100254	0.00855462	0.00624209	0.00987654	0.00740231	0.00794251	0.00564116	0.00716569	0.00624012	0.00587841	0.00359094	0.00539836	0.00551983	0.00212443	0.00188832	0.00148368	0.00110809	0.000524879	0.00058597	0.000154173	0.000116125	0.105012	0.048433	0.346535	0.357143	0.046875	0.0657895	0.00025598	0.000333727	0.0110189	0.0186718	0.00576758	0.0096318	0.00563248	0.0104811	0.0050281	0.00862689
ENSG00000243335.10	ENSG00000243335	KCTD7	chr7;chr7;chr7;chr7;chr7;chr7;chr7;chr7;chr7;chr7;chr7;chr7;chr7;chr7;chr7;chr7;chr7;chr7;chr7;chr7;chr7;chr7;chr7;chr7;chr7;chr7;chr7;chr7;chr7;chr7;chr7;chr7;chr7;chr7;chr7;chr7;chr7;chr7;chr7;chr7;chr7;chr7;chr7;chr7;chr7;chr7;chr7	6560	0.0964286	0.0236686	0.692308	0.16955	0.062963	0.000107654	0.000109513	0.0218182	0.0179328	0.0180004	0.0108815	0.0235391	0.0115338	0.0204236	0.0101036	0.0206151	0.0148099	0.00394375	0.00249805	0.00893522	0.00857449	0.000708144	0.00071936	0.00240215	0.00191397	0.000472391	0.000111613	0.000370016	0.00023225	0.100239	0.0541311	0.227723	0.150794	0.084375	0.0394737	0.000159987	0.000194674	0.0224906	0.013667	0.0143576	0.00999756	0.0164281	0.0128804	0.0105491	0.0098593
chr6.trna13	#N/A	#N/A	Homo_sapiens_tRNA-Lys-CTT-2-4	76	100.566	63.5059	725.931	79.3217	73.6874	0.157806	0.171448	3.81674	2.01482	3.24985	1.32914	3.94127	1.31748	2.94983	0.858005	2.26825	1.19421	2.99741	1.88729	3.13707	1.8796	2.60857	1.56443	1.95055	1.06092	1.46369	0.661404	0.5386	0.457004	77.7709	73.1449	266.459	227.769	53.7422	55.7114	0.157383	0.225453	2.86334	2.86702	2.63212	2.26711	2.44789	2.04115	1.83646	1.87715
chr6.trna131	#N/A	#N/A	Homo_sapiens_tRNA-Ser-GCT-4-1	85	18.0761	10.9088	134.931	17.4134	14.0782	0.026129	0.0273504	0.852288	0.423406	0.62661	0.251852	0.70745	0.251812	0.637474	0.150863	0.460739	0.222429	0.642601	0.348989	0.657102	0.357075	0.635862	0.318958	0.513621	0.223895	0.388849	0.155381	0.195578	0.140075	13.6546	14.0514	51.7856	47.4346	10.7376	11.4827	0.0260178	0.0416278	0.626424	0.805494	0.614493	0.512942	0.466584	0.440681	0.364728	0.460234
ENSG00000170264.13	ENSG00000170264	FAM161A	chr2;chr2;chr2;chr2;chr2;chr2;chr2;chr2;chr2;chr2;chr2;chr2;chr2;chr2;chr2;chr2;chr2;chr2;chr2;chr2;chr2;chr2;chr2;chr2;chr2;chr2;chr2;chr2;chr2;chr2;chr2;chr2;chr2;chr2;chr2;chr2	5258	0.0607143	0.0532544	0.333333	0.124567	0.0777778	0.000226073	0.000118639	0.0111888	0.00875459	0.0105151	0.0065795	0.0100412	0.00869341	0.00850983	0.00513598	0.0103627	0.00765455	0.00357169	0.00202966	0.00465376	0.00418006	0.000404654	0.00031472	0.000847817	0.000369363	0.000209952	0.000139517	0.000154173	4.64501e-05	0.0596659	0.0541311	0.128713	0.230159	0.103125	0.105263	0.000175986	0.000180769	0.010717	0.00962464	0.0076083	0.00548647	0.00586717	0.00732416	0.00650695	0.00595666
ENSG00000184465.16	ENSG00000184465	WDR27	chr6;chr6;chr6;chr6;chr6;chr6;chr6;chr6;chr6;chr6;chr6;chr6;chr6;chr6;chr6;chr6;chr6;chr6;chr6;chr6;chr6;chr6;chr6;chr6;chr6;chr6;chr6;chr6;chr6;chr6;chr6;chr6;chr6;chr6;chr6;chr6;chr6;chr6;chr6;chr6;chr6;chr6;chr6;chr6;chr6;chr6;chr6;chr6;chr6;chr6;chr6;chr6;chr6;chr6;chr6;chr6;chr6;chr6;chr6;chr6;chr6;chr6;chr6;chr6;chr6;chr6;chr6;chr6;chr6;chr6;chr6;chr6;chr6;chr6;chr6;chr6;chr6;chr6;chr6;chr6…	12610	0.192857	0.12426	1.10256	0.515571	0.322222	0.000505972	0.000346791	0.0444755	0.0252753	0.0279808	0.0155209	0.0276543	0.014116	0.0266641	0.0142292	0.0218278	0.010733	0.0072178	0.00359094	0.0107036	0.00787781	0.00202327	0.00085424	0.00402713	0.00204829	0.000944783	0.000446453	0.000616694	0.000441276	0.188544	0.193732	0.712871	0.579365	0.375	0.464912	0.000431965	0.000959466	0.0268679	0.0388835	0.0191435	0.021702	0.0256982	0.0280338	0.0121266	0.0174592
ENSG00000174886.14	ENSG00000174886	NDUFA11	chr19;chr19;chr19;chr19;chr19;chr19;chr19;chr19;chr19;chr19;chr19;chr19;chr19;chr19;chr19;chr19;chr19;chr19;chr19;chr19;chr19;chr19;chr19;chr19;chr19	4839	0.0607143	0.100592	0.410256	0.100346	0.0925926	0.000392936	0.000383296	0.0223776	0.0145439	0.0103368	0.00565162	0.00839506	0.00740231	0.00794251	0.00513598	0.0090398	0.00432648	0.00513431	0.00366901	0.00400223	0.00493033	0.00384421	0.00355184	0.00381518	0.00174608	0.000892295	0.00066968	0.000555025	0.000464501	0.0906921	0.0968661	0.0891089	0.230159	0.065625	0.0526316	0.000199984	0.000458875	0.0114717	0.0196343	0.0076083	0.0096318	0.00891809	0.00871322	0.00650695	0.00708637
ENSG00000197448.14	ENSG00000197448	GSTK1	chr7;chr7;chr7;chr7;chr7;chr7;chr7;chr7;chr7;chr7;chr7;chr7;chr7;chr7;chr7;chr7;chr7;chr7;chr7;chr7;chr7;chr7;chr7;chr7;chr7;chr7;chr7;chr7;chr7;chr7;chr7;chr7;chr7;chr7;chr7;chr7;chr7;chr7;chr7;chr7;chr7;chr7;chr7;chr7;chr7;chr7;chr7;chr7;chr7;chr7;chr7;chr7;chr7;chr7	4214	0.167857	0.112426	1.07692	0.256055	0.2	0.000371405	0.000483683	0.0159441	0.0125671	0.0135448	0.00911008	0.0118519	0.00877948	0.0121029	0.00833544	0.0111344	0.00956818	0.00461344	0.00429352	0.00660834	0.0073955	0.00455235	0.0040464	0.00416843	0.00419731	0.000419903	0.00058597	0.000709198	0.000673526	0.121718	0.111111	0.50495	0.285714	0.190625	0.20614	0.00037597	0.00044497	0.0116226	0.0127045	0.00638115	0.00719337	0.00821403	0.00719788	0.00630977	0.00647017
chr6.trna136	#N/A	#N/A	Homo_sapiens_tRNA-Gly-GCC-2-3	74	56.5728	33.3479	473.853	71.113	54.3786	0.103483	0.0950194	2.93597	1.57578	2.50965	1.11309	2.74613	1.21333	2.30793	0.735233	1.9261	0.982717	2.76216	1.5449	2.42073	1.51784	1.84488	1.29961	1.73091	0.872062	0.725436	0.360318	0.738607	0.550314	45.9953	42.2985	156.409	138.371	44.8716	40.8392	0.0966484	0.135579	2.18404	2.87034	2.21704	2.15586	1.75537	2.01024	1.58966	1.90118
ENSG00000115652.15	ENSG00000115652	UXS1	chr2;chr2;chr2;chr2;chr2;chr2;chr2;chr2;chr2;chr2;chr2;chr2;chr2;chr2;chr2;chr2;chr2;chr2;chr2;chr2;chr2;chr2;chr2;chr2;chr2;chr2;chr2;chr2;chr2;chr2;chr2;chr2;chr2;chr2;chr2;chr2;chr2;chr2;chr2;chr2;chr2;chr2;chr2;chr2;chr2;chr2;chr2;chr2;chr2;chr2;chr2;chr2;chr2;chr2;chr2;chr2;chr2;chr2;chr2;chr2;chr2;chr2;chr2;chr2;chr2;chr2;chr2;chr2;chr2;chr2;chr2;chr2;chr2;chr2;chr2;chr2;chr2;chr2;chr2;chr2…	6980	0.0892857	0.0739645	0.589744	0.0968858	0.0555556	0.000269134	0.000191648	0.0257343	0.0155323	0.0180004	0.0123998	0.0213992	0.0108452	0.0164523	0.0127136	0.0111344	0.00790415	0.00483667	0.0039032	0.00446761	0.0028403	0.00222559	0.00107904	0.00120107	0.000537255	0.000419903	0.00025113	0.000185008	0.000116125	0.052506	0.048433	0.148515	0.214286	0.078125	0.0394737	0.000183985	0.000305917	0.0181132	0.0223292	0.00981716	0.0128018	0.011265	0.0143958	0.00946466	0.0115025
ENSG00000204946.10	ENSG00000204946	ZNF783	chr7;chr7;chr7;chr7;chr7;chr7;chr7;chr7;chr7;chr7;chr7;chr7;chr7;chr7;chr7;chr7;chr7;chr7;chr7;chr7;chr7;chr7;chr7;chr7;chr7;chr7;chr7;chr7;chr7;chr7;chr7;chr7;chr7;chr7;chr7;chr7;chr7;chr7;chr7;chr7;chr7;chr7;chr7;chr7;chr7;chr7;chr7	6723	0.128571	0.0887574	0.717949	0.200692	0.114815	0.000344492	0.000292035	0.0464336	0.0309235	0.0329709	0.0186419	0.0319342	0.021088	0.0285552	0.0150711	0.0264579	0.0166403	0.00610164	0.00507416	0.00856292	0.00669882	0.00171978	0.0017984	0.00141303	0.00164534	0.000314928	0.00016742	0.000185008	0.0001858	0.105012	0.116809	0.217822	0.230159	0.090625	0.166667	0.000311975	0.000375443	0.0336604	0.0496631	0.0269972	0.0412095	0.0262849	0.0359894	0.0129153	0.0271131
ENSG00000169554.23	ENSG00000169554	ZEB2	chr2;chr2;chr2;chr2;chr2;chr2;chr2;chr2;chr2;chr2;chr2;chr2;chr2;chr2;chr2;chr2;chr2;chr2;chr2;chr2;chr2;chr2;chr2;chr2;chr2;chr2;chr2;chr2;chr2;chr2;chr2;chr2;chr2;chr2;chr2;chr2;chr2;chr2;chr2;chr2;chr2;chr2;chr2;chr2;chr2;chr2;chr2;chr2;chr2;chr2;chr2;chr2;chr2;chr2;chr2;chr2;chr2;chr2;chr2;chr2;chr2;chr2;chr2;chr2;chr2;chr2;chr2;chr2;chr2;chr2;chr2;chr2;chr2;chr2;chr2;chr2;chr2;chr2;chr2;chr2…	26151	0.257143	0.115385	1.25641	0.439446	0.266667	0.000446763	0.0004198	0.073007	0.0450438	0.0347532	0.022016	0.0329218	0.0209158	0.0206127	0.0126295	0.0144416	0.0118978	0.00305082	0.00296643	0.00428146	0.00267953	0.0011128	0.00085424	0.00120107	0.000537255	0.000734831	0.000306937	0.000246678	0.000301925	0.176611	0.236467	0.485149	0.626984	0.296875	0.258772	0.000263979	0.000806508	0.0514717	0.0787295	0.0258927	0.0348695	0.019479	0.0363682	0.0109435	0.0217726
ENSG00000198399.16	ENSG00000198399	ITSN2	chr2;chr2;chr2;chr2;chr2;chr2;chr2;chr2;chr2;chr2;chr2;chr2;chr2;chr2;chr2;chr2;chr2;chr2;chr2;chr2;chr2;chr2;chr2;chr2;chr2;chr2;chr2;chr2;chr2;chr2;chr2;chr2;chr2;chr2;chr2;chr2;chr2;chr2;chr2;chr2;chr2;chr2;chr2;chr2;chr2;chr2;chr2;chr2;chr2;chr2;chr2;chr2;chr2;chr2;chr2;chr2;chr2;chr2;chr2;chr2;chr2;chr2;chr2;chr2;chr2;chr2;chr2;chr2;chr2;chr2;chr2;chr2;chr2;chr2;chr2;chr2;chr2;chr2;chr2;chr2…	11841	0.189286	0.136095	0.564103	0.141869	0.144444	0.000290665	0.000191648	0.0383217	0.0176504	0.0226341	0.0144243	0.0283128	0.0139439	0.0270424	0.0193652	0.022379	0.0139779	0.00900365	0.00530835	0.00949367	0.00643087	0.00242792	0.00170848	0.0026141	0.00177966	0.000629855	0.00033484	0.000123339	0.000255475	0.0954654	0.0997151	0.237624	0.222222	0.115625	0.105263	0.00025598	0.000556212	0.0175094	0.0275265	0.0181617	0.0197513	0.0158414	0.0234878	0.0145913	0.0159187
chr6.trna140	#N/A	#N/A	Homo_sapiens_tRNA-Val-AAC-1-5	76	45.901	23.4857	331.82	38.241	25.0903	0.0368093	0.0398139	1.1052	0.451775	0.877856	0.274595	0.97146	0.293524	0.78954	0.21111	0.627055	0.253033	1.13634	0.515534	1.04839	0.489498	1.0404	0.391222	0.706448	0.277222	0.439508	0.134828	0.196172	0.113602	35.6192	28.2477	109.97	93.3069	24.9391	23.2268	0.0399724	0.0517315	0.84627	0.836499	0.835055	0.618042	0.659608	0.597644	0.54109	0.527626
chr6.trna142	#N/A	#N/A	Homo_sapiens_tRNA-Leu-TAA-2-1	86	1.73879	0.199704	10.7492	0.539619	0.127148	0.00243012	0.000458677	0.122179	0.0076052	0.0888362	0.00770898	0.0847111	0.00872267	0.0734418	0.00279279	0.057761	0.00383476	0.0498609	0.00546682	0.0442228	0.00462111	0.0274133	0.00251102	0.0237071	0.00201605	0.0056477	0.000342095	0.0043813	0.000666791	1.22475	0.951254	3.68693	2.73762	0.341531	0.327763	0.00214191	0.00299075	0.0835336	0.0762214	0.0827463	0.0557669	0.0638477	0.0514699	0.0520743	0.0455695
ENSG00000134152.11	ENSG00000134152	KATNBL1	chr15;chr15;chr15;chr15;chr15;chr15;chr15;chr15;chr15;chr15;chr15;chr15;chr15;chr15;chr15;chr15;chr15;chr15;chr15;chr15;chr15;chr15;chr15;chr15;chr15;chr15;chr15;chr15;chr15;chr15;chr15;chr15;chr15;chr15;chr15;chr15;chr15;chr15;chr15;chr15;chr15;chr15;chr15;chr15;chr15;chr15;chr15;chr15;chr15;chr15;chr15;chr15;chr15;chr15;chr15;chr15;chr15;chr15;chr15;chr15;chr15;chr15;chr15;chr15;chr15;chr15;chr…	7311	0.0714286	0.0295858	0.461538	0.16263	0.0925926	0.000166863	0.000155143	0.031049	0.0193448	0.0172875	0.0148461	0.015144	0.0153211	0.0196672	0.0133872	0.0163157	0.0108994	0.00379493	0.00413739	0.00558451	0.0039657	0.000708144	0.00049456	0.00113042	0.000369363	0.000472391	8.371e-05	0.000154173	2.3225e-05	0.0668258	0.0997151	0.108911	0.206349	0.05625	0.0657895	0.000103992	0.000264201	0.0184151	0.025794	0.0150939	0.0191417	0.0147853	0.024498	0.0112393	0.0141727
ENSG00000004779.10	ENSG00000004779	NDUFAB1	chr16;chr16;chr16;chr16;chr16;chr16;chr16;chr16;chr16;chr16;chr16;chr16;chr16;chr16;chr16;chr16;chr16;chr16;chr16;chr16;chr16;chr16;chr16	1548	0.267857	0.16568	1.46154	0.0968858	0.0888889	0.00036064	0.0006297	0.0313287	0.026405	0.0286936	0.0274146	0.0350617	0.0222069	0.0448185	0.0303107	0.0280013	0.0277893	0.0299874	0.0234973	0.0228965	0.0224544	0.0273141	0.0186584	0.0120107	0.0101743	0.000682343	0.000641777	0.00052419	0.000255475	0.186158	0.0997151	0.584158	0.484127	0.103125	0.0701754	0.000415967	0.000639644	0.0295849	0.026564	0.0224567	0.0315777	0.0246421	0.0298017	0.0249433	0.0351238
ENSG00000135597.19	ENSG00000135597	REPS1	chr6;chr6;chr6;chr6;chr6;chr6;chr6;chr6;chr6;chr6;chr6;chr6;chr6;chr6;chr6;chr6;chr6;chr6;chr6;chr6;chr6;chr6;chr6;chr6;chr6;chr6;chr6;chr6;chr6;chr6;chr6;chr6;chr6;chr6;chr6;chr6;chr6;chr6;chr6;chr6;chr6;chr6;chr6;chr6;chr6;chr6;chr6;chr6;chr6;chr6;chr6;chr6;chr6;chr6;chr6;chr6;chr6;chr6;chr6;chr6;chr6;chr6;chr6;chr6;chr6;chr6;chr6;chr6;chr6;chr6;chr6;chr6;chr6;chr6;chr6;chr6;chr6;chr6;chr6;chr6…	9602	0.307143	0.201183	2.20513	0.384083	0.355556	0.000764341	0.000711835	0.078042	0.0402429	0.049902	0.0300295	0.0569547	0.0302978	0.0538956	0.0323314	0.0489472	0.033031	0.0200164	0.0117877	0.0208488	0.0197749	0.00273141	0.0017984	0.00847817	0.00540613	0.00152215	0.000558067	0.00123339	0.0014864	0.274463	0.333333	0.475248	0.801587	0.28125	0.359649	0.000343972	0.00068136	0.045283	0.0642926	0.0413548	0.0514509	0.0448252	0.0582144	0.0302672	0.0474479
ENSG00000168807.17	ENSG00000168807	SNTB2	chr16;chr16;chr16;chr16;chr16;chr16;chr16;chr16;chr16;chr16;chr16;chr16;chr16;chr16;chr16;chr16;chr16;chr16;chr16;chr16;chr16;chr16;chr16;chr16;chr16;chr16;chr16;chr16	9857	0.232143	0.142012	2.02564	0.221453	0.2	0.000414466	0.000392422	0.0634965	0.0468794	0.0440207	0.0315479	0.0446091	0.0309864	0.0468986	0.0330892	0.0385845	0.0294534	0.0136171	0.0088993	0.0160089	0.00857449	0.00171978	0.00130384	0.00162498	0.00137672	0.000839807	0.000446453	0.000277512	0.000348375	0.188544	0.119658	0.633663	0.68254	0.240625	0.122807	0.000463963	0.000667455	0.0335094	0.0421559	0.033501	0.0381614	0.0343816	0.0433135	0.0275067	0.0306049
ENSG00000104763.20	ENSG00000104763	ASAH1	chr8;chr8;chr8;chr8;chr8;chr8;chr8;chr8;chr8;chr8;chr8;chr8;chr8;chr8;chr8;chr8;chr8;chr8;chr8;chr8;chr8;chr8;chr8;chr8;chr8;chr8;chr8;chr8;chr8;chr8;chr8;chr8;chr8;chr8;chr8;chr8;chr8;chr8;chr8;chr8;chr8;chr8;chr8;chr8;chr8;chr8;chr8;chr8;chr8;chr8;chr8;chr8;chr8;chr8;chr8;chr8;chr8;chr8;chr8;chr8;chr8;chr8;chr8;chr8;chr8;chr8;chr8;chr8;chr8;chr8;chr8;chr8;chr8;chr8;chr8;chr8;chr8;chr8;chr8;chr8…	15378	0.0857143	0.0532544	0.769231	0.0726644	0.0814815	0.00013995	0.000118639	0.00811189	0.00550692	0.00677241	0.00649515	0.00872428	0.00318471	0.00453858	0.00547276	0.0045199	0.00582411	0.00297641	0.00468384	0.00511914	0.00482315	0.00273141	0.00310224	0.00240215	0.00238407	0.000524879	0.000279033	0.000339182	0.000301925	0.0739857	0.108262	0.267327	0.277778	0.11875	0.0657895	0.000231981	0.00020858	0.00724528	0.0102021	0.00478586	0.00475494	0.00328561	0.00669276	0.00305629	0.00575126
chr6.trna148	#N/A	#N/A	Homo_sapiens_tRNA-Leu-CAA-2-1	111	39.6018	22.077	301.845	30.944	25.0795	0.0575318	0.058846	1.83204	0.718153	1.43942	0.45433	1.56592	0.468503	1.44091	0.381738	1.08151	0.450042	1.34191	0.61968	1.34618	0.668303	1.37245	0.574015	0.949957	0.437052	0.820464	0.328821	0.254659	0.228489	30.2096	32.8165	110.973	109.268	19.9515	23.3835	0.0651906	0.0971509	1.31203	1.51179	1.28464	1.13191	1.02292	1.13754	0.884849	1.01798
chr6.trna149	#N/A	#N/A	Homo_sapiens_tRNA-Leu-CAA-3-1	110	51.6387	26.9131	383.673	37.8616	29.4554	0.0774776	0.0749527	2.00162	0.812752	1.63066	0.52907	1.79725	0.550353	1.61538	0.478234	1.28913	0.553448	1.6791	0.783585	1.58274	0.815333	1.62803	0.724407	1.17417	0.551695	0.983193	0.397902	0.313221	0.277491	39.488	42.591	139.399	138.681	24.507	27.6523	0.0854649	0.132703	1.47651	1.78043	1.50787	1.38185	1.20047	1.31682	1.08353	1.2437
ENSG00000136122.18	ENSG00000136122	BORA	chr13;chr13;chr13;chr13;chr13;chr13;chr13;chr13;chr13;chr13;chr13;chr13;chr13;chr13;chr13;chr13;chr13;chr13;chr13;chr13;chr13;chr13;chr13;chr13;chr13;chr13;chr13;chr13;chr13;chr13;chr13;chr13;chr13;chr13;chr13;chr13;chr13;chr13;chr13;chr13;chr13;chr13;chr13;chr13;chr13;chr13;chr13;chr13;chr13;chr13;chr13;chr13;chr13;chr13;chr13;chr13;chr13;chr13;chr13;chr13;chr13;chr13;chr13;chr13;chr13;chr13;chr…	3189	0.171429	0.130178	1.58974	0.176471	0.0925926	0.000371405	0.000328539	0.0531469	0.0422197	0.0376047	0.0332349	0.0439506	0.0358065	0.0310136	0.0271954	0.0331827	0.0263749	0.00878042	0.00850898	0.00791139	0.0112004	0.00101163	0.00107904	0.00098912	0.00134314	0.000734831	0.00041855	0.000246678	0.000162575	0.145585	0.133903	0.405941	0.547619	0.128125	0.100877	0.000287977	0.000166864	0.0350189	0.0446583	0.032642	0.0303584	0.0299226	0.0471019	0.0199152	0.025778
ENSG00000139436.22	ENSG00000139436	GIT2	chr12;chr12;chr12;chr12;chr12;chr12;chr12;chr12;chr12;chr12;chr12;chr12;chr12;chr12;chr12;chr12;chr12;chr12;chr12;chr12;chr12;chr12;chr12;chr12;chr12;chr12;chr12;chr12;chr12;chr12;chr12;chr12;chr12;chr12;chr12;chr12;chr12;chr12;chr12;chr12;chr12;chr12;chr12;chr12;chr12;chr12;chr12;chr12;chr12;chr12;chr12;chr12;chr12;chr12;chr12;chr12;chr12;chr12;chr12;chr12;chr12;chr12;chr12;chr12;chr12;chr12;chr…	13524	0.125	0.100592	0.794872	0.224913	0.2	0.000371405	0.000228152	0.0366434	0.0248517	0.0301194	0.0180515	0.0375309	0.0172147	0.0234493	0.0143976	0.0199537	0.0132291	0.00453903	0.0028103	0.00772524	0.00444802	0.000505817	0.00071936	0.00134238	0.00104093	0.000472391	0.000279033	0.000277512	0.00032515	0.114558	0.125356	0.485149	0.373016	0.178125	0.179825	0.00024798	0.000570117	0.0273208	0.0333013	0.0202479	0.0212143	0.0207698	0.029928	0.0132111	0.0179727
ENSG00000171004.19	ENSG00000171004	HS6ST2	chrX;chrX;chrX;chrX;chrX;chrX;chrX;chrX;chrX;chrX;chrX;chrX;chrX;chrX;chrX;chrX;chrX;chrX;chrX;chrX;chrX;chrX;chrX;chrX;chrX;chrX;chrX	5122	0.128571	0.12426	1.15385	0.214533	0.133333	0.00030143	0.0004198	0.0338462	0.0213217	0.0347532	0.0186419	0.0289712	0.0221208	0.0363086	0.0253431	0.0341748	0.021466	0.0220999	0.0138954	0.0243857	0.0167203	0.00768842	0.00521536	0.00918468	0.00308922	0.000734831	0.00033484	0.000154173	0.0001858	0.121718	0.128205	0.415842	0.587302	0.175	0.197368	0.000239981	0.000597928	0.0203774	0.0327238	0.0267517	0.0316996	0.0218259	0.0372522	0.0248447	0.0363562
chr6.trna152	#N/A	#N/A	Homo_sapiens_tRNA-Asp-GTC-3-1	75	8.41786	3.78047	48.1033	6.63419	6.3437	0.0191913	0.011092	0.331357	0.139389	0.128294	0.0533311	0.151085	0.0510888	0.121409	0.0328079	0.0854371	0.0325385	0.0712583	0.0352865	0.0916884	0.0447926	0.0964168	0.0315934	0.0580684	0.0230456	0.02289	0.0122535	0.0210925	0.0177353	6.08477	5.98846	18.5213	19.2768	4.01331	5.02728	0.0168259	0.0248645	0.249522	0.304718	0.134554	0.134489	0.099939	0.108259	0.0666923	0.0829948
ENSG00000291091.1	ENSG00000291091	SDHAP4	chr3;chr3;chr3;chr3;chr3;chr3;chr3;chr3;chr3;chr3;chr3;chr3;chr3;chr3;chr3;chr3;chr3;chr3;chr3;chr3;chr3;chr3;chr3;chr3;chr3;chr3;chr3;chr3;chr3;chr3;chr3;chr3;chr3;chr3;chr3;chr3;chr3;chr3;chr3;chr3;chr3;chr3;chr3;chr3;chr3;chr3;chr3;chr3;chr3;chr3;chr3;chr3;chr3;chr3;chr3;chr3;chr3;chr3;chr3;chr3;chr3;chr3;chr3;chr3;chr3;chr3;chr3;chr3;chr3;chr3;chr3;chr3;chr3;chr3;chr3;chr3;chr3;chr3;chr3;chr3…	5255	0.0607143	0.0414201	0.410256	0.0865052	0.0296296	5.38268e-05	1.82522e-05	0.0234965	0.0155323	0.0101586	0.00582033	0.0106996	0.00636943	0.00832073	0.00496758	0.00727593	0.00424328	0.00171144	0.00171741	0.00120998	0.00257235	0.000404654	0.00040464	0.000141303	0.000167892	0.000157464	0.000195323	9.25041e-05	0.000209025	0.0310263	0.02849	0.029703	0.198413	0.05625	0.0307018	8.7993e-05	8.34318e-05	0.016	0.0179018	0.00859001	0.00926603	0.00868341	0.0130067	0.00463374	0.00739447
chr6.trna154	#N/A	#N/A	Homo_sapiens_tRNA-Gln-CTG-2-1	75	153.644	76.499	1214.47	142.811	86.6324	0.12729	0.151749	5.69915	2.21743	4.90149	1.38621	4.98517	1.44496	4.8176	1.19489	4.00444	1.50663	4.96311	2.1709	4.48133	2.00123	4.09678	1.7994	3.61834	1.35424	2.01933	0.751758	1.222	0.70151	129.653	121.785	409.35	420.508	94.6435	88.5786	0.145932	0.289714	4.30915	5.29785	4.42903	4.29845	3.55015	3.99282	3.47	4.10093
chr6.trna155	#N/A	#N/A	Homo_sapiens_tRNA-Ser-AGA-1-1	85	57.6451	29.9058	460.997	55.6363	44.8538	0.0798033	0.0841669	2.25175	0.842501	2.09268	0.709867	2.41942	0.666756	2.45498	0.518388	1.8815	0.746948	1.96308	0.862393	1.83345	0.949364	2.11593	0.894602	1.5948	0.662768	1.00797	0.391476	0.661048	0.482966	47.1734	43.2953	160.896	154.501	33.7769	31.5837	0.0785869	0.147179	1.81154	1.68068	2.0743	1.56788	1.80081	1.60519	1.45232	1.50854
ENSG00000197555.10	ENSG00000197555	SIPA1L1	chr14;chr14;chr14;chr14;chr14;chr14;chr14;chr14;chr14;chr14;chr14;chr14;chr14;chr14;chr14;chr14;chr14;chr14;chr14;chr14;chr14;chr14;chr14;chr14;chr14;chr14;chr14;chr14;chr14;chr14;chr14;chr14;chr14;chr14;chr14;chr14;chr14;chr14;chr14;chr14;chr14;chr14;chr14;chr14;chr14;chr14;chr14;chr14;chr14;chr14;chr14;chr14;chr14;chr14;chr14;chr14;chr14;chr14;chr14;chr14;chr14;chr14;chr14;chr14;chr14;chr14;chr…	12412	0.178571	0.112426	0.820513	0.193772	0.103704	0.000349874	0.00037417	0.031049	0.027111	0.0269114	0.0197385	0.0312757	0.0238423	0.0304463	0.0202071	0.02282	0.0181379	0.0120545	0.00796253	0.00902829	0.00600214	0.00222559	0.0017984	0.00141303	0.00161177	0.000787319	0.00041855	0.000370016	0.00023225	0.183771	0.185185	0.475248	0.357143	0.13125	0.144737	0.000295976	0.000639644	0.0250566	0.0433109	0.0239293	0.0335284	0.0267543	0.0387675	0.0216898	0.0314265
ENSG00000150768.17	ENSG00000150768	DLAT	chr11;chr11;chr11;chr11;chr11;chr11;chr11;chr11;chr11;chr11;chr11;chr11;chr11;chr11;chr11;chr11;chr11;chr11;chr11;chr11;chr11;chr11;chr11;chr11;chr11;chr11;chr11;chr11;chr11;chr11;chr11;chr11;chr11;chr11;chr11;chr11;chr11;chr11;chr11;chr11;chr11;chr11;chr11;chr11;chr11;chr11;chr11;chr11;chr11;chr11;chr11;chr11;chr11;chr11;chr11;chr11;chr11;chr11;chr11;chr11;chr11;chr11;chr11;chr11;chr11;chr11;chr…	7550	0.425	0.310651	2.71795	0.224913	0.137037	0.000559799	0.000657078	0.0732867	0.0492799	0.0720014	0.0473218	0.0730864	0.0463075	0.063351	0.0489181	0.0632786	0.043348	0.042265	0.0253708	0.0345309	0.0243837	0.0108245	0.00624944	0.0110216	0.00466741	0.000892295	0.000697584	0.000555025	0.000487726	0.298329	0.293447	1	1.01587	0.1375	0.131579	0.000919926	0.00109852	0.0510189	0.0592878	0.0517855	0.0586442	0.0537433	0.0731153	0.050281	0.0601828
ENSG00000174197.19	ENSG00000174197	MGA	chr15;chr15;chr15;chr15;chr15;chr15;chr15;chr15;chr15;chr15;chr15;chr15;chr15;chr15;chr15;chr15;chr15;chr15;chr15;chr15;chr15;chr15;chr15;chr15;chr15;chr15;chr15;chr15;chr15;chr15;chr15;chr15;chr15;chr15;chr15;chr15;chr15;chr15;chr15;chr15;chr15;chr15;chr15;chr15;chr15;chr15;chr15;chr15;chr15;chr15;chr15;chr15;chr15;chr15;chr15;chr15;chr15;chr15;chr15;chr15;chr15;chr15;chr15;chr15;chr15;chr15;chr…	20074	0.828571	0.591716	3.89744	0.67474	0.637037	0.00118419	0.00138717	0.12979	0.120446	0.109963	0.103332	0.121152	0.111379	0.123298	0.10474	0.10065	0.0941842	0.03155	0.025605	0.0317386	0.0317792	0.0060698	0.00593472	0.00720644	0.00523824	0.00146966	0.00200904	0.000832537	0.0012077	0.486874	0.578348	1.62376	1.69841	0.45625	0.692982	0.000967923	0.00171035	0.105811	0.153802	0.109829	0.119849	0.10866	0.133855	0.0732525	0.105987
ENSG00000247828.10	ENSG00000247828	TMEM161B-DT	chr5;chr5;chr5;chr5;chr5;chr5;chr5;chr5;chr5;chr5;chr5;chr5;chr5;chr5;chr5;chr5;chr5;chr5;chr5;chr5;chr5;chr5;chr5;chr5;chr5;chr5;chr5;chr5;chr5;chr5;chr5;chr5;chr5;chr5;chr5;chr5;chr5;chr5;chr5;chr5;chr5;chr5;chr5;chr5;chr5;chr5;chr5;chr5;chr5;chr5;chr5;chr5;chr5;chr5;chr5;chr5;chr5;chr5;chr5;chr5;chr5;chr5;chr5;chr5;chr5;chr5;chr5;chr5;chr5;chr5;chr5;chr5;chr5;chr5;chr5;chr5;chr5;chr5;chr5;chr5…	35212	0.271429	0.204142	2.05128	0.429066	0.27037	0.000349874	0.000438052	0.103217	0.0516803	0.0377829	0.0192324	0.0454321	0.0182475	0.0255295	0.013724	0.0298754	0.0146435	0.00572959	0.00351288	0.00865599	0.00600214	0.00171978	0.00103408	0.0027554	0.00100735	0.00162713	0.000613874	0.000678363	0.000209025	0.210024	0.31339	0.861386	0.880952	0.315625	0.377193	0.000295976	0.00118195	0.0659623	0.100674	0.0306786	0.0398683	0.031448	0.0505114	0.0117322	0.0248537
chr6.trna160	#N/A	#N/A	Homo_sapiens_tRNA-Val-CAC-2-1	76	96.4676	37.766	739.117	76.1468	39.4959	0.102722	0.0847992	2.09189	0.735277	1.68133	0.503079	1.89158	0.503025	1.56676	0.366482	1.23341	0.466402	2.23907	0.932404	2.06286	0.874509	1.95781	0.712992	1.51123	0.503555	0.771319	0.206964	0.532675	0.235348	74.1584	66.5985	253.699	237.513	48.6498	49.061	0.108045	0.149164	1.67319	1.79081	1.72642	1.36437	1.2998	1.2506	1.18417	1.29032
ENSG00000115282.21	ENSG00000115282	TTC31	chr2;chr2;chr2;chr2;chr2;chr2;chr2;chr2;chr2;chr2;chr2;chr2;chr2;chr2;chr2;chr2;chr2;chr2;chr2;chr2;chr2;chr2;chr2;chr2;chr2;chr2;chr2;chr2;chr2;chr2;chr2;chr2;chr2;chr2;chr2;chr2;chr2;chr2;chr2;chr2;chr2;chr2;chr2;chr2;chr2;chr2;chr2;chr2;chr2;chr2;chr2;chr2;chr2;chr2;chr2;chr2;chr2;chr2;chr2;chr2;chr2;chr2;chr2;chr2;chr2;chr2;chr2;chr2;chr2;chr2;chr2;chr2;chr2;chr2;chr2;chr2;chr2;chr2;chr2;chr2…	4767	0.0928571	0.0591716	0.333333	0.103806	0.185185	0.000156098	0.000136891	0.0159441	0.0124259	0.0167528	0.0108815	0.02107	0.0111895	0.0124811	0.00631473	0.0125675	0.00906897	0.00334846	0.0019516	0.00595681	0.00326902	0.00091047	0.00058448	0.00190759	0.00087304	0.00026244	8.371e-05	0.000277512	0.000162575	0.102625	0.11396	0.0891089	0.166667	0.11875	0.122807	8.7993e-05	0.000292011	0.0146415	0.0221367	0.0126396	0.0167032	0.0144332	0.0179316	0.00719708	0.0141727
chr6.trna162	#N/A	#N/A	Homo_sapiens_tRNA-Ile-AAT-5-3	77	46.9755	25.2217	341.102	44.7511	36.3884	0.0596332	0.0678011	2.60245	1.1767	2.08011	0.69955	2.37456	0.756392	2.19169	0.513176	1.62288	0.716204	1.77894	0.858029	1.7916	0.983829	1.92395	0.798592	1.25015	0.580132	0.935917	0.344419	0.376734	0.321761	37.1434	35.7179	127.657	128.016	29.2937	31.3368	0.0608508	0.0942525	1.94632	2.16502	1.9902	1.62674	1.67686	1.59036	1.27414	1.38543
ENSG00000198863.8	ENSG00000198863	RUNDC1	chr17;chr17;chr17;chr17;chr17;chr17;chr17;chr17;chr17;chr17	6209	0.0821429	0.056213	0.769231	0.148789	0.0740741	0.000183011	0.000191648	0.0416783	0.0355832	0.0251292	0.0222691	0.0284774	0.0197108	0.0225038	0.0165025	0.0232609	0.0171395	0.008706	0.00546448	0.0094006	0.00809218	0.00121396	0.00211312	0.00353257	0.00379437	0.000209952	0.000111613	3.08347e-05	4.64501e-05	0.102625	0.037037	0.326733	0.222222	0.10625	0.0394737	0.000143988	0.000152958	0.0224906	0.0225217	0.0192662	0.0147525	0.0213565	0.0242455	0.0142956	0.0128376
ENSG00000116497.18	ENSG00000116497	S100PBP	chr1;chr1;chr1;chr1;chr1;chr1;chr1;chr1;chr1;chr1;chr1;chr1;chr1;chr1;chr1;chr1;chr1;chr1;chr1;chr1;chr1;chr1;chr1;chr1;chr1;chr1;chr1;chr1;chr1;chr1;chr1;chr1;chr1;chr1;chr1;chr1;chr1;chr1;chr1;chr1;chr1;chr1;chr1;chr1;chr1;chr1;chr1;chr1;chr1;chr1;chr1;chr1;chr1;chr1;chr1;chr1;chr1;chr1;chr1;chr1;chr1	9190	0.303571	0.204142	1.58974	0.404844	0.348148	0.000538268	0.000483683	0.0760839	0.0540808	0.0591695	0.0415858	0.0658436	0.035204	0.0489788	0.0335101	0.0404586	0.029703	0.0109383	0.00655738	0.0120067	0.00900322	0.0011128	0.00161856	0.00296736	0.00208186	0.000577367	0.00050226	0.00052419	0.000441276	0.210024	0.270655	0.49505	1	0.378125	0.416667	0.000447964	0.00123757	0.0434717	0.0995188	0.0417229	0.0609607	0.0406008	0.0747569	0.0271123	0.047756
chr6.trna165	#N/A	#N/A	Homo_sapiens_tRNA-Val-CAC-6-1	76	0.678821	0.29932	5.86769	0.539481	0.317593	0.000732099	0.000438326	0.0401063	0.0100042	0.0239244	0.00707212	0.0267062	0.00778189	0.0189864	0.00625242	0.0149741	0.00562942	0.0137041	0.00543326	0.015995	0.0097149	0.0188912	0.00613389	0.0112632	0.00413082	0.00860435	0.0031235	0.00317659	0.00181062	0.522458	0.464644	1.95564	1.7396	0.341219	0.391228	0.000854332	0.000871724	0.0247185	0.0196574	0.0271322	0.0142721	0.0182657	0.0138944	0.0109691	0.0128746
chr6.trna166	#N/A	#N/A	Homo_sapiens_tRNA-Ile-AAT-5-2	77	46.9755	25.2217	341.102	44.7511	36.3884	0.0596332	0.0678011	2.60245	1.1767	2.08011	0.69955	2.37456	0.756392	2.19169	0.513176	1.62288	0.716204	1.77894	0.858029	1.7916	0.983829	1.92395	0.798592	1.25015	0.580132	0.935917	0.344419	0.376734	0.321761	37.1434	35.7179	127.657	128.016	29.2937	31.3368	0.0608508	0.0942525	1.94632	2.16502	1.9902	1.62674	1.67686	1.59036	1.27414	1.38543
ENSG00000132823.11	ENSG00000132823	OSER1	chr20;chr20;chr20;chr20;chr20;chr20;chr20;chr20;chr20;chr20	2249	0.0357143	0.0502959	0.358974	0.107266	0.0888889	0.000118419	8.21348e-05	0.0436364	0.0319119	0.0242381	0.0126529	0.0330864	0.0160096	0.0177761	0.00892481	0.0184103	0.0108162	0.00260436	0.00226386	0.00465376	0.00482315	0.00101163	0.00107904	0.00183694	0.000940197	0.000472391	0.00016742	9.25041e-05	0.00023225	0.052506	0.0712251	0.178218	0.230159	0.046875	0.105263	0.000103992	0.000292011	0.0289811	0.0460058	0.0195116	0.0219459	0.0200657	0.0315696	0.0079858	0.0136592
ENSG00000101132.10	ENSG00000101132	PFDN4	chr20;chr20;chr20;chr20;chr20;chr20;chr20;chr20;chr20;chr20;chr20;chr20;chr20;chr20;chr20;chr20;chr20;chr20;chr20;chr20;chr20	1743	0.135714	0.0414201	0.435897	0.107266	0.0814815	0.000129184	9.12609e-05	0.0142657	0.00706015	0.00908929	0.00868832	0.0110288	0.00611121	0.0119138	0.00968258	0.0101422	0.00707214	0.0108639	0.00429352	0.00698064	0.00605573	0.00323723	0.00215808	0.00423908	0.00258554	0.000314928	0.000139517	0.00129506	0.00137028	0.0620525	0.0512821	0.257426	0.126984	0.0625	0.0570175	0.00011999	0.000222485	0.00935849	0.00866218	0.00993987	0.0109729	0.00868341	0.00846066	0.00857734	0.0095512
ENSG00000134324.12	ENSG00000134324	LPIN1	chr2;chr2;chr2;chr2;chr2;chr2;chr2;chr2;chr2;chr2;chr2;chr2;chr2;chr2;chr2;chr2;chr2;chr2;chr2;chr2;chr2;chr2;chr2;chr2;chr2;chr2;chr2;chr2;chr2;chr2;chr2;chr2;chr2;chr2;chr2;chr2;chr2;chr2;chr2;chr2;chr2;chr2;chr2;chr2;chr2;chr2;chr2;chr2;chr2;chr2;chr2;chr2;chr2;chr2;chr2;chr2;chr2;chr2;chr2;chr2;chr2;chr2;chr2;chr2;chr2;chr2;chr2;chr2;chr2;chr2;chr2;chr2;chr2;chr2;chr2;chr2;chr2;chr2;chr2;chr2…	11861	0.121429	0.0946746	0.641026	0.134948	0.0444444	0.000166863	0.000264656	0.0386014	0.0217453	0.0358225	0.0186419	0.0378601	0.0227234	0.0289334	0.021891	0.0371514	0.0201348	0.0144356	0.00530835	0.017312	0.0106109	0.00131512	0.00130384	0.0027554	0.00174608	0.00026244	0.00033484	9.25041e-05	0.0001858	0.140811	0.119658	0.29703	0.444444	0.053125	0.100877	0.000103992	0.000486686	0.0270189	0.0485082	0.0227022	0.038771	0.0274583	0.0519005	0.0208025	0.0373832
ENSG00000069667.16	ENSG00000069667	RORA	chr15;chr15;chr15;chr15;chr15;chr15;chr15;chr15;chr15;chr15;chr15;chr15;chr15;chr15;chr15;chr15;chr15;chr15;chr15;chr15;chr15;chr15;chr15;chr15;chr15;chr15;chr15;chr15;chr15;chr15;chr15;chr15;chr15;chr15;chr15;chr15;chr15;chr15;chr15;chr15;chr15;chr15;chr15;chr15;chr15;chr15;chr15;chr15;chr15;chr15;chr15;chr15;chr15;chr15;chr15;chr15;chr15;chr15;chr15;chr15;chr15;chr15;chr15;chr15;chr15;chr15;chr…	17023	0.0892857	0.091716	0.564103	0.121107	0.114815	9.68883e-05	0.00025553	0.0416783	0.0317707	0.0139013	0.0145086	0.0156379	0.0131692	0.0111573	0.00884062	0.00573255	0.00723854	0.0021579	0.000858704	0.00195458	0.0011254	0.000404654	0.00049456	0.000706514	0.000369363	0.000367415	0.000362743	0.000154173	0.00013935	0.0763723	0.0911681	0.277228	0.18254	0.096875	0.100877	9.59923e-05	0.000347633	0.0241509	0.040616	0.0109216	0.0157279	0.0097395	0.017679	0.0040422	0.00831878
ENSG00000155592.16	ENSG00000155592	ZKSCAN2	chr16;chr16;chr16;chr16;chr16;chr16;chr16;chr16;chr16;chr16;chr16;chr16;chr16;chr16;chr16;chr16;chr16;chr16;chr16	7884	0.117857	0.150888	0.487179	0.16955	0.144444	0.000258369	0.000310287	0.0881119	0.0624117	0.0593477	0.0367777	0.0498765	0.0365812	0.0283661	0.0209649	0.0224893	0.0208004	0.00535754	0.00437158	0.00502606	0.00493033	0.000809307	0.0008992	0.00197824	0.000772304	0.000524879	0.00025113	0.000370016	0.0002787	0.121718	0.105413	0.207921	0.452381	0.128125	0.122807	0.000295976	0.000695265	0.0638491	0.100866	0.0353418	0.0586442	0.0371978	0.0654123	0.0155772	0.0269077
ENSG00000124222.22	#N/A	#N/A	chr20;chr20;chr20;chr20;chr20;chr20;chr20;chr20;chr20;chr20;chr20;chr20;chr20;chr20;chr20;chr20;chr20;chr20;chr20;chr20;chr20;chr20;chr20;chr20;chr20;chr20;chr20;chr20;chr20;chr20;chr20;chr20;chr20;chr20;chr20;chr20;chr20;chr20;chr20;chr20;chr20;chr20;chr20;chr20;chr20;chr20;chr20;chr20;chr20;chr20;chr20;chr20;chr20;chr20;chr20;chr20;chr20;chr20;chr20;chr20;chr20;chr20;chr20;chr20;chr20;chr20;chr…	5099	0.342857	0.195266	1.23077	0.49481	0.322222	0.000651304	0.000803096	0.0394406	0.0386896	0.0343967	0.0307887	0.0316049	0.0260802	0.0370651	0.0237434	0.0392459	0.030119	0.0159238	0.0125683	0.0208488	0.0203108	0.00556399	0.00454096	0.00833687	0.00742084	0.000577367	0.00033484	0.000801702	0.000348375	0.186158	0.270655	0.732673	0.865079	0.34375	0.355263	0.000407967	0.00102899	0.0332075	0.0421559	0.0357099	0.0292612	0.030744	0.039904	0.0209011	0.0336859
ENSG00000134909.19	ENSG00000134909	ARHGAP32	chr11;chr11;chr11;chr11;chr11;chr11;chr11;chr11;chr11;chr11;chr11;chr11;chr11;chr11;chr11;chr11;chr11;chr11;chr11;chr11;chr11;chr11;chr11;chr11;chr11;chr11;chr11;chr11;chr11;chr11;chr11;chr11;chr11;chr11;chr11;chr11;chr11;chr11;chr11;chr11;chr11;chr11;chr11;chr11;chr11;chr11;chr11;chr11;chr11;chr11;chr11;chr11;chr11;chr11;chr11;chr11;chr11;chr11;chr11;chr11;chr11;chr11;chr11;chr11;chr11;chr11;chr…	12968	0.171429	0.130178	0.820513	0.280277	0.262963	0.000306813	0.00046543	0.0276923	0.0231573	0.0206737	0.0150148	0.0246914	0.0168704	0.0162632	0.0126295	0.0163157	0.0135619	0.00416698	0.00405933	0.00437453	0.00493033	0.000809307	0.00121392	0.00204889	0.00100735	0.00026244	0.000446453	0.000154173	0.000209025	0.126492	0.216524	0.306931	0.365079	0.25625	0.333333	0.000135989	0.000570117	0.0194717	0.0340712	0.0169346	0.0234089	0.0152546	0.0271499	0.00976043	0.0157133
chr6.trna177	#N/A	#N/A	Homo_sapiens_tRNA-Met-CAT-4-1	76	23.683	10.08	168.01	13.5752	7.9663	0.0344375	0.0275862	0.796378	0.294141	0.641745	0.178734	0.769554	0.183154	0.550316	0.101945	0.427564	0.160139	0.577813	0.244174	0.59577	0.245038	0.391843	0.205827	0.38672	0.122417	0.118264	0.0432524	0.0698973	0.0372692	17.1521	16.5791	62.2938	56.0942	8.66697	9.24364	0.032119	0.0510222	0.648694	0.736148	0.633451	0.513671	0.450086	0.43231	0.372014	0.448946
chr6.trna178	#N/A	#N/A	Homo_sapiens_tRNA-Ile-AAT-7-1	77	51.2968	27.0242	376.95	49.072	40.171	0.062642	0.0733354	2.05604	0.877638	1.79644	0.610168	2.06516	0.652318	2.12947	0.478485	1.5888	0.655755	1.75846	0.830436	1.81082	0.984255	2.05015	0.861541	1.3589	0.634592	1.06919	0.404222	0.437947	0.383551	40.6598	40.5304	141.781	150.056	32.0678	35.9368	0.0643695	0.105075	1.57487	1.80589	1.81594	1.4852	1.46025	1.49552	1.1823	1.36078
chr6.trna179	#N/A	#N/A	Homo_sapiens_tRNA-Ala-AGC-11-1	76	47.8323	21.3481	338.534	38.0328	27.8544	0.0560704	0.0581386	2.43361	0.887176	2.16743	0.728084	2.33702	0.715136	2.38694	0.430888	1.67131	0.654094	1.72803	0.711824	1.64671	0.791102	2.03002	0.686578	1.15775	0.478433	0.851034	0.275735	0.325917	0.268865	33.7034	35.471	117.472	133.02	22.6186	25.4737	0.0564208	0.103076	1.94311	2.16667	2.24447	1.77807	1.81204	1.66282	1.37628	1.54597
ENSG00000071205.12	ENSG00000071205	ARHGAP10	chr4;chr4;chr4;chr4;chr4;chr4;chr4;chr4;chr4;chr4;chr4;chr4;chr4;chr4;chr4;chr4;chr4;chr4;chr4;chr4;chr4;chr4;chr4;chr4;chr4;chr4;chr4;chr4;chr4;chr4;chr4;chr4;chr4;chr4;chr4;chr4;chr4;chr4;chr4;chr4;chr4;chr4;chr4;chr4;chr4;chr4;chr4;chr4;chr4;chr4;chr4;chr4;chr4;chr4;chr4;chr4;chr4;chr4;chr4;chr4;chr4;chr4;chr4;chr4;chr4;chr4;chr4;chr4;chr4;chr4;chr4;chr4;chr4	10755	0.114286	0.0828402	0.487179	0.117647	0.0962963	0.000102271	0.000219026	0.0193007	0.0117199	0.0119408	0.00733868	0.0141564	0.00731623	0.00945537	0.00732508	0.00992173	0.00698893	0.002902	0.00265418	0.00642219	0.0034298	0.00263025	0.00130384	0.0024728	0.00107451	0.000472391	0.000362743	0.000246678	0.00032515	0.109785	0.0968661	0.326733	0.214286	0.0875	0.0570175	9.59923e-05	0.000403254	0.0146415	0.0165544	0.00908087	0.00902219	0.00868341	0.014522	0.00808439	0.00801068
ENSG00000170004.19	ENSG00000170004	CHD3	chr17;chr17;chr17;chr17;chr17;chr17;chr17;chr17;chr17;chr17;chr17;chr17;chr17;chr17;chr17;chr17;chr17;chr17;chr17;chr17;chr17;chr17;chr17;chr17;chr17;chr17;chr17;chr17;chr17;chr17;chr17;chr17;chr17;chr17;chr17;chr17;chr17;chr17;chr17;chr17;chr17;chr17;chr17;chr17;chr17;chr17;chr17;chr17;chr17;chr17;chr17;chr17;chr17;chr17;chr17;chr17;chr17;chr17;chr17;chr17;chr17;chr17;chr17;chr17;chr17;chr17;chr…	11016	0.471429	0.366864	2.74359	0.477509	0.477778	0.000904291	0.00117727	0.0226573	0.01878	0.0180004	0.0112189	0.0186008	0.0180754	0.0145613	0.0114507	0.0152133	0.0155587	0.00684575	0.00647931	0.00753909	0.00884244	0.0041477	0.00440608	0.00628798	0.00426446	0.00162713	0.00117194	0.000832537	0.000534176	0.319809	0.270655	0.742574	0.81746	0.284375	0.289474	0.000959923	0.00115414	0.0137358	0.0171319	0.0123942	0.0110949	0.0150199	0.0150271	0.00788721	0.0121187
ENSG00000104313.20	ENSG00000104313	EYA1	chr8;chr8;chr8;chr8;chr8;chr8;chr8;chr8;chr8;chr8;chr8;chr8;chr8;chr8;chr8;chr8;chr8;chr8;chr8;chr8;chr8;chr8;chr8;chr8;chr8;chr8;chr8;chr8;chr8;chr8;chr8;chr8;chr8;chr8;chr8;chr8;chr8;chr8;chr8;chr8;chr8;chr8;chr8;chr8;chr8;chr8;chr8;chr8;chr8;chr8;chr8;chr8;chr8;chr8;chr8;chr8;chr8;chr8;chr8;chr8;chr8;chr8;chr8;chr8;chr8;chr8;chr8;chr8;chr8;chr8;chr8;chr8;chr8;chr8;chr8;chr8;chr8;chr8;chr8;chr8…	9322	0.121429	0.0384615	0.692308	0.117647	0.0888889	0.000134567	0.000200774	0.0699301	0.0323355	0.0335056	0.0196542	0.0330864	0.0197969	0.0189107	0.0143976	0.0231507	0.0108162	0.00446462	0.00202966	0.00409531	0.00294748	0.00141629	0.00031472	0.00120107	0.00110809	0.000314928	0.000223227	0.000246678	0.000162575	0.071599	0.133903	0.188119	0.428571	0.1125	0.131579	0.000207983	0.000375443	0.0489057	0.094514	0.023193	0.0520605	0.0274583	0.0483647	0.011535	0.0261888
ENSG00000154305.18	ENSG00000154305	MIA3	chr1;chr1;chr1;chr1;chr1;chr1;chr1;chr1;chr1;chr1;chr1;chr1;chr1;chr1;chr1;chr1;chr1;chr1;chr1;chr1;chr1;chr1;chr1;chr1;chr1;chr1;chr1;chr1;chr1;chr1;chr1;chr1;chr1;chr1;chr1;chr1;chr1;chr1;chr1;chr1;chr1;chr1;chr1;chr1;chr1;chr1;chr1;chr1;chr1;chr1;chr1;chr1;chr1;chr1;chr1;chr1;chr1;chr1;chr1;chr1;chr1;chr1;chr1;chr1;chr1;chr1;chr1;chr1;chr1;chr1;chr1;chr1;chr1;chr1;chr1;chr1;chr1;chr1;chr1;chr1…	10155	0.460714	0.387574	2.17949	0.50519	0.422222	0.000850464	0.000647952	0.0878322	0.0739904	0.0721796	0.0650358	0.0793416	0.0609399	0.0765885	0.0629789	0.0737515	0.0636492	0.0324429	0.0234192	0.0414185	0.0339228	0.00971168	0.00728352	0.0132825	0.0110137	0.00125971	0.000641777	0.000616694	0.000882551	0.317422	0.347578	0.861386	0.984127	0.365625	0.27193	0.000647948	0.0010568	0.0674717	0.0714148	0.0671248	0.0669349	0.062896	0.083849	0.0465346	0.062853
ENSG00000198825.15	ENSG00000198825	INPP5F	chr10;chr10;chr10;chr10;chr10;chr10;chr10;chr10;chr10;chr10;chr10;chr10;chr10;chr10;chr10;chr10;chr10;chr10;chr10;chr10;chr10;chr10;chr10;chr10;chr10;chr10;chr10;chr10;chr10;chr10;chr10;chr10;chr10;chr10;chr10;chr10;chr10;chr10;chr10;chr10;chr10;chr10;chr10;chr10;chr10;chr10;chr10;chr10;chr10;chr10;chr10;chr10;chr10;chr10;chr10;chr10;chr10;chr10;chr10;chr10;chr10;chr10;chr10;chr10;chr10;chr10;chr…	7479	0.0928571	0.0325444	0.589744	0.083045	0.0518519	0.000215307	5.47565e-05	0.0142657	0.00621293	0.00980217	0.00489245	0.00971193	0.00585299	0.0077534	0.00513598	0.0077169	0.00416008	0.00208349	0.00132709	0.00353686	0.00192926	0.000505817	0.00049456	0.000282606	0.000402941	0.000157464	0.000139517	9.25041e-05	4.64501e-05	0.0930788	0.0541311	0.138614	0.269841	0.03125	0.0526316	0.00012799	6.95265e-05	0.00739623	0.00712223	0.00306786	0.00743721	0.00551514	0.00656649	0.00246475	0.00400534
ENSG00000164953.17	ENSG00000164953	TMEM67	chr8;chr8;chr8;chr8;chr8;chr8;chr8;chr8;chr8;chr8;chr8;chr8;chr8;chr8;chr8;chr8;chr8;chr8;chr8;chr8;chr8;chr8;chr8;chr8;chr8;chr8;chr8;chr8;chr8;chr8;chr8;chr8;chr8;chr8;chr8;chr8;chr8;chr8;chr8;chr8;chr8;chr8;chr8;chr8;chr8;chr8;chr8;chr8;chr8;chr8;chr8;chr8;chr8;chr8;chr8;chr8;chr8;chr8;chr8;chr8;chr8;chr8;chr8;chr8;chr8;chr8;chr8;chr8;chr8;chr8;chr8;chr8;chr8;chr8;chr8;chr8;chr8;chr8;chr8;chr8…	11732	0.114286	0.0710059	0.692308	0.311419	0.174074	0.000215307	0.000182522	0.041958	0.0303587	0.0192479	0.0168705	0.024856	0.0158375	0.0202345	0.0111139	0.0176386	0.0122306	0.0050599	0.00366901	0.00725987	0.00573419	0.00182094	0.00125888	0.00339127	0.00188039	0.000892295	0.00025113	0.000339182	0.00023225	0.105012	0.0883191	0.178218	0.428571	0.13125	0.127193	0.00024798	0.00044497	0.0243019	0.0342637	0.0176709	0.023287	0.0184229	0.0298017	0.00867593	0.0128376
ENSG00000266173.7	ENSG00000266173	STRADA	chr17;chr17;chr17;chr17;chr17;chr17;chr17;chr17;chr17;chr17;chr17;chr17;chr17;chr17;chr17;chr17;chr17;chr17;chr17;chr17;chr17;chr17;chr17;chr17;chr17;chr17;chr17;chr17;chr17;chr17;chr17;chr17;chr17;chr17;chr17;chr17;chr17;chr17;chr17;chr17;chr17;chr17;chr17;chr17;chr17;chr17;chr17;chr17;chr17;chr17;chr17;chr17;chr17;chr17;chr17;chr17;chr17;chr17;chr17;chr17;chr17;chr17;chr17;chr17;chr17;chr17;chr…	10860	0.0571429	0.0591716	0.512821	0.17301	0.107407	0.000145332	0.000155143	0.0220979	0.0168032	0.0106933	0.0103754	0.0136626	0.0127389	0.00983359	0.00884062	0.00937052	0.00815376	0.00327405	0.00265418	0.00437453	0.00251876	0.000505817	0.00071936	0.000565211	0.000671569	0.000314928	0.000223227	6.16694e-05	9.29001e-05	0.0620525	0.034188	0.128713	0.206349	0.115625	0.0789474	0.000191985	0.000194674	0.0108679	0.013282	0.00736287	0.00841258	0.00903544	0.012249	0.006014	0.00647017
ENSG00000130699.20	ENSG00000130699	TAF4	chr20;chr20;chr20;chr20;chr20;chr20;chr20;chr20;chr20;chr20;chr20;chr20;chr20;chr20;chr20;chr20;chr20;chr20;chr20;chr20;chr20;chr20;chr20;chr20;chr20;chr20;chr20;chr20;chr20;chr20;chr20;chr20;chr20;chr20;chr20;chr20;chr20;chr20;chr20;chr20;chr20;chr20;chr20;chr20;chr20;chr20;chr20;chr20;chr20;chr20;chr20;chr20;chr20;chr20;chr20;chr20;chr20	10272	0.0857143	0.0532544	0.538462	0.131488	0.0777778	0.000204542	0.000301161	0.0276923	0.0245693	0.0235252	0.0158583	0.028642	0.0182475	0.0156959	0.0110297	0.0200639	0.0122306	0.0036461	0.00421546	0.00577066	0.00514469	0.000708144	0.00076432	0.00183694	0.000973775	0.000472391	0.00016742	0.000185008	0.0002787	0.112172	0.102564	0.336634	0.309524	0.109375	0.0701754	0.000279978	0.000361538	0.0276226	0.0219442	0.0192662	0.0163375	0.0140812	0.0239929	0.00778862	0.01407
ENSG00000158966.16	ENSG00000158966	CACHD1	chr1;chr1;chr1;chr1;chr1;chr1;chr1;chr1;chr1;chr1;chr1;chr1;chr1;chr1;chr1;chr1;chr1;chr1;chr1;chr1;chr1;chr1;chr1;chr1;chr1;chr1;chr1;chr1;chr1;chr1;chr1;chr1;chr1;chr1;chr1;chr1;chr1;chr1;chr1;chr1;chr1;chr1;chr1;chr1;chr1;chr1;chr1;chr1;chr1;chr1;chr1;chr1;chr1;chr1;chr1;chr1;chr1;chr1;chr1;chr1;chr1;chr1;chr1;chr1;chr1;chr1;chr1;chr1;chr1;chr1;chr1;chr1;chr1;chr1;chr1;chr1;chr1;chr1;chr1;chr1…	7022	0.228571	0.139053	1.35897	0.217993	0.203704	0.000398318	0.000456304	0.0640559	0.0482914	0.0506149	0.0346689	0.0584362	0.0319332	0.0461422	0.0244169	0.0407893	0.0255429	0.0116824	0.00804059	0.0137751	0.00916399	0.00343955	0.00242784	0.00360322	0.00302206	0.000682343	0.000306937	0.000185008	0.00013935	0.183771	0.19943	0.534653	0.492063	0.2125	0.245614	0.000383969	0.000848224	0.0463396	0.0696824	0.0424592	0.0505974	0.0394274	0.0590984	0.0230701	0.0387183
chr6.trna188	#N/A	#N/A	Homo_sapiens_tRNA-Ser-GCT-6-1	87	9.76643	5.5308	73.5808	10.0764	8.07789	0.015754	0.0152883	0.524825	0.25305	0.379442	0.161632	0.446593	0.168845	0.454469	0.115767	0.327086	0.151812	0.325955	0.177642	0.370924	0.201513	0.36867	0.17491	0.302624	0.134066	0.248929	0.101758	0.116162	0.0943073	7.55363	8.02293	29.82	28.079	5.70094	7.08557	0.0148859	0.0232106	0.389766	0.462158	0.434983	0.33979	0.307078	0.315065	0.253594	0.311563
ENSG00000153339.15	ENSG00000153339	TRAPPC8	chr18;chr18;chr18;chr18;chr18;chr18;chr18;chr18;chr18;chr18;chr18;chr18;chr18;chr18;chr18;chr18;chr18;chr18;chr18;chr18;chr18;chr18;chr18;chr18;chr18;chr18;chr18;chr18;chr18;chr18;chr18;chr18;chr18;chr18;chr18;chr18;chr18;chr18;chr18;chr18;chr18;chr18;chr18;chr18;chr18;chr18;chr18;chr18;chr18;chr18;chr18;chr18;chr18;chr18;chr18;chr18;chr18;chr18;chr18;chr18;chr18;chr18;chr18;chr18;chr18;chr18;chr…	9198	0.392857	0.352071	3.30769	0.560554	0.492593	0.000769723	0.000720961	0.136503	0.0886755	0.0889325	0.0623366	0.104527	0.0621449	0.0981467	0.0649996	0.0922721	0.0594891	0.0372796	0.0205308	0.0355547	0.0247588	0.00586748	0.00620448	0.00960859	0.00627917	0.00157464	0.0008371	0.000955876	0.00106835	0.415274	0.319088	1	1.01587	0.3	0.333333	0.00102392	0.00139053	0.0824151	0.101829	0.0757148	0.0898561	0.0702887	0.0968557	0.0590555	0.0724042
ENSG00000137992.15	ENSG00000137992	DBT	chr1;chr1;chr1;chr1;chr1;chr1;chr1;chr1;chr1;chr1;chr1;chr1;chr1;chr1;chr1;chr1;chr1;chr1;chr1;chr1;chr1;chr1;chr1;chr1;chr1;chr1;chr1;chr1;chr1;chr1;chr1;chr1;chr1;chr1;chr1;chr1;chr1;chr1;chr1;chr1;chr1;chr1;chr1	11616	0.232143	0.14497	1.05128	0.214533	0.151852	0.000597478	0.00058407	0.0500699	0.0419373	0.0443771	0.0283425	0.0516872	0.0315889	0.0431165	0.0369622	0.041561	0.0329478	0.0138403	0.0131928	0.0158228	0.0148982	0.0030349	0.0042712	0.00296736	0.00362647	0.000682343	0.00050226	0.000277512	0.000557401	0.181384	0.202279	0.534653	0.47619	0.1375	0.179825	0.000527958	0.000458875	0.0415094	0.0471607	0.036937	0.0354792	0.0343816	0.0405354	0.0247461	0.0295779
ENSG00000186812.13	ENSG00000186812	ZNF397	chr18;chr18;chr18;chr18;chr18;chr18;chr18;chr18;chr18;chr18;chr18;chr18;chr18;chr18;chr18;chr18;chr18;chr18;chr18;chr18;chr18;chr18;chr18;chr18;chr18;chr18;chr18;chr18;chr18;chr18;chr18;chr18;chr18;chr18;chr18;chr18;chr18;chr18;chr18;chr18	8715	0.260714	0.186391	2.20513	0.394464	0.355556	0.000398318	0.00046543	0.0967832	0.0734256	0.0443771	0.0388022	0.054321	0.0409709	0.0296899	0.0216385	0.0377026	0.0262917	0.00468785	0.0039032	0.00949367	0.00787781	0.000809307	0.0013488	0.00183694	0.0012424	0.00104976	0.000613874	0.000339182	0.00023225	0.178998	0.253561	0.722772	0.690476	0.325	0.298246	0.000431965	0.000931655	0.0550943	0.0904716	0.0366916	0.0458425	0.0347336	0.0590984	0.0139998	0.0308103
ENSG00000156931.16	ENSG00000156931	VPS8	chr3;chr3;chr3;chr3;chr3;chr3;chr3;chr3;chr3;chr3;chr3;chr3;chr3;chr3;chr3;chr3;chr3;chr3;chr3;chr3;chr3;chr3;chr3;chr3;chr3;chr3;chr3;chr3;chr3;chr3;chr3;chr3;chr3;chr3;chr3;chr3;chr3;chr3;chr3;chr3;chr3;chr3;chr3;chr3;chr3;chr3;chr3;chr3;chr3;chr3;chr3;chr3;chr3;chr3;chr3;chr3;chr3;chr3;chr3;chr3;chr3;chr3;chr3;chr3;chr3;chr3;chr3;chr3;chr3;chr3;chr3;chr3;chr3;chr3;chr3;chr3;chr3;chr3;chr3;chr3…	10366	0.196429	0.100592	0.769231	0.266436	0.188889	0.000263751	0.000365043	0.0386014	0.0248517	0.0222777	0.0181358	0.0213992	0.0201412	0.0236384	0.0172603	0.0195127	0.0197188	0.00900365	0.00577674	0.0112621	0.00937835	0.00323723	0.00310224	0.00473364	0.00268628	0.000892295	0.000697584	0.000370016	0.0003716	0.152745	0.11396	0.386139	0.309524	0.15	0.223684	0.000207983	0.000305917	0.0279245	0.0284889	0.0220886	0.0185321	0.0242901	0.0274024	0.00985902	0.0224915
ENSG00000110330.10	ENSG00000110330	BIRC2	chr11;chr11;chr11;chr11;chr11;chr11;chr11;chr11;chr11;chr11;chr11;chr11;chr11;chr11;chr11;chr11;chr11;chr11;chr11;chr11;chr11;chr11;chr11;chr11;chr11;chr11;chr11;chr11;chr11;chr11;chr11;chr11;chr11;chr11;chr11;chr11;chr11;chr11;chr11;chr11;chr11;chr11;chr11;chr11;chr11;chr11;chr11;chr11;chr11;chr11;chr11;chr11;chr11;chr11;chr11;chr11;chr11;chr11;chr11;chr11;chr11;chr11;chr11;chr11;chr11;chr11;chr…	4517	0.157143	0.0650888	1.02564	0.16263	0.133333	0.000193777	0.000200774	0.0637762	0.0334651	0.0372483	0.0280051	0.0403292	0.0225512	0.0346067	0.0232382	0.0220483	0.0175555	0.00639929	0.00413739	0.00632911	0.00385852	0.00151745	0.00121392	0.00120107	0.000637991	0.000367415	0.000139517	0.000154173	0.000209025	0.164678	0.168091	0.415842	0.531746	0.14375	0.122807	0.000295976	0.000278106	0.0395472	0.0454283	0.03436	0.0416971	0.0278104	0.0361157	0.0207039	0.026805
ENSG00000159082.18	ENSG00000159082	SYNJ1	chr21;chr21;chr21;chr21;chr21;chr21;chr21;chr21;chr21;chr21;chr21;chr21;chr21;chr21;chr21;chr21;chr21;chr21;chr21;chr21;chr21;chr21;chr21;chr21;chr21;chr21;chr21;chr21;chr21;chr21;chr21;chr21;chr21;chr21;chr21;chr21;chr21;chr21;chr21;chr21;chr21;chr21;chr21;chr21;chr21;chr21;chr21;chr21;chr21;chr21;chr21;chr21;chr21;chr21;chr21;chr21;chr21;chr21;chr21;chr21;chr21;chr21;chr21;chr21;chr21;chr21;chr…	8062	0.132143	0.106509	0.666667	0.200692	0.125926	0.000204542	0.000191648	0.0307692	0.0235809	0.029763	0.0156052	0.0293004	0.0173007	0.0185325	0.0119559	0.0239224	0.0162243	0.00662252	0.00507416	0.0103313	0.00541265	0.00101163	0.0008992	0.00098912	0.00100735	0.000577367	0.00025113	0.000154173	0.00023225	0.119332	0.108262	0.316832	0.34127	0.140625	0.0877193	0.000207983	0.000333727	0.0221887	0.0281039	0.0182845	0.0210924	0.0218259	0.0298017	0.0127181	0.0155079
chr6.trna26	#N/A	#N/A	Homo_sapiens_tRNA-Met-CAT-4-2	76	23.683	10.08	168.01	13.5752	7.9663	0.0344375	0.0275862	0.796378	0.294141	0.641745	0.178734	0.769554	0.183154	0.550316	0.101945	0.427564	0.160139	0.577813	0.244174	0.59577	0.245038	0.391843	0.205827	0.38672	0.122417	0.118264	0.0432524	0.0698973	0.0372692	17.1521	16.5791	62.2938	56.0942	8.66697	9.24364	0.032119	0.0510222	0.648694	0.736148	0.633451	0.513671	0.450086	0.43231	0.372014	0.448946
chr6.trna27	#N/A	#N/A	Homo_sapiens_tRNA-Ile-AAT-6-1	77	77.9887	36.061	593.321	83.7389	56.2143	0.107284	0.0989387	3.45309	1.35853	2.87656	0.891937	3.29282	0.975143	3.21602	0.660569	2.51146	0.970497	2.69263	1.13993	2.88235	1.36561	3.4209	1.19868	2.44213	0.970234	2.56025	0.792715	1.11101	0.783523	64.3822	71.4125	223.21	253.421	54.0442	67.9239	0.113641	0.201087	2.53562	2.94465	2.79199	2.31547	2.32071	2.3148	1.8897	2.11684
chr6.trna28	#N/A	#N/A	Homo_sapiens_tRNA-Met-CAT-4-3	76	23.683	10.08	168.01	13.5752	7.9663	0.0344375	0.0275862	0.796378	0.294141	0.641745	0.178734	0.769554	0.183154	0.550316	0.101945	0.427564	0.160139	0.577813	0.244174	0.59577	0.245038	0.391843	0.205827	0.38672	0.122417	0.118264	0.0432524	0.0698973	0.0372692	17.1521	16.5791	62.2938	56.0942	8.66697	9.24364	0.032119	0.0510222	0.648694	0.736148	0.633451	0.513671	0.450086	0.43231	0.372014	0.448946
chr6.trna29	#N/A	#N/A	Homo_sapiens_tRNA-Ile-AAT-7-2	77	51.2968	27.0242	376.95	49.072	40.171	0.062642	0.0733354	2.05604	0.877638	1.79644	0.610168	2.06516	0.652318	2.12947	0.478485	1.5888	0.655755	1.75846	0.830436	1.81082	0.984255	2.05015	0.861541	1.3589	0.634592	1.06919	0.404222	0.437947	0.383551	40.6598	40.5304	141.781	150.056	32.0678	35.9368	0.0643695	0.105075	1.57487	1.80589	1.81594	1.4852	1.46025	1.49552	1.1823	1.36078
ENSG00000232119.8	ENSG00000232119	MCTS1	chrX;chrX;chrX;chrX;chrX;chrX;chrX;chrX;chrX;chrX;chrX;chrX;chrX;chrX;chrX;chrX;chrX;chrX;chrX;chrX;chrX;chrX;chrX;chrX;chrX;chrX;chrX;chrX;chrX	10764	0.210714	0.147929	2.02564	0.207612	0.207407	0.000435997	0.000511061	0.067972	0.0509743	0.0335056	0.0270772	0.037037	0.027027	0.0313918	0.0229014	0.0304266	0.0222148	0.0163703	0.0120999	0.0154505	0.0153269	0.0125443	0.00791296	0.00734775	0.00574192	0.000944783	0.000446453	0.000863371	0.000789651	0.217184	0.282051	0.762376	0.753968	0.165625	0.184211	0.000423966	0.00129319	0.0387925	0.0694899	0.0301878	0.0392587	0.0266369	0.0573305	0.0150843	0.0364589
ENSG00000109381.21	ENSG00000109381	ELF2	chr4;chr4;chr4;chr4;chr4;chr4;chr4;chr4;chr4;chr4;chr4;chr4;chr4;chr4;chr4;chr4;chr4;chr4;chr4;chr4;chr4;chr4;chr4;chr4;chr4;chr4;chr4;chr4;chr4;chr4;chr4;chr4;chr4;chr4;chr4;chr4;chr4;chr4;chr4;chr4;chr4;chr4;chr4;chr4;chr4;chr4;chr4;chr4;chr4;chr4;chr4;chr4;chr4;chr4;chr4;chr4;chr4;chr4;chr4;chr4;chr4;chr4;chr4;chr4;chr4;chr4;chr4;chr4;chr4;chr4;chr4;chr4;chr4;chr4;chr4;chr4;chr4	8560	0.146429	0.106509	1.17949	0.266436	0.162963	0.000328344	0.000319413	0.0724476	0.0443378	0.0340403	0.0258119	0.0289712	0.0288346	0.0202345	0.0149869	0.0211664	0.0153923	0.00394375	0.0039032	0.00521221	0.00460879	0.00171978	0.00080928	0.00120107	0.000805883	0.000839807	0.000390647	0.000277512	0.000441276	0.159905	0.145299	0.376238	0.47619	0.225	0.149123	0.000351972	0.000292011	0.0413585	0.0506256	0.0233157	0.026335	0.026989	0.0381361	0.0129153	0.0160214
ENSG00000114388.14	ENSG00000114388	NPRL2	chr3;chr3;chr3;chr3;chr3;chr3;chr3;chr3;chr3;chr3;chr3;chr3;chr3;chr3;chr3;chr3;chr3;chr3;chr3;chr3;chr3;chr3;chr3;chr3;chr3;chr3;chr3;chr3;chr3;chr3;chr3;chr3;chr3;chr3;chr3;chr3;chr3;chr3;chr3;chr3;chr3;chr3;chr3;chr3;chr3;chr3;chr3;chr3;chr3;chr3;chr3;chr3;chr3;chr3;chr3;chr3;chr3;chr3;chr3;chr3;chr3;chr3;chr3;chr3;chr3;chr3;chr3;chr3;chr3;chr3;chr3;chr3;chr3;chr3;chr3;chr3;chr3;chr3;chr3;chr3…	3412	0.0607143	0.0769231	0.564103	0.0449827	0.0962963	0.000199159	0.000136891	0.00923077	0.00776617	0.0074853	0.00438633	0.010535	0.00533655	0.00548411	0.00479919	0.00551207	0.00332806	0.00208349	0.00132709	0.00465376	0.00235798	0.00121396	0.00143872	0.000423908	0.000839461	0.000104976	0.000223227	0.000185008	0.0001858	0.0429594	0.102564	0.0990099	0.18254	0.0375	0.0921053	0.000207983	0.000333727	0.00890566	0.012512	0.00564486	0.00804682	0.00727529	0.0104811	0.00483092	0.00852419
chr6.trna32	#N/A	#N/A	Homo_sapiens_tRNA-Ser-GCT-1-1	85	9.22911	4.52846	58.1346	6.26654	4.72348	0.0134695	0.0085119	0.339667	0.12525	0.215842	0.0733151	0.243468	0.0662851	0.223701	0.040799	0.150971	0.0520268	0.221442	0.096071	0.230349	0.101562	0.2149	0.079987	0.161863	0.0532762	0.100157	0.0312046	0.0510317	0.0271749	7.2684	6.36575	23.1529	19.7729	3.79838	3.91092	0.012233	0.0170802	0.247946	0.264189	0.205061	0.16144	0.143558	0.138721	0.108162	0.136672
ENSG00000185219.18	ENSG00000185219	ZNF445	chr3;chr3;chr3;chr3;chr3;chr3;chr3;chr3;chr3;chr3;chr3;chr3;chr3;chr3;chr3;chr3;chr3;chr3;chr3;chr3;chr3	18884	0.296429	0.269231	2.05128	0.695502	0.503704	0.000845081	0.000593196	0.128112	0.0859927	0.0784174	0.0518768	0.0979424	0.0589602	0.0620272	0.0417614	0.0682394	0.0483401	0.0136915	0.0113973	0.0204765	0.0200429	0.00252908	0.00188832	0.00303801	0.00214902	0.0013122	0.000279033	0.00052419	0.00041805	0.26969	0.424501	0.90099	1.30159	0.446875	0.618421	0.000671946	0.00137663	0.0913208	0.158614	0.0712971	0.10278	0.0684112	0.116429	0.0391403	0.0790798
chr6.trna35	#N/A	#N/A	Homo_sapiens_tRNA-Thr-AGT-6-1	77	39.1293	16.7355	248.345	24.2804	19.1162	0.0436125	0.0359402	1.67475	0.603829	1.25253	0.484766	1.37287	0.415078	1.35734	0.235931	0.902597	0.32766	1.0198	0.420582	1.02801	0.470137	1.14048	0.402467	0.697849	0.273819	0.472791	0.163306	0.198762	0.137787	28.1073	28.3277	91.5552	93.64	15.254	17.1522	0.0391724	0.0704754	1.33678	1.50376	1.37878	1.1423	1.05011	1.00938	0.726132	0.866768
ENSG00000156976.17	ENSG00000156976	EIF4A2	chr3;chr3;chr3;chr3;chr3;chr3;chr3;chr3;chr3;chr3;chr3;chr3;chr3;chr3;chr3;chr3;chr3;chr3;chr3;chr3;chr3;chr3;chr3;chr3;chr3;chr3;chr3;chr3;chr3;chr3;chr3;chr3;chr3;chr3;chr3;chr3;chr3;chr3;chr3;chr3;chr3;chr3;chr3;chr3;chr3;chr3;chr3;chr3;chr3;chr3;chr3;chr3;chr3;chr3;chr3;chr3;chr3;chr3;chr3;chr3;chr3;chr3;chr3;chr3;chr3;chr3;chr3;chr3;chr3;chr3;chr3;chr3;chr3;chr3;chr3;chr3;chr3;chr3;chr3;chr3…	6130	0.646429	0.37574	4.33333	0.636678	0.533333	0.00118419	0.00115901	0.224056	0.110138	0.104794	0.0544918	0.114239	0.0632639	0.0769667	0.0427717	0.0948076	0.0582411	0.0285736	0.0148322	0.0536113	0.0326902	0.0108245	0.00669904	0.0245867	0.013062	0.00283435	0.00128355	0.00188092	0.00164898	0.575179	0.680912	1.62376	2.04762	0.596875	0.767544	0.00109591	0.00233609	0.128	0.225794	0.0608664	0.106681	0.0836658	0.141937	0.0439712	0.0805176
ENSG00000137478.15	ENSG00000137478	FCHSD2	chr11;chr11;chr11;chr11;chr11;chr11;chr11;chr11;chr11;chr11;chr11;chr11;chr11;chr11;chr11;chr11;chr11;chr11;chr11;chr11;chr11;chr11;chr11;chr11;chr11;chr11;chr11;chr11;chr11;chr11;chr11;chr11;chr11;chr11;chr11;chr11;chr11;chr11;chr11;chr11;chr11;chr11;chr11;chr11;chr11;chr11;chr11;chr11;chr11;chr11;chr11;chr11;chr11;chr11;chr11;chr11;chr11;chr11;chr11;chr11;chr11;chr11;chr11;chr11;chr11;chr11;chr…	5245	0.0857143	0.0857988	0.923077	0.152249	0.125926	0.000150715	0.00025553	0.0388811	0.026405	0.0290501	0.0201603	0.033251	0.022293	0.0226929	0.0144818	0.0185206	0.0143939	0.0050599	0.00343482	0.00362993	0.00434084	0.000809307	0.00085424	0.00197824	0.000503677	0.000472391	0.000223227	0.000185008	0.00013935	0.138425	0.128205	0.168317	0.484127	0.0875	0.105263	7.19942e-05	0.000222485	0.0224906	0.0350337	0.0245429	0.0268227	0.0197137	0.0320748	0.0139012	0.0218753
ENSG00000176422.14	ENSG00000176422	SPRYD4	chr12;chr12	10769	0.15	0.130178	1.35897	0.231834	0.248148	0.000403701	0.000447178	0.053986	0.0512567	0.0356443	0.0242935	0.0353909	0.025822	0.0243949	0.0191968	0.0289935	0.01897	0.00461344	0.00452771	0.00995905	0.00616292	0.00091047	0.00094416	0.00134238	0.00137672	0.00026244	0.000195323	0.000215843	0.000116125	0.157518	0.162393	0.415842	0.468254	0.2	0.184211	0.000287977	0.000597928	0.050717	0.0727623	0.0305559	0.0386491	0.030744	0.0423033	0.0213941	0.0283455
ENSG00000120509.12	ENSG00000120509	PDZD11	chrX;chrX;chrX;chrX;chrX;chrX;chrX;chrX;chrX;chrX;chrX;chrX;chrX;chrX;chrX;chrX;chrX;chrX;chrX;chrX;chrX;chrX;chrX;chrX;chrX;chrX;chrX;chrX;chrX;chrX;chrX;chrX;chrX;chrX;chrX;chrX;chrX;chrX;chrX;chrX;chrX;chrX;chrX	5117	0.139286	0.0325444	0.538462	0.0761246	0.0925926	0.000156098	0.000146017	0.0123077	0.00564812	0.0074853	0.00404892	0.0106996	0.00593906	0.0075643	0.00572535	0.00661449	0.00549131	0.00520872	0.00351288	0.00604989	0.00418006	0.00505817	0.0026976	0.00501625	0.00235049	0.000577367	0.000474357	0.000770867	0.000534176	0.0620525	0.0769231	0.148515	0.222222	0.090625	0.0570175	0.000135989	0.000347633	0.00528302	0.00885467	0.00736287	0.00755913	0.00422436	0.0103548	0.00414079	0.00544315
chr6.trna40	#N/A	#N/A	Homo_sapiens_tRNA-Ile-AAT-9-1	77	0.303321	0.140799	1.99923	0.23173	0.279815	0.000531755	0.00061163	0.0192336	0.00598136	0.0145607	0.00747701	0.0134091	0.00803753	0.0126532	0.0044683	0.00970676	0.0049896	0.00796116	0.00294848	0.00858526	0.00521919	0.0104694	0.00340707	0.00653384	0.00315906	0.00352404	0.00149227	0.00233264	0.00180737	0.267542	0.208917	0.709109	0.829524	0.20075	0.205044	0.000668027	0.0008663	0.0173449	0.0176516	0.0194969	0.0128542	0.0127763	0.0127466	0.00776003	0.0109952
chr6.trna42	#N/A	#N/A	Homo_sapiens_tRNA-Val-TAC-4-1	76	22.7194	9.34189	122.126	8.30661	4.86119	0.0178862	0.016967	0.646045	0.242184	0.568458	0.161286	0.619951	0.158211	0.523374	0.114341	0.415746	0.151908	0.602335	0.237942	0.564772	0.233446	0.507563	0.187017	0.343686	0.131787	0.16499	0.048126	0.0740125	0.0438795	16.8954	12.3806	42.5663	30.2217	5.38447	4.43575	0.0193453	0.0234339	0.46922	0.3819	0.465094	0.306291	0.410238	0.296741	0.342499	0.269296
ENSG00000173821.20	ENSG00000173821	RNF213	chr17;chr17;chr17;chr17;chr17;chr17;chr17;chr17;chr17;chr17;chr17;chr17;chr17;chr17;chr17;chr17;chr17;chr17;chr17;chr17;chr17;chr17;chr17;chr17;chr17;chr17;chr17;chr17;chr17;chr17;chr17;chr17;chr17;chr17;chr17;chr17;chr17;chr17;chr17;chr17;chr17;chr17;chr17;chr17;chr17;chr17;chr17;chr17;chr17;chr17;chr17;chr17;chr17;chr17;chr17;chr17;chr17;chr17;chr17;chr17;chr17;chr17;chr17;chr17;chr17;chr17;chr…	28592	0.435714	0.372781	3.46154	1.07612	0.77037	0.00106577	0.00145105	0.0556643	0.0417961	0.0474069	0.0253058	0.0404938	0.0254777	0.0378215	0.0238276	0.0335134	0.0241285	0.0142124	0.0127244	0.0194527	0.0166131	0.0100152	0.00656416	0.0110923	0.007488	0.00125971	0.000865004	0.00107921	0.000859326	0.47494	0.353276	1.11881	1	0.790625	0.587719	0.00112791	0.0010429	0.0381887	0.0384986	0.0222113	0.0315777	0.0272237	0.0417982	0.0204082	0.0286536
chr6.trna45	#N/A	#N/A	Homo_sapiens_tRNA-Ser-GCT-2-1	85	34.9043	18.2603	268.832	28.2439	18.348	0.0465637	0.0452202	1.73449	0.716134	1.33265	0.437301	1.52798	0.462744	1.40509	0.297505	1.02086	0.413187	1.41375	0.642134	1.33562	0.623803	1.39925	0.565194	0.965985	0.375576	0.660273	0.242879	0.270005	0.171529	26.9292	27.1264	97.4987	94.6469	17.4121	17.7446	0.0465912	0.080345	1.30982	1.59264	1.29061	1.12025	1.04704	1.04769	0.805697	0.960066
ENSG00000127914.19	ENSG00000127914	AKAP9	chr7;chr7;chr7;chr7;chr7;chr7;chr7;chr7;chr7;chr7;chr7;chr7;chr7;chr7;chr7;chr7;chr7;chr7;chr7;chr7;chr7;chr7;chr7;chr7;chr7;chr7;chr7;chr7;chr7;chr7;chr7;chr7;chr7;chr7;chr7;chr7;chr7;chr7;chr7;chr7;chr7;chr7;chr7;chr7;chr7;chr7;chr7;chr7;chr7;chr7;chr7;chr7;chr7;chr7;chr7;chr7;chr7;chr7;chr7;chr7;chr7;chr7;chr7;chr7;chr7;chr7;chr7;chr7;chr7;chr7;chr7;chr7;chr7;chr7;chr7;chr7;chr7;chr7;chr7;chr7…	26515	0.414286	0.381657	2.15385	0.636678	0.444444	0.000699749	0.000720961	0.0942657	0.0593053	0.0534664	0.0416702	0.06107	0.0432949	0.0463313	0.0357834	0.0476243	0.0357767	0.0168167	0.0136612	0.0208488	0.0205252	0.00394537	0.0029224	0.00558146	0.00359289	0.0013122	0.000641777	0.000308347	0.000534176	0.312649	0.34188	1.08911	0.873016	0.671875	0.350877	0.000559955	0.0010429	0.066717	0.0533205	0.0494539	0.0375518	0.038606	0.0468493	0.0318446	0.0286536
chr6.trna47	#N/A	#N/A	Homo_sapiens_tRNA-Asp-GTC-2-6	75	53.6995	25.1784	363.277	43.6474	39.8107	0.0851576	0.074922	1.69803	0.727494	1.32602	0.490095	1.54466	0.524376	1.45779	0.327901	1.13133	0.480068	1.14122	0.52942	1.12481	0.604837	1.20981	0.522053	0.865784	0.399927	0.324203	0.210343	0.348574	0.312103	42.3848	41.9275	135.754	141.511	27.8746	29.5895	0.0794982	0.136376	1.28592	1.45956	1.26451	1.12044	1.07677	1.09105	0.89781	1.01491
ENSG00000227124.11	ENSG00000227124	ZNF717	chr3;chr3;chr3;chr3;chr3;chr3;chr3;chr3;chr3;chr3;chr3;chr3;chr3;chr3;chr3;chr3;chr3;chr3;chr3;chr3;chr3;chr3;chr3;chr3;chr3;chr3;chr3;chr3;chr3;chr3;chr3;chr3;chr3;chr3;chr3;chr3;chr3;chr3	7648	0.103571	0.0532544	1.10256	0.228374	0.12963	0.000188394	0.000237278	0.052028	0.0261226	0.0310105	0.0184732	0.028642	0.0190222	0.0230711	0.012882	0.0216073	0.0136451	0.00543195	0.00335675	0.00763217	0.00493033	0.00060698	0.00058448	0.00127173	0.000839461	0.000472391	0.00050226	0.000215843	0.000255475	0.131265	0.139601	0.50495	0.333333	0.209375	0.192982	0.00024798	0.000695265	0.0321509	0.0546679	0.0233157	0.0282858	0.0313307	0.039904	0.0140984	0.0173565
ENSG00000127720.8	ENSG00000127720	METTL25	chr12;chr12;chr12;chr12;chr12;chr12;chr12;chr12;chr12;chr12;chr12;chr12;chr12;chr12;chr12;chr12;chr12;chr12;chr12;chr12;chr12;chr12;chr12;chr12;chr12;chr12;chr12;chr12;chr12;chr12;chr12;chr12;chr12;chr12;chr12;chr12;chr12;chr12;chr12;chr12;chr12;chr12;chr12;chr12;chr12;chr12;chr12;chr12;chr12;chr12;chr12;chr12;chr12;chr12;chr12;chr12;chr12	3644	0.0678571	0.0177515	0.230769	0.0657439	0.0222222	7.53575e-05	9.12609e-05	0.00867133	0.00748376	0.00855462	0.00489245	0.00872428	0.00404545	0.0051059	0.00404142	0.0045199	0.0053249	0.00312523	0.00218579	0.00241996	0.00241158	0.00030349	0.00040464	0.000777165	0.000637991	5.24879e-05	8.371e-05	0.000154173	0.000162575	0.0310263	0.00854701	0.0693069	0.119048	0.034375	0.0438596	1.59987e-05	0.000166864	0.00830189	0.0157844	0.00687201	0.00597415	0.00563248	0.00896578	0.00483092	0.00534045
ENSG00000132680.11	ENSG00000132680	KHDC4	chr1;chr1;chr1;chr1;chr1;chr1;chr1;chr1;chr1;chr1;chr1;chr1;chr1;chr1;chr1;chr1;chr1;chr1;chr1;chr1;chr1;chr1;chr1;chr1;chr1;chr1;chr1;chr1;chr1;chr1;chr1;chr1;chr1;chr1;chr1;chr1;chr1;chr1;chr1;chr1;chr1;chr1;chr1;chr1;chr1;chr1;chr1;chr1;chr1;chr1;chr1;chr1;chr1;chr1;chr1;chr1;chr1;chr1;chr1;chr1;chr1;chr1;chr1;chr1;chr1;chr1;chr1;chr1;chr1;chr1;chr1	5646	0.378571	0.310651	1.64103	0.688581	0.485185	0.00066207	0.000939987	0.207552	0.122564	0.0932098	0.052636	0.102222	0.0628335	0.0584342	0.0354467	0.0722081	0.0386887	0.0138403	0.00616706	0.0168466	0.0102358	0.00364188	0.00301232	0.0050869	0.00288775	0.00157464	0.00058597	0.000709198	0.0010219	0.415274	0.415954	1.0297	1.53175	0.634375	0.614035	0.00104792	0.00141834	0.117434	0.211357	0.0738741	0.0987564	0.0871861	0.147241	0.0378586	0.0757934
chr6.trna50	#N/A	#N/A	Homo_sapiens_tRNA-Asp-GTC-2-7	75	53.6995	25.1784	363.277	43.6474	39.8107	0.0851576	0.074922	1.69803	0.727494	1.32602	0.490095	1.54466	0.524376	1.45779	0.327901	1.13133	0.480068	1.14122	0.52942	1.12481	0.604837	1.20981	0.522053	0.865784	0.399927	0.324203	0.210343	0.348574	0.312103	42.3848	41.9275	135.754	141.511	27.8746	29.5895	0.0794982	0.136376	1.28592	1.45956	1.26451	1.12044	1.07677	1.09105	0.89781	1.01491
chr6.trna51	#N/A	#N/A	Homo_sapiens_tRNA-Gln-CTG-1-2	75	95.1113	54.8479	720.743	93.9904	66.5695	0.0821228	0.115459	4.28414	2.07057	3.57658	1.29325	3.78061	1.33685	3.52578	0.993326	2.90844	1.39362	3.45866	1.88854	3.20408	1.81172	2.84546	1.57906	2.55896	1.17612	1.2409	0.524583	0.767771	0.571919	79.6704	73.2665	255.554	259.633	61.4306	58.8838	0.0932255	0.181557	3.31085	4.00886	3.51678	3.2533	2.65614	2.99559	2.57373	3.0607
chr6.trna52	#N/A	#N/A	Homo_sapiens_tRNA-Ser-AGA-3-1	85	8.82232	2.34166	57.8123	5.76121	2.94659	0.009559	0.00402962	0.282341	0.05988	0.235855	0.0405044	0.255679	0.0362498	0.250779	0.0245727	0.174179	0.0291439	0.211757	0.0416393	0.211364	0.0473617	0.198936	0.0395796	0.161718	0.0304439	0.0896515	0.0158257	0.059963	0.0166814	5.75492	4.24316	19.6884	15.5916	2.98166	3.05241	0.00765803	0.0104521	0.203232	0.142593	0.180341	0.121463	0.157099	0.109472	0.123066	0.0979059
ENSG00000072415.10	ENSG00000072415	PALS1	chr14;chr14;chr14;chr14;chr14;chr14;chr14;chr14;chr14;chr14;chr14;chr14;chr14;chr14;chr14;chr14;chr14;chr14;chr14;chr14;chr14;chr14;chr14;chr14;chr14;chr14;chr14;chr14;chr14;chr14;chr14;chr14;chr14;chr14;chr14;chr14;chr14;chr14;chr14;chr14;chr14;chr14;chr14;chr14;chr14;chr14;chr14;chr14;chr14;chr14;chr14;chr14;chr14;chr14;chr14;chr14;chr14;chr14;chr14;chr14;chr14;chr14;chr14;chr14;chr14;chr14;chr…	14825	0.235714	0.0739645	0.923077	0.155709	0.144444	0.000387553	0.000301161	0.0595804	0.0443378	0.0429513	0.033488	0.0538272	0.0339129	0.0427383	0.0271112	0.0352773	0.0244613	0.00997098	0.00444965	0.0105175	0.00927117	0.00101163	0.00161856	0.00296736	0.00194755	0.000682343	0.000279033	0.000493355	0.0002787	0.133652	0.14245	0.277228	0.436508	0.1625	0.171053	0.000335973	0.000264201	0.037434	0.0483157	0.0350963	0.035723	0.0362591	0.0443238	0.0198166	0.029886
ENSG00000182197.13	ENSG00000182197	EXT1	chr8;chr8;chr8;chr8;chr8;chr8;chr8;chr8;chr8;chr8;chr8;chr8;chr8;chr8;chr8;chr8;chr8;chr8;chr8;chr8;chr8;chr8;chr8;chr8;chr8;chr8;chr8;chr8;chr8;chr8;chr8;chr8;chr8;chr8;chr8;chr8;chr8;chr8;chr8;chr8	10736	0.242857	0.133136	0.948718	0.33218	0.281481	0.000489824	0.000292035	0.08	0.0474442	0.0809125	0.0421763	0.0809877	0.0455328	0.0767776	0.0392355	0.0669165	0.0342791	0.014138	0.00686963	0.00874907	0.00541265	0.00202327	0.0013488	0.00148368	0.00117525	0.000419903	0.00033484	0.000400851	0.0003716	0.169451	0.273504	0.376238	0.555556	0.25	0.311404	0.000359971	0.00091775	0.0602264	0.0935515	0.0597619	0.0837601	0.0639521	0.105821	0.0460416	0.0734312
ENSG00000141452.10	#N/A	#N/A	chr18;chr18;chr18;chr18;chr18;chr18;chr18;chr18;chr18;chr18;chr18;chr18;chr18;chr18;chr18;chr18;chr18;chr18;chr18;chr18;chr18;chr18;chr18;chr18;chr18;chr18;chr18;chr18;chr18;chr18;chr18;chr18;chr18;chr18;chr18;chr18;chr18;chr18;chr18;chr18;chr18;chr18;chr18;chr18;chr18;chr18;chr18;chr18;chr18;chr18;chr18;chr18;chr18;chr18;chr18;chr18;chr18;chr18;chr18;chr18;chr18;chr18;chr18;chr18;chr18;chr18;chr…	3105	0.103571	0.0798817	0.487179	0.0968858	0.118519	0.000226073	0.00016427	0.0318881	0.0199096	0.0247728	0.0150148	0.0284774	0.0188501	0.0268533	0.0208807	0.0218278	0.0200516	0.00699457	0.00468384	0.0107036	0.00685959	0.00293374	0.00170848	0.0023315	0.00211544	0.000472391	0.000223227	0.000185008	0.00032515	0.0930788	0.045584	0.277228	0.198413	0.071875	0.0789474	0.000135989	0.000278106	0.0215849	0.0256015	0.0182845	0.0221897	0.0193617	0.0274024	0.0134083	0.01787
chr6.trna59	#N/A	#N/A	Homo_sapiens_tRNA-Ile-AAT-8-1	77	55.7014	24.7535	386.465	43.1412	33.0726	0.0762122	0.0719902	2.00905	0.810714	1.7362	0.548404	2.01821	0.58085	1.96363	0.429722	1.46441	0.552904	1.50422	0.638018	1.52545	0.751296	1.70902	0.627108	1.06569	0.452635	0.791606	0.266518	0.315421	0.257071	42.4679	38.9568	144.369	137.316	28.1006	29.4049	0.0763349	0.11552	1.55876	1.6774	1.68071	1.34317	1.43179	1.40086	1.12873	1.16536
ENSG00000173226.17	ENSG00000173226	IQCB1	chr3;chr3;chr3;chr3;chr3;chr3;chr3;chr3;chr3;chr3;chr3;chr3;chr3;chr3;chr3;chr3;chr3;chr3;chr3;chr3;chr3;chr3;chr3;chr3;chr3;chr3;chr3;chr3;chr3;chr3;chr3;chr3;chr3;chr3;chr3;chr3;chr3;chr3;chr3;chr3;chr3;chr3;chr3;chr3;chr3;chr3;chr3;chr3;chr3;chr3;chr3;chr3;chr3;chr3;chr3;chr3;chr3;chr3;chr3;chr3;chr3;chr3;chr3	3051	0.214286	0.0887574	0.846154	0.228374	0.0777778	0.000328344	0.000264656	0.0427972	0.0200508	0.0199608	0.0104597	0.0200823	0.0127389	0.0225038	0.0105245	0.0163157	0.00856976	0.00632488	0.00421546	0.00772524	0.00514469	0.00273141	0.00143872	0.0023315	0.00157819	0.000734831	0.000362743	0.000215843	0.000209025	0.155131	0.150997	0.287129	0.579365	0.140625	0.153509	0.000343972	0.000695265	0.0280755	0.0365736	0.0177936	0.02792	0.0240554	0.0295492	0.0102534	0.0210537
ENSG00000102580.15	ENSG00000102580	DNAJC3	chr13;chr13;chr13;chr13;chr13;chr13;chr13;chr13;chr13;chr13;chr13;chr13;chr13;chr13;chr13;chr13;chr13;chr13;chr13;chr13;chr13;chr13;chr13	5590	0.196429	0.215976	1.30769	0.211073	0.188889	0.000322961	0.000511061	0.0682517	0.0593053	0.0591695	0.0479123	0.0693004	0.0522465	0.0707262	0.055317	0.0651527	0.054081	0.0279039	0.0176425	0.0298771	0.0239014	0.00354072	0.0029224	0.00459234	0.00470098	0.000839807	0.000530164	0.000555025	0.000534176	0.157518	0.133903	0.366337	0.547619	0.184375	0.162281	0.000335973	0.000750886	0.0437736	0.052358	0.0438091	0.0565716	0.0463506	0.0618765	0.0413093	0.0521721
ENSG00000084070.12	ENSG00000084070	SMAP2	chr1;chr1;chr1;chr1;chr1;chr1;chr1;chr1;chr1;chr1;chr1;chr1;chr1;chr1;chr1;chr1;chr1;chr1;chr1;chr1;chr1;chr1;chr1;chr1;chr1;chr1;chr1;chr1;chr1;chr1;chr1;chr1;chr1;chr1;chr1;chr1;chr1;chr1;chr1;chr1;chr1;chr1;chr1;chr1;chr1;chr1;chr1;chr1;chr1	3601	0.164286	0.0857988	0.871795	0.0415225	0.0777778	0.000296047	0.000219026	0.0218182	0.0184976	0.016931	0.0148461	0.0240329	0.0154071	0.0293116	0.0182706	0.0200639	0.0132291	0.00855718	0.00679157	0.00753909	0.00525188	0.0011128	0.00071936	0.00049456	0.000268628	0.00026244	0.000279033	0.000154173	9.29001e-05	0.0883055	0.0854701	0.247525	0.396825	0.084375	0.0350877	0.000263979	0.00044497	0.0182642	0.0242541	0.018039	0.0207267	0.0199484	0.023109	0.0190279	0.0205402
ENSG00000141458.13	ENSG00000141458	NPC1	chr18;chr18;chr18;chr18;chr18;chr18;chr18;chr18;chr18;chr18;chr18;chr18;chr18;chr18;chr18;chr18;chr18;chr18;chr18;chr18;chr18;chr18;chr18;chr18;chr18;chr18;chr18;chr18;chr18;chr18;chr18;chr18;chr18;chr18;chr18;chr18;chr18;chr18;chr18;chr18;chr18;chr18;chr18;chr18;chr18;chr18;chr18;chr18;chr18;chr18;chr18;chr18;chr18;chr18;chr18;chr18;chr18;chr18;chr18;chr18;chr18;chr18;chr18;chr18;chr18;chr18;chr…	9705	0.214286	0.133136	1.64103	0.394464	0.344444	0.000527503	0.000492809	0.0612587	0.0381248	0.0433078	0.0291016	0.0541564	0.0335686	0.0489788	0.032584	0.0418917	0.0329478	0.0200164	0.0129586	0.0275503	0.0198285	0.00364188	0.00328208	0.00897273	0.00644706	0.000892295	0.00041855	0.000400851	0.000441276	0.24105	0.245014	0.633663	0.65873	0.309375	0.359649	0.00050396	0.000695265	0.0383396	0.0564004	0.0341146	0.0392587	0.035203	0.0471019	0.0263236	0.0359454
chr6.trna63	#N/A	#N/A	Homo_sapiens_tRNA-Ser-GCT-5-1	85	19.7168	11.0946	152.83	20.0285	13.839	0.0277388	0.0272096	0.912962	0.388738	0.628868	0.221306	0.722285	0.212762	0.633627	0.132607	0.455715	0.188992	0.589625	0.293324	0.611442	0.30387	0.636641	0.257873	0.473126	0.181926	0.407242	0.133641	0.167167	0.101282	14.4355	15.3091	56.5771	51.2242	11.8157	13.4788	0.0265258	0.0462417	0.622035	0.728608	0.589375	0.479695	0.437567	0.405385	0.341592	0.40524
chr6.trna65	#N/A	#N/A	Homo_sapiens_tRNA-Ile-TAT-3-1	97	6.43489	2.40036	39.4287	4.84367	2.82426	0.013184	0.00990865	0.394596	0.135411	0.312828	0.0716027	0.369972	0.0804312	0.229798	0.0348034	0.191425	0.0687229	0.208139	0.0831265	0.227864	0.0852905	0.179147	0.06587	0.157475	0.0453393	0.0611211	0.0155268	0.0485884	0.0193244	4.97351	4.06575	15.0292	11.5709	3.28356	2.73232	0.0129408	0.0174557	0.290371	0.273992	0.244083	0.21004	0.19958	0.154903	0.143858	0.173929
ENSG00000156239.12	ENSG00000156239	N6AMT1	chr21;chr21;chr21;chr21;chr21;chr21;chr21;chr21;chr21;chr21;chr21;chr21;chr21;chr21;chr21;chr21;chr21;chr21	4865	0.0821429	0.0384615	0.461538	0.128028	0.0666667	9.15056e-05	0.000155143	0.0332867	0.0248517	0.0213866	0.0119781	0.01893	0.0112756	0.0130484	0.00976678	0.0119061	0.00840336	0.00238113	0.0019516	0.00214073	0.00246517	0.000505817	0.00080928	0.000423908	0.000268628	0.000157464	0.000111613	0.000154173	6.96751e-05	0.0596659	0.0826211	0.19802	0.301587	0.084375	0.0964912	0.000143988	0.000194674	0.0196226	0.0288739	0.0119033	0.0193855	0.0158414	0.0213411	0.00759144	0.0110917
chr6.trna67	#N/A	#N/A	Homo_sapiens_tRNA-Ala-AGC-3-1	75	11.6264	4.68663	82.2297	11.1694	7.02919	0.0282486	0.0162372	0.611197	0.20112	0.442451	0.125185	0.575402	0.128785	0.476329	0.0722203	0.304826	0.103597	0.353511	0.122809	0.381827	0.14536	0.427671	0.12462	0.265317	0.0789668	0.15226	0.0478333	0.115736	0.0640785	9.44243	9.85217	31.017	31.6526	5.82841	6.59908	0.0245376	0.0400188	0.481931	0.536851	0.527881	0.417804	0.330665	0.336223	0.2531	0.346019
ENSG00000133422.14	ENSG00000133422	MORC2	chr22;chr22;chr22;chr22;chr22;chr22;chr22;chr22;chr22;chr22;chr22;chr22;chr22;chr22;chr22;chr22;chr22;chr22;chr22;chr22;chr22;chr22;chr22;chr22;chr22;chr22;chr22;chr22;chr22;chr22;chr22;chr22;chr22;chr22;chr22;chr22;chr22;chr22;chr22;chr22;chr22;chr22;chr22;chr22;chr22;chr22;chr22;chr22;chr22;chr22;chr22;chr22;chr22;chr22;chr22;chr22;chr22;chr22;chr22;chr22;chr22;chr22;chr22;chr22;chr22;chr22;chr…	10817	0.246429	0.239645	1.97436	0.49827	0.466667	0.000484441	0.000821348	0.0422378	0.0357244	0.0422385	0.0301139	0.0431276	0.028146	0.0383888	0.0253431	0.038805	0.0267909	0.0177841	0.0103044	0.011169	0.0102894	0.00323723	0.00283248	0.00367387	0.00288775	0.000734831	0.00058597	0.000339182	0.000464501	0.188544	0.22792	0.782178	0.706349	0.2875	0.315789	0.000815935	0.000792602	0.0298868	0.0352262	0.0287152	0.0284077	0.0214738	0.0354843	0.0186335	0.0317346
ENSG00000166348.20	ENSG00000166348	USP54	chr10;chr10;chr10;chr10;chr10;chr10;chr10;chr10;chr10;chr10;chr10;chr10;chr10;chr10;chr10;chr10;chr10;chr10;chr10;chr10;chr10;chr10;chr10;chr10;chr10;chr10;chr10;chr10;chr10;chr10;chr10;chr10;chr10;chr10;chr10;chr10;chr10;chr10;chr10;chr10;chr10;chr10;chr10;chr10;chr10;chr10;chr10;chr10;chr10;chr10;chr10;chr10;chr10;chr10;chr10;chr10;chr10;chr10;chr10;chr10;chr10;chr10;chr10;chr10;chr10;chr10;chr…	10338	0.192857	0.121302	1.07692	0.200692	0.155556	0.00036064	0.000447178	0.0439161	0.0491387	0.04509	0.0313792	0.0460905	0.0322775	0.0376324	0.031742	0.0385845	0.0281221	0.00959893	0.00850898	0.0101452	0.0109325	0.0011128	0.00121392	0.00303801	0.00248481	0.000524879	0.000306937	0.000185008	0.000162575	0.181384	0.119658	0.405941	0.436508	0.184375	0.144737	0.000471962	0.000486686	0.0338113	0.0438884	0.0420911	0.0445013	0.035555	0.0434398	0.0252391	0.0320427
chr6.trna7	#N/A	#N/A	Homo_sapiens_tRNA-Leu-CAG-1-7	86	101.338	49.7371	692.138	83.1557	75.0186	0.135511	0.121363	2.74597	1.21145	2.5402	0.858697	2.93545	0.857505	2.29345	0.552983	1.76182	0.712689	2.67577	1.30877	2.42654	1.15692	2.57762	1.05446	1.64992	0.70236	1.09341	0.452292	0.533799	0.407819	83.3542	67.8067	223.055	207.807	55.0364	47.8686	0.135826	0.206032	2.18245	2.48985	2.08088	2.07076	2.01033	1.87696	1.6477	1.76143
ENSG00000084693.16	ENSG00000084693	AGBL5	chr2;chr2;chr2;chr2;chr2;chr2;chr2;chr2;chr2;chr2;chr2;chr2;chr2;chr2;chr2;chr2;chr2;chr2;chr2;chr2;chr2;chr2;chr2;chr2;chr2;chr2;chr2;chr2;chr2;chr2;chr2;chr2;chr2;chr2;chr2;chr2;chr2;chr2;chr2;chr2;chr2;chr2;chr2;chr2;chr2;chr2;chr2;chr2;chr2;chr2;chr2;chr2;chr2;chr2;chr2;chr2;chr2;chr2;chr2;chr2;chr2;chr2;chr2;chr2;chr2;chr2;chr2;chr2;chr2;chr2;chr2;chr2	5283	0.228571	0.218935	1.79487	0.404844	0.207407	0.000694366	0.000611448	0.0170629	0.0124259	0.0144359	0.00776044	0.0131687	0.00946807	0.0117247	0.00580955	0.0147724	0.00832016	0.00997098	0.00757221	0.00884214	0.00696677	0.00880121	0.00620448	0.00748905	0.00520466	0.00115473	0.00125565	0.000585859	0.000696751	0.186158	0.213675	0.594059	0.626984	0.259375	0.337719	0.000527958	0.00126538	0.00950943	0.0155919	0.0076083	0.00987564	0.0100915	0.012249	0.00561964	0.0104755
chr6.trna71	#N/A	#N/A	Homo_sapiens_tRNA-Thr-AGT-3-1	77	17.5947	6.67867	125.953	8.8001	5.974	0.0345157	0.0226573	0.968912	0.306003	0.644523	0.217897	0.701633	0.180213	0.743865	0.102996	0.482361	0.138988	0.384858	0.133153	0.386916	0.157917	0.482761	0.131428	0.263064	0.076343	0.197425	0.0510347	0.0704536	0.0443566	12.7375	11.7144	44.4223	46.4551	5.12431	5.42263	0.0301321	0.0495638	0.808786	0.82789	0.796002	0.563873	0.54029	0.489603	0.401763	0.439031
ENSG00000204370.13	ENSG00000204370	SDHD	chr11;chr11;chr11;chr11;chr11;chr11;chr11;chr11;chr11;chr11;chr11;chr11;chr11;chr11;chr11;chr11;chr11;chr11;chr11;chr11;chr11;chr11;chr11;chr11;chr11;chr11;chr11;chr11;chr11;chr11;chr11;chr11;chr11;chr11;chr11	2790	0.0964286	0.115385	0.538462	0.103806	0.0444444	0.000231455	0.0002099	0.0215385	0.0160971	0.0231688	0.0162801	0.0235391	0.0163539	0.0249622	0.0185232	0.0254658	0.0162243	0.0194955	0.00999219	0.017312	0.0129689	0.010521	0.00687888	0.0048043	0.00325711	0.000419903	0.000279033	0.000647529	0.000441276	0.0954654	0.0797721	0.217822	0.18254	0.028125	0.0877193	0.000191985	0.000389349	0.0158491	0.0256015	0.0201252	0.0159717	0.0204177	0.0256345	0.0192251	0.023005
ENSG00000152256.14	ENSG00000152256	PDK1	chr2;chr2;chr2;chr2;chr2;chr2;chr2;chr2;chr2;chr2;chr2;chr2;chr2;chr2;chr2;chr2;chr2;chr2;chr2;chr2;chr2;chr2;chr2;chr2;chr2;chr2;chr2;chr2;chr2;chr2;chr2;chr2;chr2;chr2;chr2;chr2;chr2;chr2;chr2;chr2;chr2;chr2;chr2;chr2;chr2;chr2;chr2;chr2;chr2;chr2;chr2;chr2;chr2;chr2;chr2;chr2;chr2;chr2;chr2;chr2;chr2;chr2;chr2;chr2;chr2;chr2;chr2	14845	0.182143	0.153846	0.948718	0.179931	0.111111	0.000328344	0.000428926	0.0318881	0.0265462	0.0174657	0.0148461	0.0192593	0.0124806	0.0156959	0.0103562	0.0122368	0.00965139	0.00773867	0.00647931	0.00660834	0.00643087	0.00435003	0.00319216	0.00317931	0.00305564	0.000472391	0.000362743	0.000185008	0.00013935	0.159905	0.193732	0.326733	0.404762	0.0875	0.118421	0.00025598	0.000347633	0.0208302	0.0346487	0.0116579	0.0207267	0.00915278	0.0234878	0.00650695	0.0150971
ENSG00000185420.19	ENSG00000185420	SMYD3	chr1;chr1;chr1;chr1;chr1;chr1;chr1;chr1;chr1;chr1;chr1;chr1;chr1;chr1;chr1;chr1;chr1;chr1;chr1;chr1;chr1;chr1;chr1;chr1;chr1;chr1;chr1;chr1;chr1;chr1;chr1;chr1;chr1;chr1;chr1;chr1;chr1;chr1;chr1;chr1;chr1;chr1;chr1;chr1;chr1;chr1;chr1;chr1;chr1;chr1;chr1;chr1;chr1;chr1;chr1;chr1;chr1;chr1;chr1;chr1;chr1;chr1;chr1;chr1;chr1;chr1;chr1;chr1;chr1;chr1;chr1;chr1;chr1;chr1;chr1;chr1;chr1;chr1;chr1;chr1…	5866	0.0642857	0.0680473	0.25641	0.0622837	0.0592593	0.000183011	0.000246404	0.0128671	0.00748376	0.00730708	0.00539857	0.0108642	0.00559477	0.00888805	0.00547276	0.00727593	0.00474249	0.0043158	0.00382514	0.00381608	0.00385852	0.00364188	0.00283248	0.00296736	0.00251838	0.000419903	0.00016742	0.000308347	0.0002787	0.0381862	0.0797721	0.188119	0.18254	0.046875	0.0570175	0.000135989	0.000250295	0.00528302	0.0107796	0.00478586	0.00658376	0.00586717	0.0117439	0.00433797	0.00451885
chr6.trna76	#N/A	#N/A	Homo_sapiens_tRNA-Leu-CAA-1-2	108	51.7989	30.0075	408.287	47.5913	34.7944	0.0847385	0.0902282	2.67782	1.03861	2.0622	0.658775	2.25409	0.699983	2.04052	0.57068	1.64333	0.659324	2.12605	0.943848	2.03082	0.979024	1.93594	0.849245	1.46258	0.653711	1.05202	0.431448	0.406903	0.343083	40.3133	45.804	144.279	144.388	31.9866	35.6408	0.0967433	0.151589	1.91219	2.41387	1.90228	1.82686	1.52056	1.79336	1.33408	1.66511
chr6.trna77	#N/A	#N/A	Homo_sapiens_tRNA-Met-CAT-3-1	76	24.6165	11.5395	176.076	18.2601	10.8067	0.0406623	0.0357288	1.2018	0.440301	0.941515	0.291356	1.1074	0.284653	0.822549	0.148257	0.613308	0.232557	0.866713	0.395767	0.901248	0.407245	0.678624	0.320944	0.581125	0.198312	0.180821	0.0626405	0.124381	0.0693353	18.6171	19.3788	65.5289	64.2367	11.3093	12.9451	0.0395455	0.0624177	0.927152	1.0986	0.93168	0.814866	0.639502	0.630796	0.522056	0.690647
ENSG00000171466.10	ENSG00000171466	ZNF562	chr19;chr19;chr19;chr19;chr19;chr19;chr19;chr19;chr19;chr19;chr19;chr19;chr19;chr19;chr19;chr19;chr19;chr19;chr19;chr19;chr19;chr19;chr19;chr19;chr19;chr19;chr19;chr19;chr19;chr19;chr19;chr19;chr19;chr19;chr19;chr19;chr19;chr19;chr19	13022	0.142857	0.12426	1.46154	0.204152	0.140741	0.00038217	0.000492809	0.0900699	0.0645298	0.0447336	0.0345002	0.0497119	0.0346015	0.0268533	0.0189442	0.0297652	0.0201348	0.00401816	0.0039032	0.00567759	0.00428725	0.00141629	0.00071936	0.00183694	0.00137672	0.000472391	0.000362743	0.000370016	0.000162575	0.119332	0.150997	0.346535	0.579365	0.11875	0.149123	0.000271978	0.000431064	0.0605283	0.0833494	0.0359553	0.0491344	0.0333255	0.0513954	0.0160702	0.0282428
ENSG00000111203.13	ENSG00000111203	ITFG2	chr12;chr12;chr12;chr12;chr12;chr12;chr12;chr12;chr12;chr12;chr12;chr12;chr12;chr12;chr12;chr12;chr12;chr12;chr12;chr12;chr12;chr12;chr12;chr12;chr12;chr12;chr12;chr12;chr12;chr12;chr12;chr12;chr12;chr12;chr12;chr12;chr12;chr12;chr12;chr12;chr12;chr12;chr12;chr12;chr12;chr12;chr12;chr12;chr12;chr12;chr12;chr12;chr12;chr12;chr12;chr12;chr12;chr12;chr12;chr12;chr12;chr12;chr12;chr12;chr12;chr12;chr…	6255	0.0714286	0.0769231	0.358974	0.138408	0.140741	0.000129184	0.000155143	0.0193007	0.0216041	0.0226341	0.014593	0.0243621	0.0160957	0.0190998	0.0122085	0.0167567	0.0154755	0.00483667	0.00577674	0.0121929	0.010075	0.00141629	0.00080928	0.00268475	0.00322353	0.000209952	8.371e-05	0.000400851	0.00023225	0.0572792	0.0512821	0.168317	0.174603	0.121875	0.118421	7.19942e-05	0.000222485	0.0184151	0.0263715	0.0182845	0.0213363	0.0127904	0.0260134	0.0149857	0.0175619
ENSG00000080839.12	ENSG00000080839	RBL1	chr20;chr20;chr20;chr20;chr20;chr20;chr20;chr20;chr20;chr20;chr20;chr20;chr20;chr20;chr20;chr20;chr20;chr20;chr20;chr20;chr20;chr20;chr20;chr20;chr20;chr20;chr20;chr20;chr20;chr20;chr20;chr20;chr20;chr20;chr20;chr20;chr20;chr20;chr20;chr20;chr20;chr20;chr20;chr20;chr20;chr20;chr20;chr20;chr20;chr20;chr20;chr20;chr20;chr20	5956	0.160714	0.153846	0.948718	0.238754	0.177778	0.000317578	0.000474556	0.0559441	0.0367128	0.0336838	0.0241248	0.04	0.025822	0.0296899	0.0208807	0.0256863	0.019802	0.0093757	0.00702576	0.0121929	0.00707395	0.00161861	0.00166352	0.00169563	0.00174608	0.000577367	0.00025113	0.000215843	0.000301925	0.124105	0.156695	0.405941	0.34127	0.278125	0.166667	0.000103992	0.000584023	0.0342642	0.0469682	0.0242975	0.0356011	0.0287491	0.0375047	0.0178448	0.0255726
chr6.trna80	#N/A	#N/A	Homo_sapiens_tRNA-Leu-AAG-3-1	85	8.18204	4.40734	46.3562	6.53215	5.55056	0.0131596	0.0100936	0.228462	0.105073	0.146997	0.06917	0.188321	0.0645085	0.146761	0.0358255	0.119042	0.0529786	0.1386	0.0718322	0.166528	0.0907299	0.0961042	0.070152	0.131703	0.0506501	0.0307459	0.0161212	0.0513176	0.0328065	6.06606	5.91444	18.5217	17.3886	4.14359	4.86772	0.0113155	0.0173	0.188454	0.181634	0.152194	0.124197	0.11064	0.113623	0.0988376	0.10886
ENSG00000173933.21	ENSG00000173933	RBM4	chr11;chr11;chr11;chr11;chr11;chr11;chr11;chr11;chr11;chr11;chr11;chr11;chr11;chr11;chr11;chr11;chr11;chr11;chr11;chr11;chr11;chr11;chr11;chr11;chr11;chr11;chr11;chr11;chr11;chr11;chr11;chr11;chr11;chr11;chr11;chr11;chr11;chr11;chr11;chr11	6538	0.121429	0.0680473	0.615385	0.15917	0.0851852	0.000285282	0.00016427	0.0721678	0.0512567	0.0431296	0.0258962	0.0534979	0.0265106	0.0289334	0.0178496	0.0305369	0.0203844	0.00706898	0.00452771	0.00837677	0.00530547	0.00131512	0.00139376	0.00190759	0.00100735	0.000157464	0.000446453	0.000185008	9.29001e-05	0.133652	0.108262	0.188119	0.388889	0.121875	0.114035	0.000159987	0.000305917	0.0481509	0.0719923	0.0327648	0.0352353	0.0275757	0.0452077	0.0168589	0.028859
ENSG00000231074.11	ENSG00000231074	HCG18	chr6;chr6;chr6;chr6;chr6;chr6;chr6;chr6;chr6;chr6;chr6;chr6;chr6;chr6;chr6;chr6;chr6;chr6;chr6;chr6;chr6;chr6;chr6;chr6;chr6;chr6;chr6;chr6;chr6;chr6;chr6;chr6;chr6;chr6;chr6;chr6;chr6;chr6;chr6;chr6;chr6;chr6;chr6;chr6;chr6;chr6;chr6;chr6;chr6;chr6;chr6;chr6;chr6;chr6;chr6;chr6;chr6;chr6;chr6;chr6;chr6;chr6;chr6;chr6;chr6;chr6;chr6;chr6;chr6;chr6;chr6;chr6;chr6;chr6;chr6;chr6;chr6;chr6;chr6;chr6…	17631	0.310714	0.186391	1.79487	0.474048	0.296296	0.000473676	0.000401548	0.132587	0.0508331	0.0458029	0.0244623	0.0676543	0.0243588	0.0329047	0.0197019	0.045199	0.0178051	0.00915247	0.00382514	0.0105175	0.00702036	0.00151745	0.00125888	0.00381518	0.00161177	0.000577367	0.000362743	0.000277512	0.000116125	0.317422	0.253561	0.831683	0.912698	0.40625	0.451754	0.000399968	0.000945561	0.0680755	0.112031	0.0438091	0.0546208	0.0510444	0.0790504	0.0246475	0.0420047
ENSG00000092330.19	ENSG00000092330	TINF2	chr14;chr14;chr14;chr14;chr14;chr14;chr14;chr14;chr14;chr14;chr14;chr14;chr14;chr14;chr14;chr14;chr14;chr14;chr14;chr14;chr14;chr14;chr14;chr14;chr14;chr14;chr14;chr14;chr14;chr14;chr14;chr14;chr14;chr14;chr14;chr14;chr14;chr14;chr14;chr14;chr14;chr14;chr14;chr14;chr14;chr14;chr14;chr14;chr14;chr14;chr14;chr14;chr14;chr14;chr14;chr14;chr14;chr14;chr14;chr14;chr14;chr14;chr14;chr14;chr14;chr14;chr…	4378	0.0357143	0.0236686	0.358974	0.0588235	0.0962963	5.38268e-05	0.000146017	0.0100699	0.009037	0.00962395	0.00691691	0.0121811	0.00679979	0.00472769	0.00555696	0.00606328	0.00665613	0.0036461	0.00218579	0.0022338	0.00160772	0.00030349	0.0002248	0.000423908	0.000369363	0.000104976	0.000111613	6.16694e-05	9.29001e-05	0.0381862	0.037037	0.178218	0.126984	0.053125	0.0394737	0.000103992	0.000125148	0.00860377	0.0130895	0.00589029	0.00731529	0.00692326	0.00644021	0.00630977	0.0096539
ENSG00000234771.3	ENSG00000234771	SLC25A25-AS1	chr9;chr9;chr9;chr9;chr9	6391	0.0357143	0.035503	0.179487	0.0242215	0.062963	0.000172246	0.000146017	0.0237762	0.0238633	0.0194261	0.0129903	0.0243621	0.0173007	0.0166415	0.0122085	0.0200639	0.0144771	0.00587841	0.00421546	0.00623604	0.00744909	0.000809307	0.00116896	0.00197824	0.0012424	0.000104976	0.00016742	0.000123339	9.29001e-05	0.0214797	0.031339	0.039604	0.111111	0.0125	0.0175439	0.000167987	0.000166864	0.021434	0.0200192	0.0212296	0.0204828	0.0179535	0.0214674	0.0160702	0.0184862
chr6.trna9	#N/A	#N/A	Homo_sapiens_tRNA-Val-CAC-1-6	76	111.858	58.5739	834.156	90.2328	59.0056	0.0952051	0.107626	2.49215	1.09468	2.05784	0.663702	2.28941	0.717494	1.90544	0.515101	1.51113	0.642119	2.86856	1.39688	2.60434	1.29778	2.58632	1.059	1.77933	0.734076	1.18323	0.364681	0.494557	0.301625	87.4015	69.2706	278.638	232.154	59.1761	53.7894	0.104286	0.129069	1.92557	1.95757	1.98855	1.47796	1.55191	1.40788	1.33718	1.31756
ENSG00000157985.20	ENSG00000157985	AGAP1	chr2;chr2;chr2;chr2;chr2;chr2;chr2;chr2;chr2;chr2;chr2;chr2;chr2;chr2;chr2;chr2;chr2;chr2;chr2;chr2;chr2;chr2;chr2;chr2;chr2;chr2;chr2;chr2;chr2;chr2;chr2;chr2;chr2;chr2;chr2;chr2;chr2;chr2;chr2;chr2;chr2;chr2;chr2;chr2;chr2;chr2;chr2;chr2;chr2;chr2;chr2;chr2;chr2;chr2;chr2;chr2;chr2;chr2;chr2;chr2;chr2;chr2;chr2;chr2;chr2;chr2;chr2;chr2;chr2;chr2;chr2;chr2;chr2;chr2;chr2;chr2;chr2;chr2;chr2;chr2…	13947	0.232143	0.171598	1.64103	0.266436	0.248148	0.000446763	0.000803096	0.0598601	0.0484326	0.0463376	0.0381274	0.0645267	0.0418316	0.0487897	0.0359518	0.0450887	0.0332806	0.0154773	0.0101483	0.0172189	0.0105038	0.00202327	0.00139376	0.00240215	0.00167892	0.000839807	0.000641777	0.000277512	0.000348375	0.21957	0.222222	0.49505	0.730159	0.284375	0.355263	0.000791937	0.000945561	0.0466415	0.0635226	0.0467542	0.0548647	0.0401314	0.0724839	0.0336192	0.0485776
ENSG00000103319.12	ENSG00000103319	EEF2K	chr16;chr16;chr16;chr16;chr16;chr16;chr16;chr16;chr16;chr16;chr16;chr16;chr16;chr16;chr16;chr16;chr16;chr16;chr16;chr16;chr16;chr16;chr16;chr16;chr16;chr16;chr16;chr16;chr16;chr16;chr16;chr16;chr16;chr16;chr16;chr16;chr16	8030	0.271429	0.168639	1.07692	0.224913	0.166667	0.000446763	0.000492809	0.0274126	0.0232985	0.018535	0.0107128	0.0273251	0.0120503	0.0141831	0.00976678	0.016426	0.0114818	0.00565518	0.00437158	0.0108898	0.00728832	0.0052605	0.00251776	0.00324996	0.00174608	0.000577367	0.000446453	0.000339182	0.00023225	0.229117	0.236467	0.564356	0.452381	0.153125	0.140351	0.00074394	0.000931655	0.021283	0.0361886	0.0160756	0.0215801	0.0141985	0.0247506	0.00640836	0.0160214
ENSG00000129003.19	ENSG00000129003	VPS13C	chr15;chr15;chr15;chr15;chr15;chr15;chr15;chr15;chr15;chr15;chr15;chr15;chr15;chr15;chr15;chr15;chr15;chr15;chr15;chr15;chr15;chr15;chr15;chr15;chr15;chr15;chr15;chr15;chr15;chr15;chr15;chr15;chr15;chr15;chr15;chr15;chr15;chr15;chr15;chr15;chr15;chr15;chr15;chr15;chr15;chr15;chr15;chr15;chr15;chr15;chr15;chr15;chr15;chr15;chr15;chr15;chr15;chr15;chr15;chr15;chr15;chr15;chr15;chr15;chr15;chr15;chr…	19703	0.45	0.278107	2.64103	0.799308	0.388889	0.000699749	0.000611448	0.0774825	0.0420785	0.054714	0.029186	0.0485597	0.0278878	0.0417927	0.0265218	0.0464116	0.0259589	0.0145844	0.00749415	0.0205696	0.01388	0.00971168	0.003372	0.0113749	0.00500319	0.00167961	0.000558067	0.000616694	0.000348375	0.384248	0.410256	1.05941	1.2381	0.503125	0.530702	0.00074394	0.00173816	0.0421132	0.0706449	0.0401276	0.0554743	0.0329735	0.0628867	0.0222814	0.0441614
chr6.trna96	#N/A	#N/A	Homo_sapiens_tRNA-Met-CAT-7-1	76	0.07875	0.025503	0.292051	0.0284083	0.0222222	6.61532e-05	3.91509e-05	0.00451469	0.00155323	0.003527	0.00122227	0.00352757	0.000975211	0.00340582	0.000649154	0.00187962	0.000843664	0.00101496	0.000156128	0.000586374	0.000477492	0.000515933	0.0002248	0.000301682	0.000144052	6.77094e-05	0.00013561	7.18448e-05	3.2515e-06	0.0393317	0.0561538	0.111287	0.119444	0.0138438	0.0280263	6.05552e-05	0.00023639	0.00342792	0.00313186	0.0024776	0.00250792	0.00184933	0.00407754	0.000946466	0.00298552
ENSG00000164187.7	ENSG00000164187	LMBRD2	chr5;chr5;chr5;chr5;chr5;chr5;chr5;chr5;chr5;chr5;chr5;chr5;chr5;chr5;chr5;chr5;chr5;chr5;chr5;chr5;chr5;chr5;chr5;chr5;chr5	8352	0.0607143	0.056213	0.435897	0.211073	0.140741	0.000166863	0.000200774	0.0223776	0.0145439	0.0144359	0.0116407	0.0169547	0.0100706	0.0196672	0.0108613	0.0141109	0.0125634	0.00565518	0.00452771	0.00995905	0.00814577	0.0011128	0.00062944	0.00204889	0.00110809	0.00026244	0.000139517	0.000185008	9.29001e-05	0.0668258	0.0968661	0.158416	0.134921	0.1125	0.118421	0.000111991	0.00023639	0.0122264	0.013667	0.0110443	0.0157279	0.0120864	0.0160374	0.0104506	0.0145835
ENSG00000168280.18	ENSG00000168280	KIF5C	chr2;chr2;chr2;chr2;chr2;chr2;chr2;chr2;chr2;chr2;chr2;chr2;chr2;chr2;chr2;chr2;chr2;chr2;chr2;chr2;chr2;chr2;chr2;chr2;chr2;chr2;chr2;chr2;chr2;chr2;chr2;chr2;chr2;chr2;chr2;chr2;chr2;chr2;chr2;chr2;chr2;chr2;chr2;chr2;chr2;chr2;chr2;chr2;chr2;chr2;chr2;chr2;chr2;chr2;chr2;chr2;chr2;chr2;chr2;chr2;chr2;chr2;chr2;chr2;chr2;chr2;chr2;chr2;chr2;chr2;chr2;chr2;chr2;chr2;chr2;chr2;chr2;chr2;chr2;chr2…	33151	0.232143	0.150888	1.07692	0.256055	0.188889	0.000231455	0.000319413	0.0369231	0.0238633	0.0178221	0.0146774	0.0232099	0.0146325	0.0187216	0.013303	0.0183001	0.0118978	0.00811072	0.00647931	0.00586374	0.00514469	0.00151745	0.00148368	0.00134238	0.00107451	0.000314928	0.00025113	0.00046252	0.0001858	0.147971	0.14245	0.415842	0.388889	0.196875	0.223684	0.000335973	0.000528402	0.0205283	0.0346487	0.0164437	0.0206047	0.0133771	0.0291703	0.00857734	0.0186916
chr7.trna10	#N/A	#N/A	Homo_sapiens_tRNA-Cys-GCA-16-1	75	0.311214	0.11932	1.63641	0.161834	0.127222	0.000448862	0.000355552	0.0274657	0.00947896	0.0161736	0.0063973	0.0184115	0.00522637	0.0138275	0.00347899	0.00843237	0.00272568	0.00840315	0.00400703	0.00951136	0.00436602	0.00564694	0.00217831	0.00445457	0.0017763	0.000786794	0.00017607	0.000416268	0.000239682	0.247995	0.224729	0.688317	0.636111	0.118531	0.179649	0.000309975	0.000713898	0.0197313	0.0229143	0.0147147	0.0190429	0.0101443	0.0135497	0.00579217	0.010229
ENSG00000137492.9	ENSG00000137492	THAP12	chr11;chr11;chr11;chr11;chr11;chr11;chr11;chr11;chr11;chr11;chr11;chr11;chr11;chr11;chr11;chr11;chr11;chr11;chr11;chr11;chr11;chr11;chr11;chr11;chr11;chr11;chr11;chr11;chr11;chr11;chr11;chr11;chr11;chr11;chr11;chr11;chr11;chr11;chr11;chr11;chr11;chr11;chr11;chr11;chr11;chr11;chr11;chr11;chr11;chr11;chr11;chr11;chr11;chr11	8802	0.157143	0.12426	1.05128	0.186851	0.0925926	0.000290665	0.000328539	0.0475524	0.0358656	0.0427731	0.0312948	0.039177	0.0290928	0.0366868	0.0301423	0.0341748	0.0246277	0.0126498	0.00757221	0.0103313	0.00782422	0.00202327	0.00152864	0.0024728	0.00110809	0.000314928	0.00025113	0.000123339	0.000116125	0.107399	0.0911681	0.455446	0.484127	0.065625	0.118421	0.000279978	0.00047278	0.0368302	0.0479307	0.026629	0.0343819	0.026989	0.0426822	0.0217884	0.0313238
ENSG00000129071.10	ENSG00000129071	MBD4	chr3;chr3;chr3;chr3;chr3;chr3;chr3;chr3;chr3;chr3;chr3;chr3;chr3;chr3;chr3;chr3;chr3;chr3;chr3;chr3;chr3;chr3;chr3;chr3;chr3;chr3;chr3;chr3;chr3;chr3;chr3;chr3;chr3;chr3;chr3;chr3;chr3;chr3;chr3;chr3;chr3;chr3;chr3;chr3;chr3;chr3;chr3;chr3;chr3;chr3;chr3;chr3;chr3;chr3	3353	0.132143	0.0414201	0.820513	0.0761246	0.0666667	0.000134567	8.21348e-05	0.04	0.0125671	0.0197826	0.00885702	0.0232099	0.0120503	0.015885	0.00934579	0.0174181	0.00690573	0.00327405	0.000936768	0.00232688	0.00214362	0.000404654	0.00040464	0.000635863	0.000637991	0.000104976	5.58067e-05	6.16694e-05	2.3225e-05	0.0596659	0.0911681	0.287129	0.277778	0.071875	0.0789474	0.00011999	0.000194674	0.0249057	0.0323388	0.0187753	0.0206047	0.0195963	0.0252557	0.0109435	0.0141727
ENSG00000276966.3	ENSG00000276966	H4C5	chr6	412	0.907143	0.798817	7.38462	1.59862	1.09259	0.00178167	0.00215376	0.169231	0.106043	0.148815	0.0835934	0.165926	0.0859012	0.135023	0.0865538	0.121376	0.0791247	0.0761217	0.0594848	0.0639427	0.0538049	0.0175013	0.0190181	0.0248693	0.0174944	0.00251942	0.00139517	0.000863371	0.000836101	0.894988	0.826211	2.70297	2.48413	1.125	0.934211	0.00213583	0.0031426	0.122415	0.170741	0.104553	0.150207	0.100329	0.172749	0.0930691	0.144706
chr7.trna18	#N/A	#N/A	Homo_sapiens_tRNA-Cys-GCA-21-1	75	0.152964	0.0705325	0.812308	0.0977163	0.0671111	0.000158628	0.00013242	0.0102014	0.00460887	0.00391018	0.00202024	0.00430123	0.00268032	0.00349281	0.00100362	0.00288061	0.00152509	0.00231118	0.000811085	0.00234643	0.000907288	0.00194638	0.000691485	0.00139183	0.000313959	0.00060781	0.000371114	0.000311739	0.0001786	0.118687	0.134872	0.270693	0.254048	0.0538438	0.045614	0.000171746	0.000197455	0.00807849	0.00985563	0.00503007	0.00579249	0.00328209	0.00539462	0.0020911	0.00249255
ENSG00000102901.13	ENSG00000102901	CENPT	chr16;chr16;chr16;chr16;chr16;chr16;chr16;chr16;chr16;chr16;chr16;chr16;chr16;chr16;chr16;chr16;chr16;chr16;chr16;chr16;chr16;chr16;chr16;chr16;chr16;chr16;chr16;chr16;chr16;chr16;chr16;chr16;chr16;chr16;chr16;chr16;chr16;chr16;chr16;chr16;chr16;chr16;chr16;chr16;chr16;chr16;chr16;chr16;chr16;chr16;chr16;chr16;chr16;chr16;chr16;chr16;chr16;chr16;chr16;chr16;chr16;chr16;chr16;chr16;chr16;chr16;chr…	5660	0.103571	0.0591716	0.564103	0.148789	0.114815	0.00030143	0.000346791	0.0125874	0.00804857	0.0176439	0.00970055	0.0171193	0.0108452	0.0160741	0.0100194	0.0197332	0.0118978	0.00833395	0.00725995	0.012379	0.00798499	0.00242792	0.00233792	0.00614667	0.00443236	0.000314928	0.000223227	0.000215843	0.000301925	0.0859189	0.14245	0.29703	0.396825	0.159375	0.114035	0.000271978	0.000556212	0.0108679	0.0113571	0.015462	0.012436	0.0123211	0.0126279	0.00916888	0.0138646
chr7.trna20	#N/A	#N/A	Homo_sapiens_tRNA-Cys-GCA-17-1	75	1.77775	0.992811	8.01308	0.882215	0.486148	0.00332978	0.00214682	0.254297	0.140789	0.0732044	0.0388022	0.0746436	0.0366208	0.0372523	0.0129553	0.0210947	0.0110026	0.0119629	0.00479781	0.0122189	0.00504823	0.0131077	0.0048867	0.00602727	0.00298983	0.00514014	0.00232909	0.00249083	0.00144158	1.55401	1.14877	3.32584	2.62103	0.617156	0.760439	0.00237661	0.00391712	0.15595	0.232073	0.0515376	0.0820361	0.0452159	0.0733603	0.0174593	0.0325891
ENSG00000074603.19	ENSG00000074603	DPP8	chr15;chr15;chr15;chr15;chr15;chr15;chr15;chr15;chr15;chr15;chr15;chr15;chr15;chr15;chr15;chr15;chr15;chr15;chr15;chr15;chr15;chr15;chr15;chr15;chr15;chr15;chr15;chr15;chr15;chr15;chr15;chr15;chr15;chr15;chr15;chr15;chr15;chr15;chr15;chr15;chr15;chr15;chr15;chr15;chr15;chr15;chr15;chr15;chr15;chr15;chr15;chr15;chr15;chr15;chr15;chr15;chr15;chr15;chr15;chr15;chr15;chr15;chr15;chr15;chr15;chr15;chr…	10211	0.221429	0.159763	1.58974	0.207612	0.262963	0.000339109	0.000346791	0.10042	0.065377	0.0609517	0.0487558	0.0748971	0.0458771	0.0701589	0.042435	0.0641605	0.0366087	0.0221743	0.0100703	0.0172189	0.0113076	0.00333839	0.0029224	0.00445104	0.00164534	0.0013122	0.000474357	0.000431686	0.0002787	0.24821	0.162393	0.732673	0.642857	0.21875	0.162281	0.000367971	0.000556212	0.0629434	0.0791145	0.0590256	0.0560839	0.051279	0.0695795	0.0432811	0.0499127
ENSG00000123636.19	ENSG00000123636	BAZ2B	chr2;chr2;chr2;chr2;chr2;chr2;chr2;chr2;chr2;chr2;chr2;chr2;chr2;chr2;chr2;chr2;chr2;chr2;chr2;chr2;chr2;chr2;chr2;chr2;chr2;chr2;chr2;chr2;chr2;chr2;chr2;chr2;chr2;chr2;chr2;chr2;chr2;chr2;chr2;chr2;chr2;chr2;chr2;chr2;chr2;chr2;chr2;chr2;chr2;chr2;chr2;chr2;chr2;chr2;chr2;chr2;chr2;chr2;chr2;chr2;chr2;chr2;chr2;chr2;chr2;chr2;chr2;chr2;chr2;chr2;chr2;chr2;chr2;chr2;chr2;chr2;chr2;chr2;chr2;chr2…	20247	0.1	0.133136	0.512821	0.249135	0.144444	0.000215307	0.0002099	0.0433566	0.0273934	0.0274461	0.0172079	0.0320988	0.0177311	0.0215582	0.0124611	0.021938	0.0126466	0.005804	0.00421546	0.00614296	0.00428725	0.00131512	0.00152864	0.00155433	0.0017125	0.000524879	0.00025113	0.000431686	0.000162575	0.136038	0.139601	0.376238	0.468254	0.203125	0.184211	0.000199984	0.000500591	0.0274717	0.0381136	0.0227022	0.0330407	0.0218259	0.0305594	0.010352	0.0203348
chr7.trna23	#N/A	#N/A	Homo_sapiens_tRNA-Cys-GCA-23-1	75	0.0918214	0.0439053	0.501795	0.0470242	0.0335185	7.69723e-05	7.05446e-05	0.00515804	0.00285654	0.0038977	0.00115816	0.00257284	0.00131262	0.00185325	0.000562432	0.00172638	0.000702221	0.00134311	0.000948478	0.00130119	0.000635584	0.00130602	0.000547163	0.000804013	0.000282395	0.0004367	0.000176907	0.000238352	0.000108693	0.0594511	0.0654986	0.12495	0.112937	0.0290313	0.0314912	7.41541e-05	0.000127929	0.00396377	0.00487584	0.0019622	0.00128627	0.0010514	0.00320495	0.00133097	0.00130533
ENSG00000156787.17	ENSG00000156787	TBC1D31	chr8;chr8;chr8;chr8;chr8;chr8;chr8;chr8;chr8;chr8;chr8;chr8;chr8;chr8;chr8;chr8;chr8;chr8;chr8;chr8;chr8;chr8;chr8;chr8;chr8;chr8;chr8;chr8;chr8;chr8;chr8;chr8;chr8;chr8;chr8;chr8;chr8;chr8;chr8;chr8;chr8;chr8;chr8;chr8;chr8;chr8;chr8;chr8;chr8;chr8;chr8;chr8;chr8;chr8;chr8;chr8;chr8;chr8;chr8;chr8;chr8;chr8;chr8;chr8;chr8;chr8;chr8;chr8;chr8;chr8;chr8;chr8;chr8;chr8;chr8;chr8;chr8;chr8;chr8;chr8…	8609	0.260714	0.118343	0.487179	0.131488	0.148148	0.00036064	0.000310287	0.0386014	0.0217453	0.023347	0.0146774	0.0268313	0.0171286	0.0202345	0.0159973	0.0242531	0.0153091	0.00558077	0.00507416	0.0094006	0.00841372	0.00182094	0.00197824	0.00254345	0.00275343	0.000577367	0.000446453	0.000339182	0.00041805	0.178998	0.116809	0.445545	0.404762	0.165625	0.201754	0.000319974	0.000639644	0.0256604	0.0354187	0.0160756	0.0221897	0.016076	0.0286652	0.0117322	0.0185889
ENSG00000162441.12	ENSG00000162441	LZIC	chr1;chr1;chr1;chr1;chr1;chr1;chr1;chr1;chr1;chr1;chr1;chr1;chr1;chr1;chr1;chr1;chr1;chr1;chr1;chr1;chr1;chr1;chr1;chr1;chr1;chr1;chr1;chr1;chr1;chr1	5459	0.15	0.139053	0.923077	0.16955	0.0814815	0.000322961	0.000355917	0.0358042	0.0248517	0.026555	0.0221847	0.0330864	0.0257359	0.0296899	0.0314894	0.0271194	0.0215492	0.0165935	0.0117877	0.0121929	0.0106645	0.00566515	0.00373168	0.00381518	0.00228334	0.000367415	0.000362743	0.000555025	0.00032515	0.0835322	0.150997	0.287129	0.492063	0.13125	0.105263	0.000303976	0.000375443	0.0249057	0.0267565	0.0255246	0.0242624	0.0237034	0.0284127	0.0244504	0.0251618
ENSG00000047634.15	ENSG00000047634	SCML1	chrX;chrX;chrX;chrX;chrX;chrX;chrX;chrX;chrX;chrX;chrX;chrX;chrX;chrX;chrX;chrX;chrX;chrX;chrX;chrX;chrX;chrX;chrX;chrX;chrX;chrX;chrX;chrX;chrX;chrX;chrX;chrX;chrX;chrX;chrX;chrX;chrX;chrX;chrX;chrX;chrX	5497	0.342857	0.269231	2.41026	0.429066	0.32963	0.000694366	0.000803096	0.0707692	0.0533748	0.0584566	0.0478279	0.0595885	0.0449303	0.0712935	0.0509388	0.0578768	0.0445129	0.0388422	0.0266979	0.0260611	0.0214898	0.0116338	0.00683392	0.00459234	0.00402941	0.00115473	0.00111613	0.000770867	0.000580626	0.312649	0.293447	0.722772	1.30952	0.321875	0.29386	0.000615951	0.0010429	0.0499623	0.0596728	0.0500675	0.0560839	0.0400141	0.0649072	0.0425909	0.0553559
ENSG00000114805.18	ENSG00000114805	PLCH1	chr3;chr3;chr3;chr3;chr3;chr3;chr3;chr3;chr3;chr3;chr3;chr3;chr3;chr3;chr3;chr3;chr3;chr3;chr3;chr3;chr3;chr3;chr3;chr3;chr3;chr3;chr3;chr3;chr3;chr3;chr3;chr3;chr3;chr3;chr3;chr3;chr3;chr3;chr3;chr3;chr3;chr3;chr3;chr3;chr3;chr3;chr3;chr3;chr3;chr3;chr3;chr3;chr3;chr3;chr3;chr3;chr3;chr3;chr3;chr3;chr3;chr3;chr3;chr3;chr3;chr3;chr3;chr3;chr3;chr3;chr3;chr3;chr3;chr3;chr3;chr3;chr3;chr3;chr3;chr3…	7177	0.0964286	0.0295858	0.461538	0.0519031	0.037037	0.000123802	4.56304e-05	0.0142657	0.00762496	0.0149706	0.00539857	0.00921811	0.00550869	0.0132375	0.0046308	0.0117958	0.00457609	0.00186026	0.00101483	0.00214073	0.00107181	0.00030349	0.00017984	0.000847817	0.000235049	0.000157464	8.371e-05	6.16694e-05	2.3225e-05	0.0954654	0.0997151	0.168317	0.269841	0.0375	0.0482456	0.00012799	0.00020858	0.0101132	0.0157844	0.0123942	0.00987564	0.0105609	0.0125016	0.00552105	0.00770258
ENSG00000163378.14	ENSG00000163378	EOGT	chr3;chr3;chr3;chr3;chr3;chr3;chr3;chr3;chr3;chr3;chr3;chr3;chr3;chr3;chr3;chr3;chr3;chr3;chr3;chr3;chr3;chr3;chr3;chr3;chr3;chr3;chr3;chr3;chr3;chr3;chr3;chr3;chr3;chr3;chr3;chr3;chr3;chr3;chr3;chr3;chr3;chr3;chr3;chr3;chr3;chr3;chr3;chr3;chr3;chr3;chr3;chr3;chr3;chr3;chr3;chr3;chr3;chr3;chr3;chr3;chr3;chr3;chr3;chr3;chr3;chr3;chr3;chr3;chr3;chr3;chr3;chr3;chr3;chr3;chr3;chr3;chr3;chr3;chr3;chr3…	5365	0.075	0.00887574	0.282051	0.0346021	0.0407407	8.07402e-05	0.000100387	0.0223776	0.0103078	0.0106933	0.0064108	0.0115226	0.00602513	0.0143722	0.00623053	0.0130085	0.00715534	0.00550636	0.00210773	0.00577066	0.00310825	0.000809307	0.00053952	0.00134238	0.000671569	0.00026244	0.000111613	0.000123339	0.00013935	0.0668258	0.045584	0.0891089	0.166667	0.046875	0.0877193	0.00012799	0.000333727	0.00860377	0.0198268	0.0107989	0.0123141	0.00997418	0.0151534	0.0089717	0.0137619
ENSG00000113580.15	ENSG00000113580	NR3C1	chr5;chr5;chr5;chr5;chr5;chr5;chr5;chr5;chr5;chr5;chr5;chr5;chr5;chr5;chr5;chr5;chr5;chr5;chr5;chr5;chr5;chr5;chr5;chr5;chr5;chr5;chr5;chr5;chr5;chr5;chr5;chr5;chr5;chr5;chr5;chr5;chr5;chr5;chr5;chr5;chr5;chr5;chr5;chr5;chr5;chr5;chr5;chr5;chr5;chr5;chr5;chr5;chr5;chr5;chr5;chr5;chr5;chr5;chr5;chr5;chr5;chr5;chr5;chr5;chr5;chr5;chr5;chr5;chr5;chr5;chr5;chr5;chr5;chr5;chr5;chr5;chr5;chr5;chr5;chr5…	9161	0.142857	0.12426	0.794872	0.17301	0.0888889	0.000296047	0.000200774	0.0472727	0.0283818	0.0329709	0.0215943	0.0283128	0.0236702	0.0217474	0.0135556	0.0194025	0.0133123	0.00282759	0.00257611	0.00418838	0.00385852	0.00060698	0.00053952	0.00049456	0.000503677	0.000367415	0.000139517	9.25041e-05	0.00032515	0.138425	0.0797721	0.376238	0.34127	0.1	0.157895	0.00025598	0.000250295	0.0307925	0.0469682	0.0198797	0.0335284	0.0206524	0.0347266	0.00778862	0.0192051
ENSG00000134086.9	ENSG00000134086	VHL	chr3;chr3;chr3;chr3;chr3;chr3;chr3;chr3;chr3;chr3;chr3;chr3;chr3;chr3;chr3;chr3;chr3;chr3;chr3	5001	0.375	0.230769	2.84615	0.477509	0.296296	0.00101194	0.000930861	0.145455	0.0892403	0.116379	0.0711936	0.134156	0.0772939	0.143533	0.0896691	0.117848	0.0754638	0.0519384	0.0316159	0.0476545	0.035477	0.00505817	0.00346192	0.00388583	0.00271985	0.00167961	0.000641777	0.000585859	0.000510951	0.441527	0.589744	1.33663	1.65079	0.340625	0.5	0.00114391	0.00205799	0.108679	0.180366	0.112161	0.154475	0.111007	0.167319	0.0934635	0.155079
ENSG00000152193.8	ENSG00000152193	OBI1	chr13;chr13;chr13;chr13;chr13;chr13	3507	0.239286	0.251479	2.02564	0.183391	0.196296	0.000538268	0.000574943	0.191888	0.149393	0.0809125	0.0564319	0.0803292	0.0512136	0.0448185	0.0273638	0.029214	0.0282885	0.00513431	0.00351288	0.00753909	0.00476956	0.00121396	0.0013488	0.00211954	0.00161177	0.000787319	0.00075339	0.000277512	0.000116125	0.221957	0.236467	0.693069	0.68254	0.146875	0.192982	0.000351972	0.000778697	0.119396	0.164966	0.0663885	0.0821751	0.0528045	0.0810708	0.0201124	0.0390264
ENSG00000105879.13	ENSG00000105879	CBLL1	chr7;chr7;chr7;chr7;chr7;chr7;chr7;chr7;chr7;chr7;chr7;chr7;chr7;chr7;chr7;chr7;chr7;chr7;chr7;chr7;chr7;chr7;chr7;chr7;chr7;chr7;chr7;chr7;chr7;chr7;chr7;chr7;chr7;chr7;chr7;chr7;chr7;chr7;chr7;chr7;chr7;chr7;chr7;chr7;chr7;chr7;chr7	5457	0.157143	0.127219	0.974359	0.155709	0.118519	0.000317578	0.000337665	0.0805594	0.0502683	0.0436642	0.0269085	0.0497119	0.0289206	0.0257186	0.0181864	0.0291037	0.0205508	0.00468785	0.00327869	0.00837677	0.00943194	0.0011128	0.00094416	0.0023315	0.00181324	0.000629855	0.00033484	0.000493355	0.0002787	0.0692124	0.0797721	0.366337	0.269841	0.125	0.0921053	0.00025598	0.000222485	0.0511698	0.0490857	0.029206	0.0302365	0.0359071	0.0334638	0.0130139	0.0201294
ENSG00000025293.17	ENSG00000025293	PHF20	chr20;chr20;chr20;chr20;chr20;chr20;chr20;chr20;chr20;chr20;chr20;chr20;chr20;chr20;chr20;chr20;chr20;chr20;chr20;chr20;chr20;chr20;chr20;chr20;chr20;chr20;chr20;chr20;chr20;chr20;chr20;chr20;chr20;chr20;chr20;chr20;chr20;chr20;chr20;chr20;chr20;chr20;chr20;chr20;chr20;chr20;chr20;chr20;chr20;chr20;chr20;chr20;chr20;chr20;chr20;chr20;chr20;chr20;chr20;chr20;chr20;chr20;chr20;chr20;chr20;chr20;chr…	8372	0.25	0.186391	1.10256	0.259516	0.222222	0.000306813	0.0004198	0.04	0.0351596	0.0395651	0.0293547	0.0493827	0.0280599	0.0344175	0.0241644	0.0343953	0.0247941	0.00997098	0.0069477	0.0115413	0.00921758	0.00283257	0.00188832	0.00395648	0.0026527	0.000944783	0.000613874	0.000277512	0.00013935	0.193317	0.213675	0.554455	0.52381	0.2125	0.157895	0.00037597	0.000597928	0.0323019	0.0483157	0.0342373	0.0335284	0.0271063	0.0415456	0.0215912	0.027832
ENSG00000133872.14	ENSG00000133872	SARAF	chr8;chr8;chr8;chr8;chr8;chr8;chr8;chr8;chr8;chr8;chr8;chr8;chr8;chr8;chr8;chr8;chr8;chr8;chr8;chr8;chr8;chr8;chr8;chr8;chr8;chr8;chr8;chr8;chr8;chr8;chr8;chr8;chr8;chr8;chr8;chr8;chr8;chr8;chr8;chr8;chr8;chr8;chr8;chr8;chr8;chr8;chr8;chr8;chr8;chr8;chr8;chr8;chr8;chr8;chr8	2999	0.203571	0.174556	1.5641	0.262976	0.218519	0.000339109	0.0004198	0.0341259	0.0258402	0.0308323	0.0236187	0.0390123	0.0262524	0.0374433	0.0273638	0.0375923	0.0256261	0.027755	0.0175644	0.0280156	0.0226152	0.0209408	0.0107005	0.0120107	0.00792452	0.000787319	0.000474357	0.000925041	0.000812876	0.195704	0.176638	0.574257	0.492063	0.175	0.127193	0.000271978	0.000584023	0.0218868	0.0350337	0.0258927	0.0282858	0.0258155	0.039904	0.0225771	0.0366643
ENSG00000170540.15	ENSG00000170540	ARL6IP1	chr16;chr16;chr16;chr16;chr16;chr16;chr16;chr16;chr16;chr16;chr16;chr16;chr16;chr16;chr16;chr16;chr16;chr16;chr16;chr16;chr16;chr16;chr16;chr16;chr16;chr16;chr16;chr16;chr16;chr16;chr16;chr16;chr16;chr16	3558	0.325	0.204142	2.12821	0.394464	0.362963	0.00060286	0.000565817	0.0948252	0.054928	0.0910711	0.0564319	0.0938272	0.0573248	0.120272	0.0746822	0.0962408	0.0668109	0.0596026	0.0344262	0.0493299	0.0409432	0.00961052	0.00566496	0.0100325	0.00634633	0.000997271	0.00131146	0.000801702	0.000464501	0.21957	0.310541	1.0099	1.02381	0.35	0.346491	0.000487961	0.000931655	0.0591698	0.0716073	0.0716652	0.0758352	0.074513	0.0872585	0.0731539	0.0820581
chr8.trna5	#N/A	#N/A	Homo_sapiens_tRNA-Ala-AGC-8-2	76	38.4176	25.5284	290.133	42.4772	44.0299	0.0610035	0.078537	1.69736	0.871213	1.40453	0.643294	1.58855	0.597722	1.44423	0.337734	1.00207	0.503736	1.14157	0.639725	1.1012	0.715917	1.14896	0.631093	0.797507	0.397504	0.547054	0.229861	0.240659	0.249713	28.0277	29.099	102.849	104.885	23.4991	24.3766	0.0600237	0.105128	1.37253	1.65828	1.55417	1.2772	1.05323	0.977564	0.793392	1.10747
chr8.trna8	#N/A	#N/A	Homo_sapiens_tRNA-Met-CAT-1-1	76	93.2915	60.4008	653.699	136.182	98.7383	0.0955534	0.12392	3.14291	1.56388	2.70322	1.19873	3.07417	1.24558	2.94789	0.992879	2.2549	1.19005	3.00416	1.5906	2.98647	1.70314	2.96492	1.60724	2.54872	1.28486	1.20487	0.716391	1.14248	0.776554	69.1545	80.744	247.182	279.209	90.8464	98.0882	0.0978025	0.185425	2.26742	2.72126	2.48213	2.45383	2.0891	2.54413	1.75534	2.31983
ENSG00000081791.9	ENSG00000081791	DELE1	chr5;chr5;chr5;chr5;chr5;chr5;chr5;chr5;chr5;chr5;chr5;chr5;chr5;chr5;chr5;chr5;chr5;chr5;chr5;chr5;chr5;chr5;chr5;chr5;chr5;chr5;chr5;chr5;chr5;chr5;chr5;chr5;chr5;chr5;chr5;chr5;chr5;chr5;chr5;chr5;chr5;chr5;chr5;chr5;chr5;chr5;chr5;chr5	6000	0.157143	0.136095	0.820513	0.183391	0.185185	0.000252986	0.000228152	0.0405594	0.0312059	0.023347	0.0140025	0.0302881	0.0171286	0.0200454	0.014566	0.0203947	0.0159747	0.00997098	0.00804059	0.0109829	0.0102358	0.00536166	0.00499056	0.00734775	0.0060777	0.00110225	0.000530164	0.00144923	0.00160253	0.131265	0.150997	0.326733	0.198413	0.18125	0.219298	0.000367971	0.000584023	0.0268679	0.0404235	0.0208615	0.0241405	0.0205351	0.0296755	0.010352	0.0189997
chr9.trna4	#N/A	#N/A	Homo_sapiens_tRNA-Arg-TCG-6-1	76	0.341071	0.14284	1.43103	0.286436	0.256148	0.000313864	0.000156421	0.0123664	0.00434482	0.00802887	0.00355631	0.0083572	0.00294629	0.00703101	0.00153827	0.00384853	0.00116316	0.00396681	0.00159094	0.00366623	0.00147856	0.00446232	0.00109567	0.00231737	0.000502669	0.000745329	0.000229924	0.000426135	0.000234108	0.228998	0.206068	0.645644	0.555476	0.185969	0.211404	0.00025422	0.000339985	0.00979321	0.00912031	0.00575531	0.00579615	0.00639521	0.0059553	0.0036222	0.00418404
chr9.trna5	#N/A	#N/A	Homo_sapiens_tRNA-Arg-TCT-3-1	94	30.12	12.0065	193.277	17.0291	8.09604	0.0122729	0.0109331	0.814145	0.284582	0.618719	0.168996	0.649292	0.169305	0.489107	0.107163	0.384432	0.13863	0.545201	0.21337	0.496831	0.179957	0.557902	0.156923	0.345639	0.130552	0.37127	0.0777942	0.11224	0.0450503	22.6526	19.2542	65.1086	62.5342	11.8848	12.8188	0.0133566	0.0214893	0.510578	0.589132	0.417493	0.447323	0.436991	0.46313	0.299967	0.31588
ENSG00000152127.9	ENSG00000152127	MGAT5	chr2;chr2;chr2;chr2;chr2;chr2;chr2;chr2;chr2;chr2;chr2;chr2;chr2;chr2;chr2;chr2;chr2;chr2;chr2;chr2;chr2;chr2;chr2;chr2;chr2;chr2;chr2;chr2;chr2;chr2;chr2;chr2;chr2;chr2;chr2;chr2;chr2;chr2;chr2;chr2	8765	0.310714	0.254438	1.89744	0.249135	0.185185	0.000586712	0.000784843	0.0833566	0.0529511	0.0609517	0.043779	0.0862551	0.0450164	0.0822617	0.0493391	0.0618454	0.0413512	0.0272342	0.0157689	0.0213142	0.0110932	0.00323723	0.00229296	0.0027554	0.00174608	0.00115473	0.00058597	0.000431686	0.00023225	0.369928	0.336182	0.70297	0.888889	0.2625	0.254386	0.000679946	0.00133491	0.0599245	0.0806545	0.0568168	0.0731529	0.0605492	0.076146	0.0438726	0.0667557
chrX.trna10	#N/A	#N/A	Homo_sapiens_tRNA-Ile-GAT-1-1	77	1.36789	0.843195	8.54513	1.24218	1.30122	0.0011048	0.00159323	0.0455329	0.0231827	0.0401657	0.0152315	0.0471654	0.0166233	0.039236	0.0104867	0.0266994	0.0128081	0.0416735	0.0221491	0.048279	0.0244298	0.0395296	0.0185554	0.0283234	0.014562	0.0195234	0.00824069	0.00946594	0.00744246	1.02938	1.02433	3.33317	3.55254	0.835094	1.11162	0.00106407	0.00194076	0.0331004	0.0372185	0.0330004	0.0302585	0.0285226	0.0300253	0.0203579	0.0255633
chrX.trna4	#N/A	#N/A	Homo_sapiens_tRNA-Val-TAC-1-2	76	87.0703	57.4935	726.59	87.3869	70.0176	0.114292	0.160242	5.58966	2.90124	4.51948	1.63159	5.06236	1.73559	4.22655	1.16743	3.35217	1.81679	4.22412	2.51372	3.82594	2.36179	3.56866	1.97608	2.58441	1.2851	1.23686	0.595464	0.533319	0.434983	75.4163	57.2207	243.404	203.137	56.3278	45.4626	0.124345	0.185586	4.05059	4.61096	4.055	3.35417	3.11079	2.99399	2.74174	3.07611
chrX.trna6	#N/A	#N/A	Homo_sapiens_tRNA-Ile-GAT-1-3	77	1.36789	0.843195	8.54513	1.24218	1.30122	0.0011048	0.00159323	0.0455329	0.0231827	0.0401657	0.0152315	0.0471654	0.0166233	0.039236	0.0104867	0.0266994	0.0128081	0.0416735	0.0221491	0.048279	0.0244298	0.0395296	0.0185554	0.0283234	0.014562	0.0195234	0.00824069	0.00946594	0.00744246	1.02938	1.02433	3.33317	3.55254	0.835094	1.11162	0.00106407	0.00194076	0.0331004	0.0372185	0.0330004	0.0302585	0.0285226	0.0300253	0.0203579	0.0255633
chrX.trna8	#N/A	#N/A	Homo_sapiens_tRNA-Ile-GAT-1-2	77	1.36789	0.843195	8.54513	1.24218	1.30122	0.0011048	0.00159323	0.0455329	0.0231827	0.0401657	0.0152315	0.0471654	0.0166233	0.039236	0.0104867	0.0266994	0.0128081	0.0416735	0.0221491	0.048279	0.0244298	0.0395296	0.0185554	0.0283234	0.014562	0.0195234	0.00824069	0.00946594	0.00744246	1.02938	1.02433	3.33317	3.55254	0.835094	1.11162	0.00106407	0.00194076	0.0331004	0.0372185	0.0330004	0.0302585	0.0285226	0.0300253	0.0203579	0.0255633
ENSG00000197323.12	ENSG00000197323	TRIM33	chr1;chr1;chr1;chr1;chr1;chr1;chr1;chr1;chr1;chr1;chr1;chr1;chr1;chr1;chr1;chr1;chr1;chr1;chr1;chr1;chr1;chr1;chr1;chr1;chr1;chr1;chr1;chr1;chr1;chr1;chr1;chr1;chr1;chr1;chr1;chr1;chr1;chr1;chr1;chr1;chr1;chr1;chr1;chr1;chr1;chr1;chr1;chr1;chr1;chr1;chr1;chr1;chr1;chr1;chr1;chr1;chr1;chr1;chr1;chr1;chr1;chr1;chr1	9604	0.45	0.408284	2.76923	0.570934	0.47037	0.000807402	0.000985617	0.139301	0.0987009	0.102299	0.0777731	0.112593	0.0818557	0.102496	0.0693778	0.0877522	0.0774607	0.015775	0.0119438	0.0356478	0.0324759	0.00333839	0.00274256	0.00544016	0.00453309	0.0013122	0.000865004	0.000431686	0.000580626	0.429594	0.37037	1.20792	1.38889	0.478125	0.486842	0.000631949	0.00143225	0.0990189	0.138402	0.0807461	0.106925	0.08613	0.121101	0.0526471	0.0780528
ENSG00000000419.14	ENSG00000000419	DPM1	chr20;chr20;chr20;chr20;chr20;chr20;chr20;chr20;chr20;chr20;chr20;chr20;chr20;chr20;chr20;chr20;chr20;chr20;chr20;chr20;chr20;chr20;chr20;chr20;chr20;chr20;chr20;chr20;chr20;chr20;chr20;chr20;chr20;chr20;chr20;chr20;chr20;chr20;chr20;chr20;chr20;chr20;chr20;chr20;chr20;chr20;chr20;chr20;chr20;chr20;chr20;chr20;chr20;chr20;chr20;chr20;chr20;chr20;chr20;chr20;chr20;chr20;chr20;chr20;chr20;chr20;chr…	9276	0.178571	0.136095	0.794872	0.141869	0.1	0.000209925	0.000365043	0.0388811	0.0288054	0.023347	0.0194854	0.0250206	0.0180754	0.028177	0.0202913	0.0237019	0.0190532	0.0155518	0.00960187	0.0131236	0.0115756	0.00859889	0.00355184	0.00353257	0.00224976	0.000839807	0.000111613	0.000370016	4.64501e-05	0.183771	0.145299	0.217822	0.420635	0.084375	0.100877	0.000271978	0.000486686	0.0324528	0.0373436	0.0212296	0.0197513	0.0207698	0.0319485	0.0177462	0.0236212
ENSG00000000457.14	ENSG00000000457	SCYL3	chr1;chr1;chr1;chr1;chr1;chr1;chr1;chr1;chr1;chr1;chr1;chr1;chr1;chr1;chr1;chr1;chr1;chr1;chr1;chr1;chr1;chr1;chr1;chr1;chr1;chr1;chr1;chr1;chr1;chr1;chr1;chr1;chr1;chr1;chr1;chr1;chr1;chr1;chr1;chr1;chr1;chr1;chr1;chr1;chr1;chr1;chr1;chr1;chr1;chr1;chr1;chr1;chr1;chr1;chr1;chr1;chr1;chr1;chr1;chr1;chr1;chr1;chr1	6883	0.075	0.0384615	0.25641	0.0795848	0.0851852	0.000113036	0.000118639	0.0257343	0.0124259	0.00873285	0.00776044	0.0111934	0.0077466	0.00548411	0.00420982	0.0045199	0.0050753	0.00156262	0.00140515	0.00139613	0.00144695	0.000404654	0.00013488	0.00049456	0.000302206	0.00026244	2.79033e-05	0	2.3225e-05	0.052506	0.037037	0.316832	0.15873	0.075	0.0614035	0.00011999	0.000292011	0.0126792	0.0152069	0.00625844	0.0102414	0.0062192	0.0116176	0.0019718	0.00564856
ENSG00000070961.17	ENSG00000070961	ATP2B1	chr12;chr12;chr12;chr12;chr12;chr12;chr12;chr12;chr12;chr12;chr12;chr12;chr12;chr12;chr12;chr12;chr12;chr12;chr12;chr12;chr12;chr12;chr12;chr12;chr12;chr12;chr12;chr12;chr12;chr12;chr12;chr12;chr12;chr12;chr12;chr12;chr12;chr12;chr12;chr12;chr12;chr12;chr12;chr12;chr12;chr12;chr12;chr12;chr12;chr12;chr12;chr12;chr12;chr12;chr12;chr12;chr12;chr12;chr12;chr12;chr12;chr12;chr12;chr12;chr12;chr12;chr…	9523	0.375	0.224852	1.74359	0.432526	0.333333	0.000479059	0.000547565	0.0648951	0.0550692	0.0411691	0.0345002	0.0561317	0.0377862	0.0499244	0.0318262	0.0459707	0.0322822	0.0225463	0.0175644	0.0236411	0.0198821	0.00485584	0.0038216	0.00558146	0.00362647	0.0013122	0.000976617	0.000431686	0.000510951	0.27685	0.233618	0.782178	0.912698	0.303125	0.359649	0.000455964	0.000778697	0.0434717	0.06564	0.0373052	0.0416971	0.0391927	0.0510165	0.0329291	0.0387183
ENSG00000001036.14	ENSG00000001036	FUCA2	chr6;chr6;chr6;chr6;chr6;chr6;chr6;chr6;chr6;chr6;chr6;chr6	2822	0.278571	0.100592	1.4359	0.269896	0.122222	0.000425232	0.000155143	0.0170629	0.00607173	0.0160399	0.00565162	0.0159671	0.00636943	0.0162632	0.00740928	0.0178591	0.00607372	0.011608	0.0047619	0.0105175	0.00541265	0.00961052	0.0053952	0.010739	0.0048353	0.00104976	0.000306937	0.000154173	0.0001858	0.174224	0.179487	0.465347	0.555556	0.20625	0.197368	0.000415967	0.000736981	0.0140377	0.0202117	0.00993987	0.0114606	0.007862	0.0117439	0.00739426	0.0101674
ENSG00000119541.10	ENSG00000119541	VPS4B	chr18;chr18;chr18;chr18;chr18;chr18;chr18;chr18;chr18;chr18;chr18;chr18;chr18;chr18;chr18;chr18;chr18;chr18;chr18;chr18;chr18;chr18;chr18;chr18;chr18;chr18;chr18;chr18;chr18;chr18;chr18;chr18;chr18;chr18;chr18;chr18;chr18;chr18;chr18;chr18;chr18;chr18;chr18;chr18;chr18;chr18;chr18;chr18	4315	0.0535714	0.0621302	0.384615	0.0934256	0.0592593	0.000166863	0.000182522	0.0344056	0.029229	0.0299412	0.0251371	0.0365432	0.0207437	0.0283661	0.0202913	0.0225995	0.0179715	0.00535754	0.00288837	0.00567759	0.00525188	0.000404654	0.00076432	0.000918468	0.000671569	0.000419903	0.00016742	6.16694e-05	0.00023225	0.0620525	0.0712251	0.178218	0.206349	0.10625	0.0877193	0.000191985	8.34318e-05	0.021434	0.0282964	0.0228249	0.0242624	0.0219432	0.030812	0.0171547	0.0170484
ENSG00000001167.15	ENSG00000001167	NFYA	chr6;chr6;chr6;chr6;chr6;chr6;chr6;chr6;chr6;chr6;chr6;chr6;chr6;chr6;chr6;chr6;chr6;chr6;chr6	6209	0.260714	0.142012	1.46154	0.283737	0.211111	0.000543651	0.000611448	0.0654545	0.0393957	0.0627339	0.0326445	0.0646914	0.036409	0.058056	0.0280374	0.0428839	0.0237957	0.0093757	0.00413739	0.00698064	0.00493033	0.00171978	0.00103408	0.0027554	0.000973775	0.000787319	0.000111613	0.000185008	0.0001858	0.238663	0.259259	0.712871	0.674603	0.184375	0.214912	0.000295976	0.00122367	0.0575094	0.0704524	0.0536262	0.0568154	0.0508097	0.0645283	0.0315489	0.0387183
ENSG00000001460.18	ENSG00000001460	STPG1	chr1;chr1;chr1;chr1;chr1;chr1;chr1;chr1;chr1;chr1;chr1;chr1;chr1;chr1;chr1;chr1;chr1;chr1;chr1;chr1;chr1;chr1;chr1;chr1;chr1;chr1;chr1;chr1;chr1;chr1;chr1;chr1;chr1;chr1;chr1;chr1;chr1;chr1;chr1;chr1;chr1;chr1;chr1;chr1;chr1;chr1;chr1;chr1;chr1;chr1;chr1;chr1;chr1;chr1;chr1;chr1;chr1;chr1;chr1;chr1;chr1;chr1	8511	0.0535714	0.0414201	0.25641	0.0934256	0.0777778	0.000134567	8.21348e-05	0.0128671	0.010449	0.0114062	0.00649515	0.0115226	0.00550869	0.00680787	0.00505178	0.00672473	0.00316166	0.0014138	0.00140515	0.0018615	0.00096463	0.000202327	0.0006744	0.000423908	0.000604412	0.000157464	2.79033e-05	0.000123339	9.29001e-05	0.0381862	0.037037	0.0990099	0.119048	0.0375	0.0789474	5.59955e-05	0.000125148	0.00724528	0.00904716	0.00834458	0.0113387	0.00598451	0.0103548	0.00325348	0.00688097
ENSG00000001461.17	ENSG00000001461	NIPAL3	chr1;chr1;chr1;chr1;chr1;chr1;chr1;chr1;chr1;chr1;chr1;chr1;chr1;chr1;chr1;chr1;chr1;chr1;chr1;chr1;chr1;chr1;chr1;chr1;chr1;chr1;chr1;chr1;chr1;chr1;chr1;chr1;chr1;chr1;chr1;chr1;chr1;chr1;chr1;chr1;chr1;chr1;chr1;chr1;chr1;chr1;chr1;chr1;chr1;chr1;chr1;chr1;chr1;chr1;chr1	9396	0.15	0.0976331	0.641026	0.141869	0.148148	0.000252986	0.000219026	0.0360839	0.0169444	0.0237034	0.0132434	0.0237037	0.0145464	0.0238275	0.0160815	0.0234814	0.0146435	0.0127986	0.00593286	0.0102383	0.006806	0.00182094	0.00121392	0.00120107	0.00114167	0.000577367	0.000306937	0.000123339	0.00013935	0.112172	0.0997151	0.336634	0.373016	0.134375	0.166667	0.000183985	0.000319822	0.0137358	0.0282964	0.0175482	0.0219459	0.0136118	0.0224776	0.0155772	0.0186916
ENSG00000048471.14	ENSG00000048471	SNX29	chr16;chr16;chr16;chr16;chr16;chr16;chr16;chr16;chr16;chr16;chr16;chr16;chr16;chr16;chr16;chr16;chr16;chr16;chr16;chr16;chr16;chr16;chr16;chr16;chr16;chr16;chr16;chr16;chr16;chr16;chr16;chr16;chr16;chr16;chr16;chr16;chr16;chr16;chr16;chr16;chr16;chr16;chr16;chr16;chr16;chr16;chr16;chr16;chr16;chr16;chr16;chr16;chr16;chr16;chr16;chr16;chr16;chr16;chr16;chr16;chr16;chr16;chr16	11299	0.114286	0.0680473	0.487179	0.0726644	0.0666667	0.000226073	0.000100387	0.0243357	0.017368	0.0180004	0.0122311	0.02107	0.0135135	0.0204236	0.0129662	0.0179694	0.0155587	0.00833395	0.00382514	0.00995905	0.00675241	0.000809307	0.0008992	0.000565211	0.000705148	0.000209952	0.000223227	0.000154173	2.3225e-05	0.0620525	0.0797721	0.287129	0.301587	0.075	0.0789474	0.000183985	0.000152958	0.013434	0.0205967	0.0144803	0.0225555	0.0130251	0.023109	0.012521	0.0160214
ENSG00000001561.7	ENSG00000001561	ENPP4	chr6;chr6;chr6;chr6	4644	0.0857143	0.0295858	0.74359	0.117647	0.0481481	0.000118419	0.000127765	0.0332867	0.0101666	0.0160399	0.00860396	0.0141564	0.00981236	0.0181543	0.0069041	0.0120163	0.00582411	0.00193467	0.00078064	0.00502606	0.00166131	0.000202327	8.992e-05	0.000565211	3.35785e-05	0.000209952	8.371e-05	9.25041e-05	6.96751e-05	0.0692124	0.031339	0.267327	0.15873	0.071875	0.0657895	8.7993e-05	0.000125148	0.0108679	0.00943215	0.0114124	0.00816874	0.0129078	0.0106074	0.00719708	0.00770258
ENSG00000001617.12	ENSG00000001617	SEMA3F	chr3;chr3;chr3;chr3;chr3;chr3;chr3;chr3;chr3;chr3;chr3;chr3;chr3;chr3;chr3;chr3;chr3;chr3;chr3;chr3;chr3;chr3;chr3;chr3;chr3;chr3;chr3;chr3;chr3;chr3;chr3;chr3;chr3;chr3;chr3;chr3;chr3;chr3;chr3;chr3;chr3;chr3;chr3;chr3;chr3;chr3;chr3;chr3;chr3;chr3;chr3;chr3;chr3;chr3;chr3;chr3;chr3;chr3;chr3;chr3;chr3;chr3;chr3;chr3;chr3;chr3;chr3;chr3;chr3;chr3;chr3;chr3;chr3;chr3;chr3;chr3;chr3;chr3;chr3;chr3…	4826	0.0392857	0.0414201	0.333333	0.017301	0.0185185	0.000113036	0.000155143	0.00391608	0.00240045	0.00659419	0.0017714	0.00493827	0.00309864	0.00548411	0.00117875	0.00275604	0.00133123	0.00260436	0.000936768	0.000744602	0.000643087	0.00060698	4.496e-05	0.000423908	0.000402941	0.00026244	0	0	0	0.0405728	0.0683761	0.0891089	0.0555556	0.0125	0.0219298	0.000183985	0.000125148	0.0034717	0.00923965	0.00159529	0.00536455	0.00375499	0.00656649	0.00256334	0.00482695
ENSG00000117475.14	ENSG00000117475	BLZF1	chr1;chr1;chr1;chr1;chr1;chr1;chr1;chr1;chr1;chr1;chr1;chr1;chr1;chr1;chr1;chr1;chr1;chr1;chr1;chr1;chr1;chr1;chr1;chr1;chr1;chr1	3820	0.139286	0.0236686	0.538462	0.103806	0.0444444	0.000145332	0.000155143	0.020979	0.0172268	0.0180004	0.011725	0.0179424	0.0145464	0.0149395	0.0112823	0.0138904	0.010733	0.00565518	0.00241998	0.00456069	0.00321543	0.00060698	0.00040464	0.000918468	0.000805883	0.000367415	0.00025113	0.000154173	6.96751e-05	0.0644391	0.0598291	0.386139	0.269841	0.090625	0.0570175	8.7993e-05	0.00020858	0.0178113	0.0275265	0.0157074	0.0214582	0.0146679	0.0213411	0.0114365	0.0142754
ENSG00000001630.18	ENSG00000001630	CYP51A1	chr7;chr7;chr7;chr7;chr7;chr7;chr7;chr7;chr7;chr7;chr7;chr7;chr7;chr7;chr7;chr7;chr7;chr7;chr7;chr7;chr7;chr7;chr7;chr7;chr7;chr7;chr7;chr7;chr7;chr7;chr7;chr7;chr7;chr7;chr7;chr7;chr7;chr7	4171	0.00357143	0.0621302	0.205128	0.0207612	0.00740741	0.000199159	0.000173396	0.00559441	0.00635414	0.00695063	0.00472375	0.00625514	0.00611121	0.00869894	0.00580955	0.00485062	0.00482569	0.00520872	0.00351288	0.00446761	0.0050911	0.00273141	0.00193328	0.00268475	0.00198113	0.000104976	0.000223227	0	6.96751e-05	0.0214797	0.025641	0.138614	0.0238095	0.021875	0.0175439	9.59923e-05	0.000139053	0.00332075	0.00596728	0.00539944	0.00316996	0.0043417	0.00580881	0.00473233	0.00359454
ENSG00000057019.16	ENSG00000057019	DCBLD2	chr3;chr3;chr3;chr3;chr3;chr3;chr3;chr3;chr3;chr3;chr3;chr3;chr3;chr3;chr3;chr3;chr3;chr3;chr3;chr3;chr3;chr3;chr3;chr3;chr3;chr3;chr3;chr3;chr3;chr3;chr3;chr3;chr3;chr3;chr3;chr3;chr3;chr3;chr3;chr3;chr3;chr3;chr3;chr3;chr3;chr3;chr3;chr3;chr3;chr3;chr3;chr3;chr3;chr3;chr3;chr3;chr3;chr3;chr3;chr3;chr3;chr3;chr3;chr3;chr3	11280	0.282143	0.150888	1.53846	0.363322	0.274074	0.000565182	0.000410674	0.0662937	0.0304999	0.0456247	0.0254745	0.0432922	0.0242727	0.0514372	0.0307317	0.044758	0.0295366	0.019049	0.00905543	0.0188012	0.011254	0.00364188	0.00211312	0.00381518	0.00164534	0.000944783	0.000306937	0.00046252	0.00041805	0.24821	0.253561	0.613861	0.753968	0.39375	0.311404	0.000559955	0.000903845	0.034717	0.0612127	0.0311695	0.0453548	0.0327388	0.0548049	0.0314503	0.0434425
ENSG00000002016.18	ENSG00000002016	RAD52	chr12;chr12;chr12;chr12;chr12;chr12;chr12;chr12;chr12;chr12;chr12;chr12;chr12;chr12;chr12;chr12;chr12;chr12;chr12;chr12;chr12;chr12;chr12;chr12;chr12;chr12;chr12;chr12;chr12;chr12;chr12;chr12;chr12;chr12;chr12;chr12;chr12;chr12;chr12;chr12;chr12;chr12;chr12;chr12;chr12;chr12;chr12;chr12;chr12;chr12;chr12;chr12;chr12;chr12;chr12;chr12;chr12;chr12;chr12;chr12;chr12;chr12;chr12;chr12;chr12;chr12;chr…	4503	0.0357143	0.00591716	0.307692	0.0899654	0.0666667	9.15056e-05	0.000219026	0.0165035	0.0125671	0.00980217	0.00784479	0.0166255	0.0111895	0.00680787	0.00564116	0.0121266	0.00657293	0.00267877	0.00163934	0.00390916	0.00450161	0.00091047	0.00031472	0.000918468	0.000839461	0.00026244	5.58067e-05	3.08347e-05	0.000255475	0.0405728	0.0512821	0.237624	0.190476	0.1375	0.105263	8.7993e-05	0.000278106	0.00996226	0.0155919	0.00969444	0.0103633	0.00915278	0.0114913	0.00374643	0.00718907
ENSG00000002330.14	ENSG00000002330	BAD	chr11;chr11;chr11;chr11;chr11;chr11;chr11;chr11;chr11;chr11;chr11;chr11;chr11;chr11;chr11;chr11;chr11;chr11;chr11;chr11;chr11;chr11	1708	0.0607143	0.0591716	0.615385	0.0622837	0.0444444	0.000231455	0.00016427	0.00503497	0.00324767	0.00302976	0.00430198	0.00691358	0.00352901	0.00661876	0.00252589	0.00474038	0.00440968	0.00409257	0.00265418	0.00474684	0.0039657	0.00202327	0.0020232	0.00155433	0.0014103	0.000104976	0.00025113	0.000215843	9.29001e-05	0.0501193	0.022792	0.19802	0.166667	0.059375	0.0921053	0.000159987	0.000250295	0.00513208	0.00384986	0.00429501	0.00414533	0.00398967	0.00782927	0.00394361	0.00523775
ENSG00000002549.13	ENSG00000002549	LAP3	chr4;chr4;chr4;chr4;chr4;chr4;chr4;chr4;chr4;chr4;chr4;chr4;chr4;chr4;chr4;chr4;chr4;chr4;chr4;chr4;chr4;chr4;chr4;chr4;chr4;chr4;chr4;chr4;chr4;chr4;chr4;chr4;chr4;chr4;chr4;chr4;chr4;chr4;chr4;chr4;chr4;chr4;chr4;chr4;chr4;chr4;chr4;chr4;chr4;chr4;chr4;chr4;chr4;chr4;chr4;chr4;chr4;chr4;chr4;chr4;chr4;chr4;chr4;chr4;chr4;chr4;chr4;chr4;chr4;chr4;chr4;chr4;chr4;chr4;chr4;chr4;chr4;chr4	3779	0.203571	0.230769	1.61538	0.204152	0.137037	0.000511355	0.000602322	0.0248951	0.0184976	0.0188915	0.0124842	0.0146502	0.0149768	0.0160741	0.0134714	0.0203947	0.0148099	0.0111615	0.00960187	0.0154505	0.0143623	0.0143652	0.00872224	0.0115868	0.00822672	0.000734831	0.00033484	0.000585859	0.000627076	0.195704	0.185185	0.415842	0.777778	0.140625	0.0964912	0.000471962	0.00109852	0.0161509	0.026949	0.012026	0.0185321	0.015724	0.019952	0.0149857	0.019924
ENSG00000002834.18	#N/A	#N/A	chr17;chr17;chr17;chr17;chr17;chr17;chr17;chr17;chr17;chr17;chr17;chr17;chr17;chr17;chr17;chr17;chr17;chr17;chr17;chr17;chr17;chr17;chr17;chr17;chr17;chr17;chr17;chr17;chr17;chr17;chr17;chr17;chr17;chr17;chr17;chr17;chr17;chr17;chr17;chr17;chr17;chr17;chr17;chr17;chr17;chr17;chr17;chr17;chr17;chr17;chr17	7061	0.135714	0.100592	0.74359	0.117647	0.0740741	0.000387553	0.00037417	0.0117483	0.00649534	0.0176439	0.00649515	0.017284	0.00576691	0.0204236	0.00783026	0.0137802	0.00707214	0.0104174	0.0058548	0.00828369	0.00471597	0.00374305	0.00175344	0.00183694	0.00251838	0.000629855	0.000279033	0.000339182	9.29001e-05	0.109785	0.0854701	0.217822	0.111111	0.0875	0.0526316	0.000335973	0.000361538	0.010717	0.00712223	0.0101853	0.0104852	0.00739263	0.0113651	0.0069999	0.00821608
ENSG00000002919.15	ENSG00000002919	SNX11	chr17;chr17;chr17;chr17;chr17;chr17;chr17;chr17;chr17;chr17;chr17;chr17;chr17;chr17;chr17;chr17;chr17;chr17;chr17;chr17;chr17;chr17;chr17;chr17;chr17;chr17;chr17;chr17;chr17;chr17;chr17;chr17;chr17;chr17;chr17;chr17;chr17;chr17;chr17;chr17;chr17;chr17;chr17;chr17;chr17;chr17;chr17;chr17;chr17;chr17;chr17;chr17;chr17;chr17;chr17;chr17;chr17;chr17;chr17;chr17;chr17;chr17;chr17;chr17;chr17;chr17;chr…	4133	0.0857143	0.0857988	0.487179	0.124567	0.0592593	0.000263751	0.000219026	0.0402797	0.0381248	0.0384958	0.0209194	0.0348971	0.0252195	0.0287443	0.0193652	0.021938	0.0188036	0.00483667	0.00249805	0.00325763	0.00364416	0.000505817	0.00076432	0.00113042	0.0012424	0.000472391	0.000111613	9.25041e-05	0.00013935	0.0477327	0.042735	0.178218	0.190476	0.03125	0.0175439	0.000327974	0.000333727	0.0333585	0.0302214	0.0263836	0.0241405	0.0224126	0.0218462	0.016366	0.0183835
ENSG00000003056.8	ENSG00000003056	M6PR	chr12;chr12;chr12;chr12;chr12;chr12;chr12;chr12;chr12;chr12;chr12;chr12;chr12;chr12;chr12;chr12;chr12;chr12;chr12;chr12;chr12;chr12;chr12;chr12;chr12;chr12;chr12;chr12;chr12;chr12;chr12;chr12;chr12;chr12;chr12;chr12;chr12;chr12;chr12;chr12;chr12;chr12;chr12;chr12;chr12;chr12;chr12;chr12;chr12;chr12	3585	0.135714	0.130178	1.20513	0.124567	0.0814815	0.00036064	0.00025553	0.0416783	0.0309235	0.0397434	0.0247997	0.0339095	0.0286624	0.0406581	0.0337627	0.0346158	0.0267909	0.0218766	0.0116315	0.0133098	0.00836013	0.00171978	0.0006744	0.00240215	0.00164534	0.000157464	0.000195323	0.000154173	0.00032515	0.162291	0.136752	0.485149	0.206349	0.09375	0.0526316	0.000343972	0.000403254	0.0236981	0.0365736	0.0314149	0.0337723	0.0287491	0.0296755	0.0273095	0.0325562
ENSG00000003096.15	ENSG00000003096	KLHL13	chrX;chrX;chrX;chrX;chrX;chrX;chrX;chrX;chrX;chrX;chrX;chrX;chrX;chrX;chrX;chrX;chrX;chrX;chrX;chrX;chrX;chrX;chrX;chrX;chrX;chrX;chrX;chrX;chrX;chrX;chrX;chrX;chrX;chrX;chrX;chrX;chrX;chrX;chrX;chrX;chrX;chrX;chrX;chrX;chrX;chrX;chrX;chrX;chrX;chrX;chrX;chrX;chrX;chrX;chrX	6928	0.075	0.0946746	0.769231	0.0795848	0.0259259	0.00022069	0.000219026	0.0184615	0.0100254	0.0183568	0.0106284	0.0197531	0.0110174	0.0249622	0.010272	0.0165362	0.0113154	0.00915247	0.0069477	0.00567759	0.0039657	0.00313606	0.00125888	0.00049456	0.000503677	0.000367415	0.000139517	9.25041e-05	9.29001e-05	0.0835322	0.0740741	0.19802	0.230159	0.021875	0.0350877	0.000151988	0.000152958	0.0120755	0.0186718	0.0126396	0.0148744	0.011265	0.0166688	0.0113379	0.0144808
ENSG00000003137.9	ENSG00000003137	CYP26B1	chr2;chr2;chr2;chr2;chr2;chr2;chr2;chr2;chr2;chr2;chr2;chr2;chr2;chr2;chr2;chr2;chr2;chr2;chr2;chr2;chr2	4839	0.0392857	0.0177515	0.0512821	0.0449827	0.0296296	0.000113036	2.73783e-05	0.00475524	0.00338887	0.00231688	0.0017714	0.00592593	0.00154932	0.0024584	0.000505178	0.00396869	0.000748814	0.000446462	0.000624512	0.00130305	0.000750268	0.000101163	0	0.000282606	0.000134314	0.000104976	2.79033e-05	3.08347e-05	4.64501e-05	0.0167064	0.017094	0.108911	0.103175	0.040625	0.0219298	3.99968e-05	6.95265e-05	0.00286792	0.00500481	0.00294515	0.00353572	0.00211218	0.00404091	0.00118308	0.00379994
ENSG00000003249.15	ENSG00000003249	DBNDD1	chr16;chr16;chr16;chr16;chr16;chr16;chr16;chr16;chr16;chr16;chr16;chr16;chr16;chr16;chr16;chr16;chr16;chr16;chr16;chr16;chr16;chr16;chr16	4462	0.0535714	0.056213	0.410256	0.0726644	0.0592593	0.000231455	9.12609e-05	0.00951049	0.0045185	0.00784174	0.00278364	0.00609053	0.00438974	0.00813162	0.00437821	0.0058428	0.0050753	0.00372051	0.00296643	0.00483991	0.00273312	0.00182094	0.00121392	0.000847817	0.000940197	0.000157464	0.000195323	0.000123339	4.64501e-05	0.0596659	0.0569801	0.158416	0.230159	0.025	0.0438596	0.000183985	0.000305917	0.00467925	0.00461983	0.00515401	0.00670568	0.00481108	0.00542998	0.00492951	0.00503235
ENSG00000112290.13	ENSG00000112290	WASF1	chr6;chr6;chr6;chr6;chr6;chr6;chr6;chr6;chr6;chr6;chr6;chr6;chr6;chr6;chr6;chr6;chr6;chr6;chr6;chr6;chr6;chr6;chr6;chr6;chr6;chr6;chr6;chr6;chr6;chr6;chr6;chr6;chr6;chr6;chr6;chr6;chr6;chr6;chr6;chr6;chr6;chr6;chr6;chr6;chr6;chr6;chr6;chr6;chr6;chr6;chr6;chr6;chr6;chr6;chr6;chr6;chr6;chr6;chr6;chr6;chr6;chr6;chr6;chr6;chr6;chr6;chr6;chr6;chr6;chr6;chr6;chr6;chr6;chr6;chr6;chr6;chr6;chr6	3260	0.203571	0.12426	1.53846	0.280277	0.159259	0.000392936	0.000301161	0.0321678	0.01878	0.0377829	0.0140869	0.0367078	0.0200551	0.0374433	0.0197019	0.0369309	0.0203844	0.0209837	0.00874317	0.0215934	0.0143087	0.00343955	0.00296736	0.0048043	0.00292133	0.00125971	0.00033484	0.000246678	0.000209025	0.183771	0.190883	0.524752	0.52381	0.159375	0.179825	0.000399968	0.00068136	0.024	0.0359962	0.0287152	0.0307242	0.0258155	0.0369996	0.0254363	0.0308103
ENSG00000223959.11	ENSG00000223959	AFG3L1P	chr16;chr16;chr16;chr16;chr16;chr16;chr16;chr16;chr16;chr16;chr16;chr16;chr16;chr16;chr16;chr16;chr16;chr16;chr16;chr16;chr16;chr16;chr16;chr16;chr16;chr16;chr16;chr16;chr16;chr16;chr16;chr16;chr16;chr16;chr16;chr16;chr16;chr16;chr16;chr16;chr16;chr16;chr16;chr16;chr16;chr16;chr16;chr16;chr16;chr16;chr16;chr16;chr16;chr16;chr16;chr16;chr16;chr16;chr16;chr16;chr16;chr16;chr16;chr16;chr16;chr16;chr…	10004	0.0964286	0.0946746	0.512821	0.16609	0.114815	0.000231455	0.000246404	0.046993	0.0353008	0.0270896	0.0184732	0.036214	0.0191944	0.0206127	0.0112823	0.0210561	0.0132291	0.00349728	0.00343482	0.00558451	0.00423365	0.00121396	0.00098912	0.00211954	0.00117525	0.000314928	0.000474357	0.000185008	0.000116125	0.112172	0.116809	0.29703	0.309524	0.15	0.135965	0.000239981	0.000431064	0.0392453	0.0494706	0.0222113	0.023287	0.0249941	0.0292966	0.0113379	0.0125295
ENSG00000003436.16	ENSG00000003436	TFPI	chr2;chr2;chr2;chr2;chr2;chr2;chr2;chr2;chr2;chr2;chr2;chr2;chr2;chr2;chr2;chr2;chr2;chr2;chr2;chr2;chr2;chr2;chr2;chr2;chr2;chr2;chr2;chr2;chr2;chr2;chr2;chr2;chr2;chr2;chr2;chr2;chr2;chr2;chr2;chr2;chr2;chr2;chr2;chr2;chr2;chr2;chr2;chr2;chr2;chr2;chr2;chr2;chr2;chr2;chr2;chr2;chr2;chr2;chr2;chr2;chr2;chr2;chr2;chr2;chr2;chr2;chr2;chr2;chr2;chr2;chr2	11714	0.0821429	0.0473373	0.538462	0.134948	0.0481481	8.07402e-05	0.00016427	0.0179021	0.00536572	0.0121191	0.00750738	0.0159671	0.00585299	0.0147504	0.00867222	0.0125675	0.00773775	0.0105663	0.00530835	0.00846984	0.00551983	0.00586748	0.00283248	0.00240215	0.00161177	0.00026244	0.000195323	0.00052419	0.000557401	0.071599	0.039886	0.128713	0.206349	0.075	0.0745614	0.000151988	0.000139053	0.0101132	0.0165544	0.010308	0.0174348	0.00950481	0.017679	0.0079858	0.0156106
ENSG00000003509.16	ENSG00000003509	NDUFAF7	chr2;chr2;chr2;chr2;chr2;chr2;chr2;chr2;chr2;chr2;chr2;chr2;chr2;chr2;chr2;chr2;chr2;chr2;chr2;chr2;chr2;chr2;chr2;chr2;chr2;chr2;chr2;chr2;chr2;chr2;chr2;chr2;chr2;chr2;chr2;chr2;chr2;chr2;chr2;chr2;chr2;chr2;chr2;chr2;chr2;chr2;chr2;chr2;chr2;chr2;chr2;chr2;chr2;chr2;chr2;chr2;chr2;chr2;chr2;chr2;chr2;chr2;chr2;chr2;chr2;chr2;chr2;chr2;chr2;chr2;chr2;chr2;chr2;chr2;chr2;chr2;chr2;chr2;chr2;chr2…	3651	0.0642857	0.0502959	0.538462	0.103806	0.0740741	0.000183011	0.000136891	0.0193007	0.0156735	0.0114062	0.0113876	0.0125103	0.0106731	0.0104009	0.0107771	0.0157645	0.00906897	0.00818513	0.00366901	0.00679449	0.00760986	0.00202327	0.00175344	0.0027554	0.00120882	0.000104976	5.58067e-05	0	0.00023225	0.0883055	0.0940171	0.168317	0.206349	0.075	0.0657895	7.19942e-05	0.000139053	0.0135849	0.025409	0.0100626	0.0132894	0.0149026	0.0174264	0.0102534	0.0123241
ENSG00000148399.13	ENSG00000148399	DPH7	chr9;chr9;chr9;chr9;chr9;chr9;chr9;chr9;chr9;chr9;chr9;chr9;chr9;chr9;chr9;chr9;chr9;chr9;chr9;chr9;chr9;chr9;chr9;chr9;chr9;chr9;chr9;chr9;chr9;chr9;chr9;chr9;chr9;chr9;chr9;chr9;chr9;chr9;chr9;chr9;chr9;chr9;chr9;chr9;chr9;chr9;chr9;chr9;chr9;chr9;chr9;chr9;chr9;chr9;chr9;chr9;chr9;chr9;chr9;chr9;chr9;chr9;chr9;chr9;chr9;chr9;chr9;chr9;chr9;chr9;chr9;chr9;chr9;chr9	4925	0.0928571	0.0798817	0.564103	0.152249	0.107407	0.000435997	0.00025553	0.0344056	0.0273934	0.0267332	0.013159	0.0205761	0.0160957	0.0177761	0.0158289	0.0229302	0.0148931	0.00773867	0.00843091	0.0114483	0.0096463	0.00313606	0.0029224	0.00211954	0.00251838	0.00026244	0.00016742	6.16694e-05	0.0001858	0.124105	0.128205	0.366337	0.444444	0.115625	0.114035	0.000287977	0.000375443	0.021283	0.0323388	0.0198797	0.020117	0.0181882	0.0223513	0.0114365	0.0166376
ENSG00000106261.17	ENSG00000106261	ZKSCAN1	chr7;chr7;chr7;chr7;chr7;chr7;chr7;chr7;chr7;chr7;chr7;chr7;chr7;chr7;chr7;chr7;chr7;chr7;chr7;chr7;chr7;chr7;chr7;chr7;chr7;chr7;chr7;chr7;chr7	10319	0.278571	0.281065	2.48718	0.612457	0.466667	0.000629774	0.000766591	0.0973427	0.0731432	0.083764	0.0685787	0.0941564	0.0603374	0.0746974	0.0518649	0.0778304	0.0537482	0.0169655	0.0112412	0.0255957	0.0210611	0.00343955	0.0024728	0.00332062	0.00282059	0.00178459	0.000809197	0.00111005	0.000441276	0.272076	0.296296	1.0297	0.746032	0.471875	0.267544	0.000727942	0.000597928	0.0769811	0.0721848	0.0709289	0.0692514	0.0668857	0.0776613	0.0470275	0.0545343
ENSG00000004059.11	ENSG00000004059	ARF5	chr7;chr7;chr7;chr7;chr7;chr7;chr7;chr7;chr7;chr7;chr7;chr7;chr7;chr7;chr7;chr7;chr7;chr7;chr7;chr7;chr7;chr7;chr7;chr7;chr7;chr7	1825	0.185714	0.118343	1.20513	0.231834	0.177778	0.000570564	0.000301161	0.0137063	0.00677775	0.00962395	0.00582033	0.00855967	0.00619728	0.00699697	0.0069883	0.00848859	0.00565771	0.00639929	0.00538642	0.00623604	0.00578778	0.00819423	0.00463088	0.00586407	0.00402941	0.00278186	0.00108823	0.000616694	0.000952226	0.124105	0.111111	0.485149	0.309524	0.140625	0.140351	0.000455964	0.000514496	0.0069434	0.00827719	0.00797644	0.00670568	0.00915278	0.00479859	0.00847875	0.00513505
ENSG00000004139.14	ENSG00000004139	SARM1	chr17;chr17;chr17;chr17;chr17;chr17;chr17;chr17;chr17;chr17;chr17;chr17;chr17;chr17;chr17;chr17;chr17;chr17;chr17;chr17;chr17;chr17;chr17;chr17;chr17;chr17;chr17;chr17;chr17;chr17;chr17;chr17;chr17;chr17;chr17;chr17;chr17;chr17;chr17;chr17;chr17;chr17;chr17;chr17;chr17;chr17	11105	0.114286	0.0739645	0.487179	0.15917	0.155556	0.000322961	0.000328539	0.0296503	0.0245693	0.0240599	0.0192324	0.0174486	0.017645	0.0219365	0.0178496	0.0169772	0.0153091	0.00602723	0.00569867	0.00642219	0.00980707	0.00333839	0.00170848	0.00197824	0.00201471	0.000104976	0.000306937	0.000154173	0.0003716	0.0930788	0.131054	0.316832	0.325397	0.15	0.179825	0.000335973	0.000458875	0.0205283	0.0275265	0.0262609	0.0212143	0.0136118	0.0258871	0.0129153	0.0177673
ENSG00000004142.12	ENSG00000004142	POLDIP2	chr17;chr17;chr17;chr17;chr17;chr17;chr17;chr17;chr17;chr17;chr17;chr17;chr17;chr17;chr17;chr17;chr17;chr17;chr17;chr17;chr17;chr17	2670	0.389286	0.295858	2.38462	0.207612	0.296296	0.000721279	0.000766591	0.0506294	0.0365716	0.0477633	0.0343315	0.0590947	0.0424342	0.0540847	0.0456344	0.0553412	0.0445129	0.0430092	0.0344262	0.0391847	0.0417471	0.0235711	0.0171747	0.0163205	0.0157483	0.00120722	0.000530164	0.000585859	0.00143995	0.221957	0.182336	0.653465	0.444444	0.25	0.175439	0.000599952	0.000806508	0.0421132	0.0281039	0.0396368	0.0299927	0.0380192	0.0373785	0.0389431	0.0321454
ENSG00000004399.13	ENSG00000004399	PLXND1	chr3;chr3;chr3;chr3;chr3;chr3;chr3;chr3;chr3;chr3;chr3;chr3;chr3;chr3;chr3;chr3;chr3;chr3;chr3;chr3;chr3;chr3;chr3;chr3;chr3;chr3;chr3;chr3;chr3;chr3;chr3;chr3;chr3;chr3;chr3;chr3;chr3;chr3;chr3;chr3;chr3;chr3;chr3;chr3;chr3;chr3;chr3;chr3;chr3;chr3;chr3;chr3;chr3;chr3;chr3;chr3;chr3;chr3;chr3;chr3;chr3;chr3;chr3;chr3;chr3;chr3;chr3;chr3;chr3;chr3;chr3;chr3;chr3;chr3;chr3;chr3;chr3;chr3;chr3;chr3…	9557	0.117857	0.0739645	0.871795	0.0968858	0.0592593	0.000296047	0.000237278	0.00587413	0.00268286	0.00730708	0.00396457	0.00641975	0.00327079	0.00661876	0.00193652	0.00529159	0.00374407	0.00282759	0.00117096	0.00437453	0.00305466	0.00182094	0.0013488	0.00190759	0.000940197	0.000472391	0.00016742	0.000215843	9.29001e-05	0.112172	0.11396	0.237624	0.269841	0.078125	0.122807	0.000271978	0.000514496	0.00724528	0.00981713	0.00454043	0.00573031	0.00328561	0.00846066	0.0019718	0.00338913
ENSG00000163069.13	ENSG00000163069	SGCB	chr4;chr4;chr4;chr4;chr4;chr4;chr4;chr4;chr4;chr4;chr4;chr4;chr4;chr4;chr4	4358	0.114286	0.0739645	0.769231	0.15917	0.111111	0.000209925	0.00016427	0.0206993	0.0145439	0.016931	0.0141712	0.0156379	0.0111035	0.0183434	0.0117875	0.0163157	0.0113986	0.00811072	0.00671351	0.00632911	0.00621651	0.00313606	0.00229296	0.00190759	0.00181324	0.000472391	0.00041855	9.25041e-05	9.29001e-05	0.0644391	0.0911681	0.277228	0.373016	0.15	0.188596	0.000103992	0.000250295	0.013283	0.0169394	0.0116579	0.0141429	0.0111476	0.0175527	0.0104506	0.0155079
ENSG00000004478.8	ENSG00000004478	FKBP4	chr12;chr12;chr12;chr12;chr12;chr12;chr12;chr12;chr12;chr12;chr12;chr12;chr12;chr12;chr12;chr12;chr12;chr12;chr12;chr12;chr12;chr12;chr12;chr12;chr12;chr12;chr12;chr12	5163	0.867857	0.54142	5.23077	0.377163	0.255556	0.00174937	0.00187997	0.0601399	0.027817	0.0415256	0.0239561	0.047572	0.0253916	0.052761	0.0324156	0.0407893	0.0281221	0.0348984	0.018345	0.0265264	0.0247053	0.0263025	0.0119144	0.0106684	0.00866324	0.00220449	0.00122775	0.00052419	0.000766426	0.668258	0.703704	2.10891	2.09524	0.371875	0.368421	0.00170386	0.00303136	0.0424151	0.0575553	0.037796	0.0498659	0.0327388	0.0549312	0.0364784	0.0453939
ENSG00000114405.11	ENSG00000114405	C3orf14	chr3;chr3;chr3;chr3;chr3;chr3;chr3;chr3;chr3;chr3;chr3;chr3;chr3;chr3;chr3;chr3;chr3;chr3;chr3;chr3;chr3;chr3;chr3;chr3;chr3;chr3;chr3;chr3;chr3;chr3;chr3;chr3;chr3;chr3;chr3;chr3;chr3	4388	0.0321429	0.0384615	0.589744	0.107266	0.0740741	0.000129184	0.00016427	0.0128671	0.0115787	0.00944573	0.00708562	0.0116872	0.00834911	0.0149395	0.00783026	0.0102525	0.00657293	0.00617605	0.00593286	0.00698064	0.00546624	0.00293374	0.0035968	0.00197824	0.00198113	0.000419903	0.000139517	0.000215843	6.96751e-05	0.0644391	0.0940171	0.207921	0.230159	0.065625	0.0789474	0.000103992	0.00023639	0.0104151	0.013282	0.00822187	0.0145087	0.007862	0.015406	0.00690131	0.0116052
ENSG00000121989.15	ENSG00000121989	ACVR2A	chr2;chr2;chr2;chr2;chr2;chr2;chr2;chr2;chr2;chr2;chr2;chr2;chr2;chr2;chr2;chr2;chr2;chr2;chr2;chr2;chr2;chr2;chr2;chr2;chr2;chr2;chr2;chr2;chr2;chr2;chr2;chr2;chr2;chr2;chr2;chr2;chr2;chr2;chr2;chr2;chr2;chr2;chr2;chr2;chr2	6448	0.0464286	0.0443787	0.384615	0.0553633	0.0777778	7.53575e-05	0.000200774	0.0246154	0.018074	0.0140795	0.0103754	0.0159671	0.0115338	0.00567322	0.00808285	0.00926028	0.00757135	0.002902	0.00140515	0.00344378	0.00187567	0.000404654	0.00035968	0.000141303	0.000302206	0.000314928	0.000195323	0.000277512	0.000116125	0.0596659	0.0797721	0.168317	0.206349	0.05	0.0877193	0.00012799	0.000125148	0.0155472	0.0267565	0.0136213	0.020117	0.0137292	0.020836	0.00709849	0.0111944
ENSG00000004660.15	ENSG00000004660	CAMKK1	chr17;chr17;chr17;chr17;chr17;chr17;chr17;chr17;chr17;chr17;chr17;chr17;chr17;chr17;chr17;chr17;chr17;chr17;chr17;chr17;chr17;chr17;chr17;chr17;chr17;chr17;chr17;chr17;chr17;chr17;chr17;chr17;chr17;chr17;chr17;chr17;chr17;chr17;chr17;chr17;chr17;chr17;chr17;chr17;chr17;chr17;chr17;chr17;chr17;chr17;chr17;chr17;chr17;chr17;chr17;chr17	7433	0.0714286	0.0769231	0.461538	0.0795848	0.0666667	0.000123802	0.000237278	0.0153846	0.0162384	0.00891107	0.00953184	0.0136626	0.0124806	0.0077534	0.00783026	0.006394	0.00873617	0.0014138	0.00241998	0.00195458	0.00359057	0.00030349	0.00071936	0.000565211	0.000705148	0	0.000279033	6.16694e-05	0.00013935	0.0596659	0.02849	0.0693069	0.18254	0.04375	0.0526316	0.000135989	0.000292011	0.013283	0.0165544	0.00687201	0.0096318	0.00610185	0.0126279	0.00552105	0.00513505
ENSG00000083857.15	ENSG00000083857	FAT1	chr4;chr4;chr4;chr4;chr4;chr4;chr4;chr4;chr4;chr4;chr4;chr4;chr4;chr4;chr4;chr4;chr4;chr4;chr4;chr4;chr4;chr4;chr4;chr4;chr4;chr4;chr4;chr4;chr4;chr4;chr4;chr4;chr4;chr4;chr4;chr4;chr4;chr4;chr4;chr4;chr4;chr4;chr4;chr4;chr4;chr4;chr4;chr4;chr4;chr4;chr4;chr4;chr4;chr4;chr4;chr4;chr4;chr4	16158	0.796429	0.553254	4.92308	1.30104	0.962963	0.00144794	0.00144192	0.155804	0.118611	0.14525	0.0913539	0.136132	0.0926149	0.15053	0.097752	0.134715	0.0887761	0.0670437	0.0374707	0.0620812	0.0450161	0.0122408	0.00827264	0.0147661	0.00839461	0.00377913	0.00200904	0.00188092	0.0013006	0.677804	0.706553	2.11881	2.21429	0.896875	0.942982	0.00144788	0.0026281	0.121509	0.142252	0.104307	0.121921	0.112415	0.124511	0.0958296	0.10722
ENSG00000004766.17	ENSG00000004766	VPS50	chr7;chr7;chr7;chr7;chr7;chr7;chr7;chr7;chr7;chr7;chr7;chr7;chr7;chr7;chr7;chr7;chr7;chr7;chr7;chr7;chr7;chr7;chr7;chr7;chr7;chr7;chr7;chr7;chr7;chr7;chr7;chr7;chr7;chr7;chr7;chr7;chr7;chr7;chr7;chr7;chr7;chr7;chr7;chr7;chr7;chr7;chr7;chr7;chr7;chr7;chr7;chr7;chr7;chr7;chr7;chr7;chr7;chr7;chr7;chr7;chr7;chr7;chr7;chr7;chr7;chr7;chr7;chr7;chr7;chr7;chr7;chr7;chr7;chr7;chr7;chr7;chr7;chr7;chr7;chr7…	9559	0.114286	0.0532544	0.384615	0.110727	0.0518519	0.000231455	0.000173396	0.0363636	0.0184976	0.0171092	0.0115563	0.0184362	0.0122224	0.019289	0.0111139	0.0183001	0.0131459	0.008706	0.00515222	0.00902829	0.00675241	0.00161861	0.00139376	0.00268475	0.00174608	5.24879e-05	0.000279033	0.000308347	0.000116125	0.0763723	0.0740741	0.227723	0.15873	0.090625	0.0921053	0.000215983	0.000194674	0.0179623	0.0215592	0.014603	0.0134114	0.0146679	0.0207097	0.0102534	0.0112971
ENSG00000004777.19	ENSG00000004777	ARHGAP33	chr19;chr19;chr19;chr19;chr19;chr19;chr19;chr19;chr19;chr19;chr19;chr19;chr19;chr19;chr19;chr19;chr19;chr19;chr19;chr19;chr19;chr19;chr19;chr19;chr19;chr19;chr19;chr19;chr19;chr19;chr19;chr19;chr19;chr19;chr19;chr19;chr19;chr19;chr19;chr19;chr19;chr19;chr19;chr19;chr19;chr19;chr19;chr19;chr19;chr19;chr19;chr19;chr19;chr19;chr19;chr19;chr19;chr19;chr19;chr19;chr19;chr19;chr19;chr19;chr19;chr19;chr…	5260	0.025	0.00295858	0.102564	0.0553633	0.0185185	9.15056e-05	9.12609e-06	0.00167832	0.000706015	0.00178221	0.00109658	0.00213992	0.00051644	0.00378215	0.00134714	0.00253555	0.00174723	0.00260436	0.00117096	0.00158228	0.00150054	0.000505817	0.00053952	0.00049456	0.000302206	0.000104976	0	3.08347e-05	4.64501e-05	0.0238663	0.025641	0.148515	0.0634921	0.01875	0.0614035	3.99968e-05	0.000264201	0.0010566	0.00192493	0.001718	0.00219459	0.00211218	0.00239929	0.00187321	0.00287563
ENSG00000095485.18	ENSG00000095485	CWF19L1	chr10;chr10;chr10;chr10;chr10;chr10;chr10;chr10;chr10;chr10;chr10;chr10;chr10;chr10;chr10;chr10;chr10;chr10;chr10;chr10;chr10;chr10;chr10;chr10;chr10;chr10;chr10;chr10;chr10;chr10;chr10;chr10;chr10;chr10;chr10;chr10;chr10;chr10;chr10;chr10;chr10;chr10;chr10;chr10;chr10;chr10;chr10;chr10;chr10;chr10;chr10;chr10;chr10;chr10;chr10;chr10;chr10;chr10;chr10;chr10;chr10;chr10;chr10;chr10;chr10;chr10;chr…	3985	0.2	0.156805	1.71795	0.179931	0.111111	0.000419849	0.0004198	0.0453147	0.0268286	0.0237034	0.0198229	0.0342387	0.0214323	0.0330938	0.018439	0.0268989	0.0211332	0.0194955	0.00960187	0.0176843	0.0116292	0.00536166	0.00566496	0.00466299	0.00382794	0.000892295	0.000446453	0.000370016	0.000510951	0.112172	0.0797721	0.475248	0.380952	0.096875	0.100877	0.000359971	0.000584023	0.0283774	0.0334937	0.0220886	0.0204828	0.0210045	0.0271499	0.0187321	0.0231077
ENSG00000004864.14	ENSG00000004864	SLC25A13	chr7;chr7;chr7;chr7;chr7;chr7;chr7;chr7;chr7;chr7;chr7;chr7;chr7;chr7;chr7;chr7;chr7;chr7;chr7;chr7;chr7;chr7;chr7;chr7;chr7;chr7;chr7;chr7;chr7;chr7;chr7;chr7;chr7;chr7;chr7;chr7;chr7;chr7;chr7;chr7;chr7;chr7;chr7;chr7;chr7;chr7;chr7;chr7;chr7;chr7;chr7;chr7;chr7;chr7;chr7;chr7;chr7;chr7;chr7;chr7	3710	0.275	0.16568	1.51282	0.33218	0.207407	0.00060286	0.000574943	0.0282517	0.0189212	0.0220994	0.0118937	0.0271605	0.0129971	0.0200454	0.0158289	0.0234814	0.0143107	0.0150309	0.013427	0.0172189	0.011254	0.0110268	0.00768816	0.0141303	0.00785736	0.00141717	0.000725487	0.000339182	0.000348375	0.250597	0.165242	0.70297	0.404762	0.190625	0.166667	0.000415967	0.000778697	0.0233962	0.0159769	0.0153393	0.014021	0.0186576	0.0155323	0.0150843	0.0144808
ENSG00000004866.22	ENSG00000004866	ST7	chr7;chr7;chr7;chr7;chr7;chr7;chr7;chr7;chr7;chr7;chr7;chr7;chr7;chr7;chr7;chr7;chr7;chr7;chr7;chr7;chr7;chr7;chr7;chr7;chr7;chr7;chr7;chr7;chr7;chr7;chr7;chr7;chr7;chr7;chr7;chr7;chr7;chr7;chr7;chr7;chr7;chr7;chr7;chr7;chr7;chr7;chr7;chr7;chr7;chr7;chr7;chr7;chr7;chr7;chr7;chr7;chr7;chr7;chr7;chr7;chr7;chr7;chr7;chr7;chr7;chr7;chr7;chr7;chr7;chr7;chr7;chr7;chr7;chr7;chr7;chr7;chr7;chr7;chr7;chr7…	6526	0.0535714	0.0295858	0.333333	0.0553633	0.0333333	0.000118419	0.000237278	0.0100699	0.011155	0.00819818	0.00700127	0.0108642	0.00654157	0.0102118	0.00639892	0.00628376	0.00640652	0.00498549	0.00288837	0.00409531	0.00369775	0.00232676	0.00080928	0.00148368	0.00144387	0.00026244	0.000139517	0.000123339	0.000162575	0.0596659	0.0541311	0.0891089	0.047619	0.06875	0.0482456	0.000167987	0.00023639	0.00830189	0.00827719	0.00809915	0.00877835	0.00844872	0.00593509	0.00532387	0.00492965
ENSG00000099250.18	ENSG00000099250	NRP1	chr10;chr10;chr10;chr10;chr10;chr10;chr10;chr10;chr10;chr10;chr10;chr10;chr10;chr10;chr10;chr10;chr10;chr10;chr10;chr10;chr10;chr10;chr10;chr10;chr10;chr10;chr10;chr10;chr10;chr10;chr10;chr10;chr10;chr10;chr10;chr10;chr10;chr10;chr10;chr10;chr10;chr10;chr10;chr10;chr10;chr10;chr10;chr10;chr10;chr10;chr10;chr10;chr10;chr10;chr10;chr10;chr10;chr10;chr10;chr10;chr10;chr10;chr10;chr10;chr10;chr10;chr…	11522	0.0785714	0.0532544	0.512821	0.117647	0.125926	0.000183011	0.000246404	0.020979	0.0177916	0.021743	0.0154365	0.0278189	0.0132553	0.0170197	0.0130504	0.0201742	0.00873617	0.0050599	0.00210773	0.00660834	0.00385852	0.000809307	0.00053952	0.00162498	0.00130956	0.000472391	0.000279033	0.000246678	6.96751e-05	0.0596659	0.0569801	0.148515	0.119048	0.125	0.131579	0.000231981	0.000152958	0.016	0.0146295	0.0149712	0.0174348	0.0166628	0.0164162	0.00907029	0.0117079
ENSG00000004961.15	ENSG00000004961	HCCS	chrX;chrX;chrX;chrX;chrX;chrX;chrX;chrX;chrX;chrX;chrX;chrX;chrX;chrX;chrX;chrX;chrX;chrX;chrX;chrX;chrX	2343	0.0785714	0.0473373	0.538462	0.0657439	0.0444444	0.000199159	0.00016427	0.0472727	0.0340299	0.0361789	0.0209194	0.0317695	0.0177311	0.0349849	0.017597	0.0239224	0.0132291	0.0121289	0.00429352	0.00642219	0.00428725	0.00384421	0.0015736	0.00141303	0.000906618	0.000524879	8.371e-05	9.25041e-05	0	0.121718	0.0712251	0.227723	0.190476	0.05	0.0833333	0.000239981	0.000514496	0.0289811	0.0384986	0.024911	0.0366984	0.0248768	0.0338427	0.0191265	0.0251618
ENSG00000004975.12	ENSG00000004975	DVL2	chr17;chr17;chr17;chr17;chr17;chr17;chr17;chr17;chr17;chr17;chr17;chr17;chr17;chr17;chr17;chr17;chr17;chr17;chr17;chr17;chr17;chr17;chr17;chr17;chr17;chr17;chr17;chr17;chr17;chr17;chr17;chr17;chr17;chr17;chr17;chr17;chr17;chr17;chr17;chr17;chr17;chr17;chr17;chr17;chr17;chr17;chr17;chr17;chr17;chr17;chr17;chr17;chr17;chr17;chr17;chr17;chr17;chr17;chr17;chr17;chr17;chr17;chr17;chr17;chr17;chr17;chr…	5321	0.271429	0.269231	1.25641	0.235294	0.240741	0.000505972	0.00104037	0.0327273	0.0265462	0.0267332	0.0211725	0.0288066	0.0252195	0.0272315	0.0247537	0.0249146	0.0232132	0.0143612	0.0140515	0.0137751	0.0211147	0.00293374	0.00215808	0.00339127	0.00668211	0.000314928	0.000474357	0.000493355	0.000603851	0.205251	0.179487	0.584158	0.428571	0.246875	0.22807	0.000559955	0.000862129	0.0158491	0.0215592	0.0222113	0.0193855	0.0213565	0.0266448	0.0132111	0.0181781
ENSG00000005007.14	ENSG00000005007	UPF1	chr19;chr19;chr19;chr19;chr19;chr19;chr19;chr19;chr19;chr19;chr19;chr19;chr19;chr19;chr19;chr19;chr19;chr19;chr19;chr19;chr19;chr19;chr19;chr19;chr19;chr19;chr19;chr19;chr19;chr19;chr19;chr19;chr19;chr19;chr19;chr19;chr19;chr19;chr19;chr19;chr19;chr19;chr19;chr19;chr19;chr19;chr19;chr19;chr19;chr19;chr19;chr19;chr19;chr19;chr19;chr19;chr19;chr19;chr19;chr19;chr19;chr19;chr19;chr19;chr19;chr19;chr…	8934	0.478571	0.352071	3.84615	0.477509	0.42963	0.00139411	0.0014328	0.130629	0.0799209	0.0994475	0.0740616	0.106996	0.0708384	0.100605	0.065168	0.0846654	0.071803	0.0445718	0.0346604	0.0465376	0.0416935	0.00839656	0.00642928	0.0074184	0.00614486	0.000944783	0.000948714	0.000709198	0.000255475	0.357995	0.404558	1.17822	1.19841	0.328125	0.412281	0.00117591	0.00212751	0.0803019	0.105871	0.0813597	0.0846135	0.0768599	0.0987498	0.0649709	0.0743556
ENSG00000005020.13	ENSG00000005020	SKAP2	chr7;chr7;chr7;chr7;chr7;chr7;chr7;chr7;chr7;chr7;chr7;chr7;chr7;chr7;chr7;chr7;chr7;chr7;chr7;chr7;chr7;chr7;chr7;chr7;chr7;chr7;chr7;chr7;chr7;chr7;chr7;chr7;chr7;chr7;chr7;chr7;chr7;chr7;chr7;chr7;chr7;chr7;chr7;chr7;chr7;chr7;chr7;chr7;chr7;chr7;chr7;chr7;chr7;chr7;chr7;chr7;chr7;chr7;chr7;chr7	5361	0.0857143	0.0414201	0.820513	0.179931	0.144444	0.000183011	0.000191648	0.012028	0.00720136	0.00891107	0.00489245	0.0111934	0.00413152	0.0077534	0.00513598	0.00793738	0.0054081	0.00632488	0.00452771	0.00400223	0.00385852	0.00313606	0.00206816	0.00148368	0.00100735	0.000734831	0.000111613	6.16694e-05	0.0001858	0.131265	0.0968661	0.306931	0.214286	0.11875	0.0701754	0.000207983	0.000292011	0.00649057	0.00692974	0.00613572	0.00633992	0.00598451	0.00745044	0.00650695	0.00451885
ENSG00000129197.15	ENSG00000129197	RPAIN	chr17;chr17;chr17;chr17;chr17;chr17;chr17;chr17;chr17;chr17;chr17;chr17;chr17;chr17;chr17;chr17;chr17;chr17;chr17;chr17;chr17;chr17;chr17;chr17;chr17;chr17;chr17;chr17;chr17;chr17;chr17;chr17;chr17;chr17;chr17;chr17;chr17;chr17;chr17;chr17;chr17;chr17;chr17;chr17;chr17;chr17;chr17;chr17;chr17;chr17;chr17;chr17;chr17;chr17;chr17;chr17;chr17;chr17;chr17;chr17;chr17;chr17;chr17;chr17;chr17;chr17;chr…	7431	0.171429	0.224852	1.23077	0.294118	0.303704	0.000322961	0.000657078	0.0682517	0.0663654	0.0320798	0.0307887	0.0368724	0.030556	0.0274206	0.0267744	0.028332	0.0264581	0.0110871	0.00967994	0.0158228	0.0135584	0.00667678	0.00512544	0.00692384	0.00439878	0.000419903	0.00041855	0.00101754	0.000975451	0.162291	0.0968661	0.405941	0.484127	0.1375	0.214912	0.00050396	0.00068136	0.0538868	0.0585178	0.0278562	0.0287735	0.0274583	0.0390201	0.0200138	0.0236212
ENSG00000005059.16	ENSG00000005059	MCUB	chr4;chr4;chr4;chr4;chr4;chr4;chr4;chr4;chr4;chr4;chr4;chr4;chr4;chr4;chr4;chr4;chr4;chr4;chr4;chr4;chr4;chr4;chr4;chr4	3555	0.0714286	0.0443787	0.384615	0.0622837	0.0555556	0.000102271	0.000146017	0.00895105	0.00395369	0.00409909	0.00388022	0.00625514	0.00344293	0.00642965	0.00328366	0.00683497	0.00332806	0.00476226	0.00226386	0.00446761	0.00278671	0.00556399	0.00278752	0.00388583	0.00208186	0.000157464	0.00016742	0.000277512	0.000162575	0.0405728	0.034188	0.188119	0.0555556	0.0375	0.0526316	9.59923e-05	9.73371e-05	0.00150943	0.00384986	0.00466315	0.00426725	0.00375499	0.00391464	0.00414079	0.00359454
ENSG00000005073.6	ENSG00000005073	HOXA11	chr7;chr7;chr7;chr7;chr7	2669	0.0357143	0.0384615	0.333333	0.0519031	0.0185185	0.000193777	0.000136891	0.0165035	0.0153911	0.00784174	0.00531421	0.0111934	0.00413152	0.00340393	0.00404142	0.00440966	0.00357767	0.00111615	0.000624512	0.000279226	0.000589496	0	0.0002248	0.000211954	0.000134314	0.000157464	2.79033e-05	3.08347e-05	2.3225e-05	0.0596659	0.039886	0.128713	0.119048	0.01875	0.0263158	5.59955e-05	0.000139053	0.0144906	0.0119346	0.00859001	0.00707145	0.00551514	0.00618765	0.00354925	0.00564856
ENSG00000005075.16	ENSG00000005075	POLR2J	chr7;chr7;chr7;chr7	937	0.0464286	0.0207101	0.410256	0.0415225	0.0518519	0.000258369	0.000182522	0.00839161	0.00423609	0.00695063	0.00303669	0.010535	0.00542262	0.00642965	0.00479919	0.006394	0.00449289	0.00543195	0.00554254	0.00456069	0.00423365	0.00384421	0.00346192	0.00303801	0.00188039	0.000157464	5.58067e-05	0.000185008	0.00032515	0.0286396	0.034188	0.128713	0.047619	0.0125	0.0131579	0.000151988	0.000222485	0.00422642	0.00461983	0.00539944	0.00524262	0.00598451	0.00454603	0.00611259	0.00379994
ENSG00000176209.12	ENSG00000176209	SMIM19	chr8;chr8;chr8;chr8;chr8;chr8;chr8;chr8;chr8;chr8;chr8;chr8;chr8;chr8;chr8;chr8;chr8;chr8;chr8;chr8;chr8;chr8;chr8;chr8;chr8;chr8;chr8;chr8	4071	0.05	0.0207101	0.282051	0.0380623	0.0259259	0.000118419	0.000118639	0.00755245	0.00762496	0.00908929	0.00565162	0.00559671	0.00576691	0.00888805	0.00639892	0.00749642	0.00790415	0.00461344	0.0039032	0.00595681	0.00460879	0.0030349	0.00301232	0.00211954	0.00130956	0.000209952	0.00016742	6.16694e-05	0.000116125	0.0453461	0.042735	0.0594059	0.119048	0.059375	0.0964912	7.99936e-05	0.000125148	0.00784906	0.00635226	0.00466315	0.00829066	0.00387233	0.0107337	0.00611259	0.00739447
gene-ND4L	#N/A	#N/A	NC_012920.1	297	2.9	1.65089	17.859	3.14187	1.85556	0.00646998	0.00502847	1.32965	0.795185	0.690282	0.380051	0.753416	0.410398	0.533913	0.321967	0.518796	0.282719	0.0963985	0.0687221	0.155249	0.0848875	0.0239757	0.0198274	0.0346369	0.0273497	0.017426	0.00853842	0.00570442	0.00729266	2.44153	1.62678	7.24752	5.07937	2.24688	1.38596	0.00518359	0.00543697	0.817434	0.846198	0.594818	0.466878	0.501682	0.517742	0.31396	0.312845
ENSG00000198554.12	ENSG00000198554	WDHD1	chr14;chr14;chr14;chr14;chr14;chr14;chr14;chr14;chr14;chr14;chr14;chr14;chr14;chr14;chr14;chr14;chr14;chr14;chr14;chr14;chr14;chr14;chr14;chr14;chr14;chr14;chr14;chr14;chr14;chr14;chr14;chr14;chr14;chr14;chr14;chr14;chr14;chr14;chr14;chr14;chr14;chr14;chr14;chr14;chr14;chr14;chr14;chr14;chr14;chr14;chr14;chr14;chr14;chr14;chr14;chr14;chr14;chr14;chr14;chr14;chr14;chr14;chr14;chr14;chr14;chr14;chr…	6386	0.225	0.242604	2.12821	0.266436	0.27037	0.000484441	0.00046543	0.0461538	0.0303587	0.0301194	0.0242092	0.0345679	0.0244448	0.0302572	0.0234066	0.0318598	0.0259589	0.0184538	0.0127244	0.0157297	0.0192926	0.0041477	0.00323712	0.0048043	0.00466741	0.00120722	0.000697584	0.000431686	0.000510951	0.231504	0.31339	0.554455	0.690476	0.2625	0.214912	0.000303976	0.000584023	0.037434	0.038691	0.0236839	0.0284077	0.0192443	0.0334638	0.0177462	0.0273185
ENSG00000239779.7	ENSG00000239779	WBP1	chr2;chr2;chr2;chr2;chr2;chr2;chr2;chr2;chr2;chr2;chr2;chr2;chr2;chr2;chr2;chr2;chr2;chr2;chr2;chr2;chr2;chr2;chr2;chr2;chr2;chr2;chr2;chr2;chr2;chr2;chr2;chr2;chr2;chr2;chr2;chr2;chr2;chr2;chr2;chr2;chr2;chr2;chr2;chr2;chr2;chr2;chr2;chr2;chr2;chr2;chr2;chr2;chr2;chr2;chr2;chr2;chr2;chr2	2367	0.0392857	0.0266272	0.0769231	0.0622837	0.0407407	9.15056e-05	2.73783e-05	0.00727273	0.00254165	0.00409909	0.00328975	0.00526749	0.00404545	0.00340393	0.00404142	0.0045199	0.00399368	0.00245554	0.00140515	0.00307148	0.00305466	0.00131512	0.0006744	0.00211954	0.00107451	0.000157464	8.371e-05	0.000123339	4.64501e-05	0.0143198	0.02849	0.0594059	0.047619	0.03125	0.0482456	3.19974e-05	9.73371e-05	0.00211321	0.00423484	0.00245429	0.00316996	0.00293358	0.00467231	0.00276052	0.00297833
ENSG00000005194.15	ENSG00000005194	CIAPIN1	chr16;chr16;chr16;chr16;chr16;chr16;chr16;chr16;chr16;chr16;chr16;chr16;chr16;chr16;chr16;chr16;chr16;chr16;chr16;chr16;chr16;chr16;chr16;chr16;chr16;chr16;chr16;chr16;chr16;chr16;chr16;chr16;chr16;chr16;chr16;chr16;chr16;chr16;chr16;chr16;chr16;chr16;chr16;chr16;chr16;chr16;chr16;chr16;chr16;chr16;chr16;chr16;chr16;chr16;chr16;chr16;chr16;chr16;chr16;chr16;chr16;chr16;chr16;chr16;chr16;chr16;chr…	3383	0.189286	0.150888	1.07692	0.134948	0.114815	0.000511355	0.000511061	0.038042	0.0247105	0.03707	0.0221004	0.0309465	0.0240145	0.03177	0.0301423	0.0349465	0.0279557	0.0227696	0.0185792	0.0233619	0.0212755	0.00839656	0.00566496	0.00536951	0.00604412	0.000367415	0.000446453	9.25041e-05	0.000510951	0.21957	0.165242	0.425743	0.293651	0.05	0.0614035	0.000439965	0.000806508	0.0202264	0.0246391	0.0211069	0.0259693	0.0272237	0.0316959	0.0284926	0.0292698
ENSG00000005206.17	ENSG00000005206	SPPL2B	chr19;chr19;chr19;chr19;chr19;chr19;chr19;chr19;chr19;chr19;chr19;chr19;chr19;chr19;chr19;chr19;chr19;chr19;chr19;chr19;chr19;chr19;chr19;chr19;chr19;chr19;chr19;chr19;chr19;chr19;chr19;chr19;chr19;chr19;chr19;chr19;chr19;chr19;chr19;chr19;chr19;chr19;chr19;chr19;chr19;chr19;chr19;chr19;chr19;chr19;chr19;chr19;chr19;chr19;chr19;chr19;chr19;chr19;chr19;chr19;chr19;chr19;chr19;chr19;chr19;chr19;chr…	7419	0.0714286	0.0650888	0.307692	0.121107	0.1	0.00030143	0.000228152	0.00587413	0.00635414	0.0124755	0.00531421	0.00954733	0.00679979	0.0141831	0.00732508	0.0105832	0.00807055	0.00610164	0.00374707	0.00623604	0.00503751	0.00222559	0.0006744	0.00190759	0.00174608	0.000314928	0.000306937	0.000339182	0.0001858	0.0954654	0.0655271	0.128713	0.230159	0.1125	0.109649	0.000319974	0.000625739	0.008	0.00731473	0.00638115	0.00755913	0.00985684	0.00972345	0.00739426	0.0098593
ENSG00000005249.14	ENSG00000005249	PRKAR2B	chr7;chr7;chr7;chr7;chr7;chr7;chr7;chr7;chr7;chr7;chr7;chr7;chr7;chr7;chr7;chr7;chr7;chr7;chr7;chr7;chr7;chr7;chr7;chr7;chr7;chr7;chr7;chr7;chr7;chr7;chr7;chr7;chr7;chr7;chr7;chr7;chr7;chr7;chr7;chr7;chr7;chr7;chr7;chr7;chr7;chr7;chr7;chr7;chr7;chr7;chr7;chr7;chr7;chr7;chr7;chr7;chr7;chr7;chr7;chr7;chr7;chr7;chr7;chr7;chr7;chr7;chr7;chr7;chr7;chr7;chr7;chr7;chr7;chr7;chr7;chr7;chr7;chr7;chr7;chr7…	12581	0.103571	0.0502959	0.487179	0.0415225	0.0481481	0.000156098	0.0002099	0.00951049	0.0110138	0.00570308	0.00750738	0.00823045	0.00593906	0.0075643	0.00673571	0.009591	0.00682253	0.005804	0.0039032	0.00623604	0.0050911	0.00212443	0.00143872	0.00226084	0.00110809	0.000157464	5.58067e-05	0	2.3225e-05	0.105012	0.0541311	0.158416	0.126984	0.046875	0.0219298	0.00011999	0.000111242	0.00664151	0.00635226	0.00674929	0.00487686	0.00504576	0.00934461	0.0050281	0.00605936
ENSG00000139800.9	ENSG00000139800	ZIC5	chr13;chr13	4497	0.192857	0.0887574	0.871795	0.083045	0.0888889	0.000392936	0.000355917	0.107972	0.0748376	0.0377829	0.0266554	0.0335802	0.0203133	0.0156959	0.00993517	0.00926028	0.00948498	0.00171144	0.00241998	0.00167535	0.00166131	0.00121396	0.00026976	0.000423908	0.000839461	0.000367415	0.000279033	0.000185008	0.00013935	0.121718	0.136752	0.336634	0.436508	0.059375	0.0701754	0.000415967	0.000431064	0.0689811	0.0997113	0.026629	0.0405999	0.0208871	0.0417982	0.00808439	0.0195132
ENSG00000153037.15	ENSG00000153037	SRP19	chr5;chr5;chr5;chr5;chr5;chr5;chr5;chr5;chr5;chr5;chr5;chr5;chr5;chr5;chr5;chr5;chr5;chr5;chr5;chr5;chr5;chr5;chr5;chr5;chr5;chr5;chr5;chr5;chr5;chr5;chr5;chr5;chr5;chr5;chr5;chr5;chr5;chr5;chr5;chr5;chr5;chr5;chr5;chr5;chr5;chr5;chr5;chr5;chr5	10517	0.0964286	0.0769231	0.384615	0.0484429	0.0518519	0.000188394	0.000264656	0.0464336	0.0334651	0.0317234	0.024884	0.0385185	0.0284903	0.0268533	0.0261851	0.0340646	0.022714	0.00699457	0.00632319	0.00967982	0.00905681	0.00060698	0.00085424	0.00127173	0.00107451	0.00026244	0.000223227	6.16694e-05	0.000348375	0.0811456	0.0997151	0.306931	0.277778	0.078125	0.0614035	0.000167987	0.00023639	0.0351698	0.0467757	0.0299423	0.0348695	0.0287491	0.0467231	0.023563	0.0318373
ENSG00000134769.23	ENSG00000134769	DTNA	chr18;chr18;chr18;chr18;chr18;chr18;chr18;chr18;chr18;chr18;chr18;chr18;chr18;chr18;chr18;chr18;chr18;chr18;chr18;chr18;chr18;chr18;chr18;chr18;chr18;chr18;chr18;chr18;chr18;chr18;chr18;chr18;chr18;chr18;chr18;chr18;chr18;chr18;chr18;chr18;chr18;chr18;chr18;chr18;chr18;chr18;chr18;chr18;chr18;chr18;chr18;chr18;chr18;chr18;chr18;chr18;chr18;chr18;chr18;chr18;chr18;chr18;chr18;chr18;chr18;chr18;chr…	14445	0.367857	0.298817	1.46154	0.425606	0.340741	0.000613626	0.000821348	0.0923077	0.0648122	0.0707539	0.0468157	0.0678189	0.0536237	0.0673222	0.0500968	0.0682394	0.0459273	0.0192723	0.012178	0.0239203	0.018328	0.00242792	0.00233792	0.00515755	0.00349216	0.000787319	0.000558067	0.000709198	0.0002787	0.245823	0.339031	0.544554	0.642857	0.25625	0.324561	0.000575954	0.0010429	0.0638491	0.102599	0.0526445	0.066813	0.0551514	0.0910468	0.0383516	0.072815
ENSG00000005448.17	ENSG00000005448	WDR54	chr2;chr2;chr2;chr2;chr2;chr2;chr2;chr2;chr2;chr2;chr2;chr2;chr2;chr2;chr2;chr2;chr2;chr2;chr2;chr2;chr2;chr2;chr2;chr2;chr2;chr2;chr2;chr2;chr2;chr2;chr2;chr2;chr2;chr2;chr2;chr2;chr2;chr2;chr2;chr2;chr2;chr2;chr2;chr2;chr2;chr2;chr2;chr2;chr2;chr2;chr2;chr2;chr2;chr2;chr2;chr2;chr2;chr2;chr2;chr2;chr2;chr2;chr2;chr2;chr2;chr2;chr2;chr2;chr2;chr2;chr2;chr2;chr2;chr2;chr2;chr2	2852	0.107143	0.0828402	0.589744	0.117647	0.103704	0.000215307	0.000301161	0.00559441	0.00423609	0.00267332	0.00278364	0.00230453	0.00309864	0.00208018	0.00151553	0.00264579	0.00257925	0.00208349	0.00202966	0.00120998	0.00332262	0.00131512	0.00184336	0.00134238	0.0017125	0.000209952	0.000195323	0.000215843	0.000534176	0.0835322	0.0940171	0.277228	0.309524	0.06875	0.0921053	0.000143988	0.000542307	0.00256604	0.00769971	0.00184072	0.00304804	0.00070406	0.00252557	0.00236616	0.00328643
ENSG00000005469.12	ENSG00000005469	CROT	chr7;chr7;chr7;chr7;chr7;chr7;chr7;chr7;chr7;chr7;chr7;chr7;chr7;chr7;chr7;chr7;chr7;chr7;chr7;chr7;chr7;chr7;chr7;chr7;chr7;chr7;chr7;chr7;chr7;chr7;chr7;chr7;chr7;chr7;chr7;chr7;chr7;chr7;chr7;chr7;chr7;chr7;chr7;chr7;chr7;chr7;chr7;chr7;chr7;chr7;chr7;chr7;chr7;chr7;chr7;chr7;chr7;chr7;chr7;chr7;chr7;chr7;chr7;chr7;chr7;chr7;chr7	4995	0.0392857	0.0384615	0.333333	0.0484429	0.0851852	3.22961e-05	7.30087e-05	0.0103497	0.00762496	0.0108715	0.00767609	0.00987654	0.00654157	0.00850983	0.00715669	0.00738618	0.00615692	0.00349728	0.00210773	0.0022338	0.0022508	0.00121396	0.0008992	0.000777165	0.000940197	5.24879e-05	0.000111613	0	2.3225e-05	0.0310263	0.034188	0.128713	0.0555556	0.028125	0.0482456	0.000103992	0.000111242	0.0069434	0.00654475	0.00724015	0.00353572	0.00633654	0.00517742	0.00561964	0.00359454
ENSG00000005483.23	ENSG00000005483	KMT2E	chr7;chr7;chr7;chr7;chr7;chr7;chr7;chr7;chr7;chr7;chr7;chr7;chr7;chr7;chr7;chr7;chr7;chr7;chr7;chr7;chr7;chr7;chr7;chr7;chr7;chr7;chr7;chr7;chr7;chr7;chr7;chr7;chr7;chr7;chr7;chr7;chr7;chr7;chr7;chr7;chr7;chr7;chr7;chr7;chr7;chr7;chr7;chr7;chr7;chr7;chr7;chr7;chr7;chr7;chr7;chr7;chr7;chr7;chr7;chr7;chr7;chr7;chr7;chr7;chr7;chr7;chr7;chr7;chr7;chr7;chr7;chr7;chr7;chr7;chr7;chr7;chr7;chr7;chr7;chr7…	13704	0.275	0.177515	1.23077	0.301038	0.285185	0.000349874	0.000501935	0.0668531	0.0513979	0.0395651	0.0310418	0.0413169	0.0336547	0.0266641	0.0245011	0.0231507	0.0162243	0.00379493	0.00398126	0.00660834	0.00498392	0.00161861	0.00107904	0.00120107	0.00151103	0.000577367	0.000613874	0.000493355	0.00032515	0.186158	0.122507	0.643564	0.333333	0.2	0.171053	0.00037597	0.000361538	0.0431698	0.0488932	0.0306786	0.0256035	0.0308613	0.0337164	0.0150843	0.0167403
ENSG00000005486.17	ENSG00000005486	RHBDD2	chr7;chr7;chr7;chr7;chr7;chr7;chr7;chr7;chr7;chr7;chr7;chr7;chr7;chr7;chr7;chr7;chr7;chr7;chr7;chr7;chr7;chr7;chr7;chr7;chr7;chr7;chr7;chr7;chr7;chr7	2390	0.0642857	0.056213	0.487179	0.0934256	0.0925926	0.000349874	0.000337665	0.0187413	0.0136967	0.0194261	0.00877267	0.0204115	0.0114478	0.0164523	0.014566	0.0130085	0.0123138	0.0111615	0.00983607	0.0108898	0.0107181	0.00687911	0.00791296	0.00727709	0.0073201	0.000314928	0.000279033	0.000215843	0.000301925	0.0644391	0.039886	0.336634	0.119048	0.05625	0.0438596	0.000151988	0.000375443	0.0117736	0.0080847	0.0126396	0.00804682	0.011617	0.01086	0.00976043	0.0108863
ENSG00000058804.12	ENSG00000058804	NDC1	chr1;chr1;chr1;chr1;chr1;chr1;chr1;chr1;chr1;chr1;chr1;chr1;chr1;chr1;chr1;chr1;chr1;chr1;chr1;chr1;chr1;chr1;chr1	4720	0.628571	0.372781	3.05128	0.519031	0.32963	0.00112498	0.00114989	0.104895	0.0676363	0.0782392	0.0576972	0.0740741	0.0601653	0.0973903	0.0655048	0.0853269	0.0683085	0.0615373	0.0454333	0.0650596	0.0549839	0.0279211	0.020187	0.0335594	0.028676	0.00183708	0.00133936	0.00185008	0.0017651	0.441527	0.475783	1.26733	1.80159	0.40625	0.342105	0.000903928	0.00141834	0.0695849	0.0881617	0.0678611	0.0742502	0.0682938	0.087511	0.066154	0.0775393
ENSG00000181938.14	ENSG00000181938	GINS3	chr16;chr16;chr16;chr16;chr16;chr16;chr16;chr16;chr16;chr16;chr16;chr16;chr16;chr16;chr16;chr16;chr16;chr16;chr16;chr16;chr16;chr16;chr16;chr16;chr16;chr16	5108	0.0821429	0.100592	0.538462	0.117647	0.0962963	0.00030143	0.000237278	0.0727273	0.0426433	0.0541793	0.0274989	0.0530041	0.0309003	0.0359304	0.0246695	0.031529	0.0232964	0.00587841	0.00335675	0.00586374	0.00546624	0.0011128	0.00031472	0.00211954	0.00127598	0.000419903	0.000195323	0.000215843	0.000162575	0.071599	0.11396	0.306931	0.261905	0.084375	0.0394737	0.000175986	0.000431064	0.0440755	0.0617902	0.0445453	0.0565716	0.0366111	0.0656649	0.0219856	0.0363562
ENSG00000213380.16	ENSG00000213380	COG8	chr16;chr16;chr16;chr16;chr16;chr16;chr16;chr16;chr16;chr16;chr16;chr16;chr16;chr16;chr16;chr16;chr16;chr16;chr16;chr16	7851	0.125	0.0502959	0.871795	0.183391	0.0962963	0.000290665	0.000264656	0.0288112	0.0234397	0.0208519	0.013159	0.0283128	0.0160096	0.0187216	0.0147344	0.0183001	0.0129794	0.00587841	0.0039032	0.00670141	0.0062701	0.000708144	0.00076432	0.000777165	0.000671569	0.000419903	0.000223227	0.000339182	9.29001e-05	0.102625	0.105413	0.277228	0.18254	0.065625	0.0789474	0.00025598	0.000625739	0.0230943	0.0292589	0.0150939	0.0204828	0.0166628	0.0217199	0.014197	0.0194105
ENSG00000072133.12	ENSG00000072133	RPS6KA6	chrX;chrX;chrX;chrX;chrX;chrX;chrX;chrX;chrX;chrX;chrX;chrX;chrX;chrX;chrX;chrX;chrX;chrX;chrX;chrX;chrX;chrX;chrX;chrX;chrX;chrX;chrX;chrX;chrX;chrX;chrX;chrX;chrX;chrX;chrX;chrX;chrX;chrX;chrX;chrX;chrX;chrX;chrX;chrX;chrX;chrX;chrX;chrX;chrX;chrX;chrX;chrX;chrX;chrX;chrX;chrX;chrX;chrX;chrX;chrX	8988	0.0571429	0.0828402	0.641026	0.145329	0.125926	9.68883e-05	0.000246404	0.0137063	0.0122847	0.0110497	0.00953184	0.0116872	0.00998451	0.0117247	0.00799865	0.00892956	0.0124802	0.00625047	0.00405933	0.00418838	0.00471597	0.00141629	0.00130384	0.00162498	0.00194755	0.000209952	0.000139517	3.08347e-05	0.0001858	0.0859189	0.0911681	0.267327	0.261905	0.121875	0.114035	0.00011999	0.00020858	0.0111698	0.014437	0.0100626	0.0131675	0.0123211	0.0137644	0.00621118	0.0094485
ENSG00000005882.12	ENSG00000005882	PDK2	chr17;chr17;chr17;chr17;chr17;chr17;chr17;chr17;chr17;chr17;chr17;chr17;chr17;chr17;chr17;chr17;chr17;chr17;chr17;chr17;chr17;chr17;chr17;chr17;chr17;chr17;chr17;chr17;chr17;chr17;chr17;chr17;chr17;chr17;chr17;chr17;chr17;chr17;chr17;chr17;chr17;chr17;chr17;chr17;chr17;chr17;chr17;chr17;chr17;chr17;chr17;chr17;chr17;chr17;chr17;chr17;chr17;chr17;chr17;chr17;chr17;chr17;chr17;chr17;chr17;chr17;chr…	5471	0.1	0.035503	0.487179	0.141869	0.062963	0.000204542	0.00025553	0.00643357	0.00423609	0.00231688	0.00438633	0.00576132	0.00370115	0.00359304	0.00437821	0.00418917	0.00482569	0.00245554	0.00296643	0.00409531	0.0039657	0.00171978	0.00148368	0.00190759	0.00184682	0.000314928	0.000223227	9.25041e-05	6.96751e-05	0.0739857	0.0883191	0.336634	0.134921	0.10625	0.0877193	0.000175986	0.000180769	0.00316981	0.00365736	0.00319058	0.00329188	0.00176015	0.00404091	0.00216898	0.00421074
ENSG00000135148.12	ENSG00000135148	TRAFD1	chr12;chr12;chr12;chr12;chr12;chr12;chr12;chr12;chr12;chr12;chr12;chr12;chr12;chr12;chr12;chr12;chr12;chr12;chr12;chr12;chr12;chr12;chr12;chr12;chr12;chr12;chr12;chr12;chr12;chr12;chr12;chr12;chr12;chr12;chr12;chr12;chr12;chr12;chr12;chr12;chr12;chr12;chr12;chr12;chr12;chr12;chr12;chr12;chr12;chr12;chr12;chr12;chr12;chr12;chr12;chr12;chr12;chr12;chr12;chr12;chr12;chr12;chr12;chr12;chr12;chr12	3898	0.117857	0.139053	0.923077	0.131488	0.125926	0.000387553	0.00025553	0.0402797	0.0365716	0.0441989	0.0323914	0.0502058	0.0302978	0.0383888	0.031321	0.038364	0.0275397	0.0134683	0.00858704	0.0113552	0.0112004	0.00151745	0.00094416	0.00197824	0.00198113	0.000367415	0.000362743	0.000185008	0.000162575	0.100239	0.11396	0.376238	0.357143	0.1125	0.0657895	0.000271978	0.000458875	0.0286792	0.0344562	0.0330102	0.0348695	0.0339122	0.0369996	0.0273095	0.032967
ENSG00000072041.18	ENSG00000072041	SLC6A15	chr12;chr12;chr12;chr12;chr12;chr12;chr12;chr12;chr12;chr12;chr12;chr12;chr12;chr12;chr12;chr12;chr12;chr12;chr12;chr12;chr12;chr12;chr12;chr12;chr12;chr12;chr12;chr12;chr12;chr12;chr12;chr12;chr12;chr12;chr12;chr12;chr12;chr12;chr12;chr12;chr12;chr12;chr12;chr12;chr12;chr12;chr12;chr12;chr12;chr12;chr12;chr12;chr12;chr12;chr12;chr12;chr12;chr12;chr12;chr12;chr12;chr12;chr12;chr12;chr12;chr12;chr…	20154	0.421429	0.464497	3.48718	0.446367	0.292593	0.000909673	0.00125027	0.092028	0.0879695	0.0677241	0.0693378	0.0827984	0.0679979	0.0820726	0.078471	0.0666961	0.0698893	0.0401072	0.0440281	0.033414	0.0390139	0.00566515	0.0053952	0.00635863	0.00315637	0.00215201	0.00100452	0.000308347	0.000441276	0.379475	0.350427	1.19802	1.24603	0.240625	0.311404	0.000727942	0.00150177	0.0581132	0.0883542	0.0536262	0.0746159	0.0523351	0.0817022	0.049788	0.0616206
ENSG00000133302.13	ENSG00000133302	SLF1	chr5;chr5;chr5;chr5;chr5;chr5;chr5;chr5;chr5;chr5;chr5;chr5;chr5;chr5;chr5;chr5;chr5;chr5;chr5;chr5;chr5;chr5;chr5;chr5;chr5;chr5;chr5;chr5;chr5;chr5;chr5;chr5;chr5;chr5;chr5;chr5;chr5;chr5;chr5;chr5;chr5;chr5;chr5;chr5;chr5;chr5;chr5;chr5;chr5;chr5;chr5;chr5;chr5;chr5;chr5;chr5	6863	0.196429	0.210059	1	0.16609	0.118519	0.00016148	0.0002099	0.045035	0.0319119	0.0258421	0.0219317	0.0309465	0.0226373	0.0215582	0.0182706	0.0227097	0.0177219	0.00773867	0.0049961	0.00744602	0.00755627	0.00151745	0.0015736	0.00240215	0.0021826	0.000367415	0.00041855	0.00046252	0.000348375	0.100239	0.122507	0.376238	0.563492	0.1625	0.197368	0.000239981	0.00044497	0.0274717	0.040231	0.0254019	0.0316996	0.0252288	0.0318222	0.0140984	0.0198213
ENSG00000006015.18	ENSG00000006015	REX1BD	chr19;chr19;chr19;chr19;chr19;chr19;chr19;chr19;chr19;chr19;chr19;chr19;chr19;chr19;chr19;chr19;chr19;chr19;chr19;chr19;chr19;chr19;chr19;chr19;chr19;chr19;chr19;chr19;chr19	3371	0.0392857	0.0473373	0.333333	0.0346021	0.0333333	0.000172246	0.000182522	0.00755245	0.00663654	0.00374265	0.00295234	0.0036214	0.00361508	0.0026475	0.0022733	0.00231507	0.00241285	0.00104174	0.00218579	0.00204765	0.0017149	0.00060698	0.00031472	0.00049456	0.000604412	5.24879e-05	0.000111613	6.16694e-05	4.64501e-05	0.0357995	0.045584	0.148515	0.0952381	0.04375	0.0701754	0.000175986	0.000264201	0.00377358	0.00712223	0.00220886	0.00243843	0.00199484	0.00454603	0.00177462	0.00133511
ENSG00000006042.12	ENSG00000006042	TMEM98	chr17;chr17;chr17;chr17;chr17;chr17;chr17;chr17;chr17;chr17;chr17;chr17;chr17;chr17;chr17;chr17;chr17;chr17;chr17;chr17;chr17;chr17;chr17;chr17;chr17;chr17;chr17;chr17;chr17;chr17;chr17;chr17;chr17;chr17;chr17;chr17;chr17;chr17;chr17;chr17;chr17;chr17;chr17;chr17;chr17;chr17;chr17;chr17;chr17;chr17;chr17;chr17;chr17;chr17	5187	0.153571	0.0887574	0.692308	0.152249	0.133333	0.000215307	0.0004198	0.0145455	0.00790737	0.0146142	0.00792914	0.011358	0.0103288	0.00964448	0.00934579	0.0130085	0.011565	0.00930129	0.00647931	0.00809754	0.0104502	0.00758725	0.006744	0.00466299	0.00570834	0.000524879	0.00025113	0.000215843	0.000255475	0.126492	0.045584	0.267327	0.190476	0.1	0.131579	0.000279978	0.000361538	0.00543396	0.00827719	0.00773101	0.00694952	0.00833138	0.00972345	0.00650695	0.00903769
ENSG00000006062.18	ENSG00000006062	MAP3K14	chr17;chr17;chr17;chr17;chr17;chr17;chr17;chr17;chr17;chr17;chr17;chr17;chr17;chr17;chr17;chr17;chr17;chr17;chr17;chr17;chr17;chr17;chr17;chr17;chr17;chr17;chr17;chr17;chr17;chr17;chr17;chr17;chr17;chr17;chr17;chr17;chr17;chr17;chr17;chr17;chr17;chr17;chr17;chr17;chr17;chr17;chr17;chr17;chr17;chr17;chr17;chr17;chr17;chr17;chr17;chr17;chr17;chr17;chr17;chr17;chr17;chr17;chr17;chr17;chr17;chr17;chr…	5668	0.0464286	0.0177515	0.0769231	0.0415225	0.0222222	0.000113036	0.000100387	0.00671329	0.00607173	0.00481198	0.00269928	0.00757202	0.00352901	0.0026475	0.00143134	0.00363797	0.00133123	0.000595282	0.000702576	0.00158228	0.000857449	0.00030349	0.00013488	0.000353257	0.000134314	5.24879e-05	5.58067e-05	0.000185008	0.000209025	0.026253	0.025641	0.049505	0.0873016	0.028125	0.0219298	0.000111991	8.34318e-05	0.00588679	0.00615977	0.003436	0.00353572	0.00305093	0.00568254	0.00187321	0.00287563
ENSG00000006071.16	ENSG00000006071	ABCC8	chr11;chr11;chr11;chr11;chr11;chr11;chr11;chr11;chr11;chr11;chr11;chr11;chr11;chr11;chr11;chr11;chr11;chr11;chr11;chr11;chr11;chr11;chr11;chr11;chr11;chr11;chr11;chr11;chr11;chr11;chr11;chr11;chr11;chr11;chr11;chr11;chr11;chr11;chr11;chr11;chr11;chr11;chr11;chr11;chr11;chr11;chr11;chr11;chr11;chr11;chr11;chr11;chr11;chr11;chr11;chr11;chr11;chr11;chr11;chr11;chr11;chr11;chr11;chr11;chr11;chr11;chr…	27254	0.0571429	0.0325444	0.102564	0.107266	0.037037	0.000107654	4.56304e-05	0.00531469	0.00536572	0.00463376	0.000674821	0.00427984	0.00378723	0.00359304	0.00101036	0.00308676	0.00166403	0.000818513	0.00078064	0.00120998	0.00128617	0.000202327	0.0002248	0.000282606	0.000335785	5.24879e-05	0	0.000215843	4.64501e-05	0.0381862	0.0655271	0.148515	0.111111	0.078125	0.109649	7.19942e-05	0.000139053	0.00211321	0.00654475	0.00331329	0.00268227	0.00187749	0.00277813	0.00157744	0.00246482
ENSG00000006118.15	ENSG00000006118	TMEM132A	chr11;chr11;chr11;chr11;chr11;chr11;chr11;chr11;chr11;chr11;chr11;chr11;chr11;chr11;chr11;chr11;chr11;chr11;chr11;chr11;chr11;chr11;chr11;chr11;chr11;chr11;chr11;chr11;chr11;chr11;chr11;chr11;chr11;chr11;chr11;chr11;chr11;chr11;chr11;chr11;chr11;chr11;chr11;chr11;chr11;chr11;chr11;chr11;chr11;chr11;chr11;chr11;chr11;chr11;chr11;chr11;chr11;chr11;chr11;chr11;chr11	7274	0.0571429	0.0443787	0.461538	0.083045	0.0666667	0.000263751	0.000319413	0.00475524	0.00338887	0.00641597	0.00286799	0.0090535	0.00327079	0.00472769	0.00311526	0.00727593	0.00316166	0.00327405	0.00343482	0.00428146	0.00246517	0.00323723	0.00130384	0.00211954	0.000738726	0.000367415	8.371e-05	0.000123339	6.96751e-05	0.097852	0.105413	0.168317	0.18254	0.13125	0.0482456	0.000447964	0.000319822	0.00558491	0.00346487	0.00552215	0.0034138	0.00293358	0.0053037	0.00512669	0.00400534
ENSG00000118420.17	ENSG00000118420	UBE3D	chr6;chr6;chr6;chr6;chr6;chr6;chr6;chr6;chr6;chr6;chr6;chr6;chr6;chr6;chr6;chr6;chr6;chr6;chr6;chr6;chr6;chr6;chr6;chr6;chr6;chr6;chr6;chr6;chr6;chr6;chr6;chr6;chr6;chr6;chr6;chr6;chr6;chr6;chr6;chr6;chr6;chr6;chr6;chr6;chr6;chr6;chr6;chr6;chr6;chr6;chr6;chr6;chr6;chr6;chr6;chr6;chr6;chr6;chr6	6402	0.107143	0.0857988	0.923077	0.134948	0.0592593	0.000252986	0.000191648	0.0436364	0.0190624	0.0165746	0.0101223	0.0209053	0.010587	0.0187216	0.00909321	0.0176386	0.00973459	0.00558077	0.00312256	0.00558451	0.00471597	0.00161861	0.00071936	0.00197824	0.00151103	0.000892295	0.000139517	0.000308347	0.000348375	0.0787589	0.0769231	0.178218	0.214286	0.103125	0.0877193	0.00024798	0.000361538	0.0229434	0.0284889	0.0182845	0.0206047	0.0150199	0.0209622	0.0112393	0.0134538
ENSG00000006194.11	ENSG00000006194	ZNF263	chr16;chr16;chr16;chr16;chr16;chr16;chr16;chr16;chr16;chr16;chr16;chr16;chr16;chr16;chr16;chr16;chr16;chr16;chr16;chr16;chr16;chr16;chr16;chr16;chr16;chr16;chr16;chr16;chr16;chr16;chr16;chr16;chr16	8450	0.0785714	0.0414201	0.512821	0.0415225	0.0333333	0.000129184	6.38826e-05	0.0226573	0.0176504	0.0172875	0.0105441	0.0169547	0.00981236	0.0107791	0.00934579	0.0108037	0.00757135	0.000892924	0.00117096	0.00158228	0.00209003	0.000101163	4.496e-05	0.000211954	0.000167892	5.24879e-05	2.79033e-05	9.25041e-05	4.64501e-05	0.0167064	0.034188	0.0693069	0.119048	0.03125	0.0482456	0.00012799	0.00023639	0.0156981	0.025794	0.014603	0.0168252	0.0109129	0.012249	0.00956325	0.00893499
ENSG00000006282.21	#N/A	#N/A	chr17;chr17;chr17;chr17;chr17;chr17;chr17;chr17;chr17;chr17;chr17;chr17;chr17;chr17;chr17;chr17;chr17;chr17;chr17;chr17;chr17;chr17;chr17;chr17;chr17;chr17;chr17;chr17;chr17;chr17;chr17;chr17;chr17;chr17;chr17;chr17;chr17;chr17;chr17;chr17;chr17;chr17;chr17;chr17;chr17;chr17;chr17;chr17;chr17;chr17;chr17;chr17;chr17;chr17;chr17;chr17;chr17;chr17;chr17;chr17;chr17;chr17;chr17;chr17;chr17;chr17;chr…	5337	0.0214286	0.0414201	0.230769	0.141869	0.111111	0.00013995	0.000200774	0.0041958	0.00268286	0.00445553	0.00227752	0.00444444	0.00301257	0.00340393	0.00286268	0.00308676	0.00424328	0.00297641	0.00132709	0.00241996	0.00241158	0.000505817	0.0004496	0.00098912	0.0012424	0.000472391	0.00016742	0.000215843	0.00023225	0.0405728	0.0541311	0.128713	0.0555556	0.05625	0.0789474	0.00011999	4.17159e-05	0.00135849	0.00192493	0.00220886	0.00158498	0.00187749	0.00340952	0.00246475	0.00369724
ENSG00000006327.14	ENSG00000006327	TNFRSF12A	chr16;chr16;chr16;chr16;chr16;chr16;chr16;chr16;chr16;chr16;chr16;chr16;chr16;chr16;chr16;chr16;chr16;chr16;chr16;chr16;chr16;chr16;chr16	1801	0.0107143	0.0118343	0	0.0588235	0.0555556	6.99749e-05	2.73783e-05	0.0123077	0.00748376	0.00944573	0.00303669	0.0072428	0.00232398	0.00302572	0.00193652	0.00286628	0.00149763	0.000892924	0.000858704	0.000744602	0.000267953	0.00030349	8.992e-05	0.000211954	0.000201471	0.000157464	5.58067e-05	3.08347e-05	9.29001e-05	0.0071599	0.00569801	0.029703	0.0396825	0.034375	0.0175439	6.39949e-05	4.17159e-05	0.00935849	0.0190568	0.00552215	0.0117045	0.00457639	0.0104811	0.00354925	0.00523775
ENSG00000169057.25	ENSG00000169057	MECP2	chrX;chrX;chrX;chrX;chrX;chrX;chrX;chrX;chrX;chrX;chrX;chrX;chrX;chrX;chrX;chrX;chrX;chrX;chrX;chrX;chrX;chrX;chrX;chrX;chrX;chrX;chrX;chrX;chrX;chrX;chrX;chrX;chrX;chrX;chrX;chrX;chrX;chrX;chrX;chrX;chrX;chrX;chrX;chrX;chrX;chrX;chrX;chrX;chrX;chrX;chrX;chrX;chrX;chrX;chrX;chrX;chrX;chrX;chrX;chrX;chrX;chrX;chrX;chrX;chrX;chrX;chrX;chrX;chrX;chrX;chrX;chrX;chrX;chrX;chrX;chrX;chrX;chrX;chrX;chrX…	18999	0.417857	0.372781	2.28205	0.477509	0.440741	0.000915056	0.00120464	0.127552	0.124541	0.0905364	0.0676508	0.0992593	0.0773799	0.0726172	0.0569167	0.0629479	0.0557451	0.0183049	0.0133489	0.018522	0.0160772	0.00263025	0.00125888	0.00268475	0.00191397	0.00104976	0.00106033	0.000277512	0.000394825	0.326969	0.330484	1.06931	0.857143	0.465625	0.377193	0.00116791	0.00137663	0.104	0.112993	0.0809915	0.0825408	0.0712274	0.0953403	0.0448585	0.0592585
ENSG00000196455.8	ENSG00000196455	PIK3R4	chr3;chr3;chr3;chr3;chr3;chr3;chr3;chr3;chr3;chr3;chr3;chr3;chr3;chr3;chr3;chr3;chr3;chr3;chr3;chr3;chr3;chr3;chr3;chr3;chr3;chr3;chr3;chr3;chr3;chr3;chr3;chr3;chr3;chr3;chr3;chr3;chr3;chr3;chr3;chr3;chr3;chr3;chr3;chr3;chr3;chr3;chr3;chr3;chr3;chr3	5377	0.232143	0.162722	1.71795	0.283737	0.0666667	0.000419849	0.000301161	0.0867133	0.0426433	0.0709321	0.0280051	0.0704527	0.0325357	0.0705371	0.0351099	0.0591996	0.0245445	0.0261924	0.00999219	0.0151713	0.00734191	0.00182094	0.00184336	0.00332062	0.00151103	0.000997271	0.00025113	0.000308347	0.000162575	0.217184	0.17094	0.564356	0.706349	0.146875	0.131579	0.000479962	0.000764792	0.0599245	0.0712223	0.0574304	0.0563277	0.0556207	0.068443	0.0461402	0.0534045
ENSG00000006453.14	ENSG00000006453	BAIAP2L1	chr7;chr7;chr7;chr7;chr7;chr7;chr7;chr7;chr7;chr7;chr7;chr7;chr7;chr7;chr7;chr7;chr7;chr7;chr7;chr7;chr7;chr7;chr7;chr7;chr7;chr7;chr7;chr7;chr7;chr7;chr7;chr7;chr7	4821	0.0821429	0.127219	0.923077	0.211073	0.0925926	0.000328344	0.00037417	0.0324476	0.016662	0.0251292	0.0097849	0.0340741	0.0119642	0.0262859	0.0115349	0.025576	0.0113154	0.00766426	0.00359094	0.0104244	0.00986066	0.00263025	0.00098912	0.00339127	0.00238407	0.000209952	0.000111613	0.000585859	0.000301925	0.121718	0.0911681	0.415842	0.269841	0.1625	0.0657895	0.000175986	0.000417159	0.0172075	0.0205967	0.0220886	0.020239	0.0229993	0.0218462	0.0149857	0.0165349
ENSG00000006459.11	ENSG00000006459	KDM7A	chr7;chr7;chr7;chr7;chr7;chr7;chr7;chr7;chr7;chr7;chr7;chr7;chr7;chr7;chr7;chr7;chr7;chr7;chr7;chr7;chr7;chr7;chr7;chr7;chr7;chr7;chr7;chr7;chr7;chr7;chr7;chr7;chr7;chr7;chr7	9378	0.167857	0.130178	1.17949	0.318339	0.274074	0.000355257	0.000447178	0.0467133	0.0430669	0.0274461	0.0273302	0.0274897	0.0271131	0.019289	0.0216385	0.019182	0.018554	0.00282759	0.00312256	0.00493299	0.00514469	0.000708144	0.0008992	0.00155433	0.00117525	0.000944783	0.000306937	0.000308347	0.000487726	0.167064	0.125356	0.732673	0.460317	0.228125	0.166667	0.000367971	0.00047278	0.026717	0.0282964	0.0239293	0.0187759	0.0195963	0.027655	0.0109435	0.0156106
ENSG00000131375.10	ENSG00000131375	CAPN7	chr3;chr3;chr3;chr3;chr3;chr3;chr3;chr3;chr3;chr3;chr3;chr3;chr3;chr3;chr3;chr3;chr3;chr3;chr3;chr3;chr3;chr3;chr3;chr3;chr3;chr3;chr3;chr3;chr3;chr3;chr3;chr3;chr3;chr3;chr3;chr3;chr3;chr3;chr3;chr3;chr3;chr3;chr3;chr3;chr3;chr3;chr3;chr3;chr3;chr3;chr3;chr3	5596	0.178571	0.14497	1.28205	0.290657	0.159259	0.000312196	0.000365043	0.0553846	0.0422197	0.0374265	0.0285955	0.04	0.0292649	0.0347958	0.0239118	0.03197	0.0243781	0.0127242	0.00765027	0.0120067	0.0113076	0.0019221	0.00170848	0.00296736	0.00184682	0.000734831	0.00033484	0.000215843	0.0001858	0.193317	0.230769	0.554455	0.722222	0.153125	0.223684	0.000279978	0.000709171	0.0404528	0.0677575	0.0282243	0.0524262	0.0325041	0.0628867	0.0241546	0.0399507
ENSG00000119421.7	ENSG00000119421	NDUFA8	chr9;chr9;chr9;chr9	804	0.207143	0.091716	1.5641	0.103806	0.062963	0.000279899	0.000301161	0.0153846	0.0169444	0.0174657	0.0143399	0.0121811	0.0123946	0.0170197	0.0136398	0.0149928	0.0104834	0.0126498	0.00749415	0.0112621	0.00750268	0.00647446	0.00377664	0.00310866	0.00211544	0.000524879	0.000558067	0.000185008	0.000348375	0.116945	0.0854701	0.455446	0.468254	0.0625	0.0921053	0.000271978	0.000542307	0.0108679	0.0163619	0.0101853	0.015484	0.0106782	0.015406	0.0089717	0.0156106
ENSG00000129315.11	#N/A	#N/A	chr12;chr12;chr12;chr12;chr12;chr12;chr12;chr12;chr12;chr12;chr12;chr12;chr12;chr12;chr12;chr12;chr12;chr12;chr12;chr12;chr12;chr12;chr12;chr12;chr12;chr12;chr12;chr12;chr12;chr12;chr12;chr12;chr12;chr12;chr12;chr12	7381	0.307143	0.289941	2.76923	0.397924	0.355556	0.000775106	0.0008396	0.201678	0.133578	0.112458	0.0794601	0.127078	0.0876227	0.0771558	0.0461396	0.0759563	0.0592395	0.008706	0.00569867	0.016102	0.0162379	0.00121396	0.00148368	0.00282606	0.00188039	0.00183708	0.000641777	0.000493355	0.00041805	0.348449	0.321937	1.06931	1.13492	0.3125	0.359649	0.000671946	0.00169645	0.126491	0.18845	0.0892134	0.117532	0.097747	0.138401	0.0409149	0.0742528
ENSG00000006625.18	ENSG00000006625	GGCT	chr7;chr7;chr7;chr7;chr7;chr7;chr7;chr7;chr7;chr7;chr7;chr7;chr7;chr7;chr7;chr7;chr7;chr7;chr7;chr7;chr7;chr7;chr7;chr7;chr7;chr7;chr7;chr7	1594	0.121429	0.109467	0.564103	0.114187	0.0851852	0.000199159	0.000346791	0.0123077	0.0122847	0.00784174	0.00877267	0.0148148	0.00886555	0.0185325	0.0109455	0.0111344	0.010317	0.00900365	0.00913349	0.00809754	0.00862808	0.00495701	0.0049456	0.00600537	0.00409657	0.000577367	0.000111613	0.000925041	0.00143995	0.109785	0.0712251	0.168317	0.174603	0.059375	0.0614035	0.000303976	0.000264201	0.00981132	0.00692974	0.00834458	0.00670568	0.00750997	0.00732416	0.00690131	0.00636746
ENSG00000259932.1	ENSG00000259932	0	chr15	623	0.442857	0.372781	2.07692	0.190311	0.192593	0.000532885	0.000611448	0.133706	0.107879	0.0778827	0.0515394	0.0915226	0.0543123	0.0503026	0.0410878	0.05479	0.0341127	0.0243322	0.0211553	0.0230827	0.0137728	0.00435003	0.00377664	0.00423908	0.00255196	0.000734831	0.00033484	0.000215843	4.64501e-05	0.463007	0.290598	0.792079	0.611111	0.1125	0.22807	0.000535957	0.000736981	0.138717	0.170741	0.0715425	0.104243	0.0661816	0.108347	0.047619	0.0610044
ENSG00000006652.15	ENSG00000006652	IFRD1	chr7;chr7;chr7;chr7;chr7;chr7;chr7;chr7;chr7;chr7;chr7;chr7;chr7;chr7;chr7;chr7;chr7;chr7;chr7;chr7;chr7;chr7;chr7;chr7;chr7;chr7;chr7;chr7;chr7;chr7;chr7;chr7;chr7;chr7;chr7;chr7;chr7;chr7;chr7;chr7;chr7;chr7;chr7;chr7;chr7;chr7;chr7;chr7;chr7;chr7;chr7;chr7;chr7;chr7;chr7;chr7;chr7;chr7;chr7;chr7;chr7;chr7;chr7;chr7;chr7;chr7;chr7;chr7;chr7;chr7;chr7;chr7;chr7;chr7;chr7;chr7;chr7;chr7;chr7;chr7…	7902	0.0714286	0.0502959	0.435897	0.107266	0.0592593	0.000129184	0.000146017	0.0257343	0.0138379	0.0115844	0.0105441	0.00971193	0.00920985	0.00359304	0.00648312	0.00826811	0.00906897	0.00245554	0.00179547	0.00381608	0.00359057	0.000505817	0.00053952	0.000706514	0.0012424	0.000157464	0.000111613	6.16694e-05	0.0001858	0.0429594	0.0512821	0.158416	0.150794	0.065625	0.0570175	0.00012799	0.000180769	0.0137358	0.0180943	0.00564486	0.00694952	0.00809669	0.0109862	0.00384502	0.00575126
ENSG00000085365.18	ENSG00000085365	SCAMP1	chr5;chr5;chr5;chr5;chr5;chr5;chr5;chr5;chr5;chr5;chr5;chr5;chr5;chr5;chr5;chr5;chr5;chr5;chr5;chr5;chr5;chr5;chr5;chr5;chr5;chr5;chr5;chr5;chr5;chr5;chr5;chr5;chr5;chr5;chr5;chr5;chr5;chr5;chr5;chr5;chr5;chr5	6746	0.185714	0.0857988	1.48718	0.186851	0.188889	0.000344492	0.000237278	0.041958	0.0244281	0.0484762	0.0167018	0.040823	0.0189361	0.0429274	0.0253431	0.0370411	0.020634	0.0198675	0.00811866	0.0196389	0.0108789	0.00343955	0.0017984	0.00452169	0.00204829	0.000682343	0.000697584	0.000370016	0.000255475	0.224344	0.185185	0.633663	0.484127	0.171875	0.214912	0.000335973	0.000806508	0.026566	0.0367661	0.0287152	0.0337723	0.0258155	0.0400303	0.0247461	0.0317346
ENSG00000006704.11	ENSG00000006704	GTF2IRD1	chr7;chr7;chr7;chr7;chr7;chr7;chr7;chr7;chr7;chr7;chr7;chr7;chr7;chr7;chr7;chr7;chr7;chr7;chr7;chr7;chr7;chr7;chr7;chr7;chr7;chr7;chr7;chr7;chr7;chr7;chr7;chr7;chr7;chr7;chr7;chr7;chr7;chr7;chr7;chr7;chr7;chr7;chr7;chr7;chr7;chr7;chr7;chr7;chr7;chr7;chr7;chr7;chr7;chr7;chr7;chr7;chr7;chr7;chr7;chr7;chr7;chr7;chr7;chr7;chr7;chr7;chr7;chr7;chr7;chr7;chr7;chr7;chr7;chr7;chr7;chr7;chr7;chr7;chr7;chr7…	6499	0.0821429	0.0946746	0.589744	0.110727	0.0851852	0.000274517	0.000191648	0.0193007	0.0175092	0.0237034	0.0143399	0.0253498	0.0147185	0.0202345	0.0114507	0.019182	0.0127298	0.00565518	0.00320062	0.00651526	0.00643087	0.00060698	0.00035968	0.0027554	0.00255196	0.000157464	0.00025113	0.000154173	0.00032515	0.097852	0.0854701	0.158416	0.174603	0.0875	0.0789474	0.000175986	0.000431064	0.0140377	0.013667	0.0186526	0.0132894	0.0147853	0.0151534	0.00838016	0.0096539
ENSG00000006712.15	ENSG00000006712	PAF1	chr19;chr19;chr19;chr19;chr19;chr19;chr19;chr19;chr19;chr19;chr19;chr19;chr19;chr19;chr19;chr19;chr19;chr19;chr19;chr19;chr19;chr19;chr19;chr19;chr19;chr19;chr19;chr19;chr19;chr19;chr19;chr19;chr19;chr19;chr19;chr19;chr19;chr19;chr19;chr19;chr19;chr19;chr19;chr19;chr19;chr19;chr19;chr19;chr19;chr19;chr19;chr19;chr19;chr19	2850	0.167857	0.115385	1.05128	0.138408	0.1	0.000339109	0.000547565	0.0257343	0.0149675	0.021743	0.016027	0.025679	0.0157514	0.0259077	0.0186074	0.0207254	0.0134787	0.0122033	0.00804059	0.0118206	0.00980707	0.00404654	0.00220304	0.00423908	0.0026527	0.000419903	0.000223227	0.000431686	0.00032515	0.109785	0.122507	0.49505	0.238095	0.153125	0.109649	0.000319974	0.00068136	0.016	0.0180943	0.023193	0.0210924	0.0151373	0.0220987	0.0159716	0.0223888
ENSG00000006715.16	ENSG00000006715	VPS41	chr7;chr7;chr7;chr7;chr7;chr7;chr7;chr7;chr7;chr7;chr7;chr7;chr7;chr7;chr7;chr7;chr7;chr7;chr7;chr7;chr7;chr7;chr7;chr7;chr7;chr7;chr7;chr7;chr7;chr7;chr7;chr7;chr7;chr7;chr7;chr7;chr7;chr7;chr7;chr7;chr7;chr7;chr7;chr7;chr7;chr7;chr7;chr7;chr7;chr7;chr7;chr7;chr7;chr7;chr7;chr7;chr7;chr7;chr7;chr7;chr7;chr7;chr7;chr7;chr7;chr7;chr7;chr7;chr7;chr7;chr7;chr7;chr7;chr7;chr7;chr7;chr7;chr7;chr7;chr7…	7752	0.275	0.177515	1.71795	0.373702	0.248148	0.000495207	0.000447178	0.0321678	0.0224513	0.0258421	0.0161957	0.0274897	0.0172147	0.0285552	0.0164183	0.0254658	0.0191364	0.0186026	0.009758	0.0188943	0.0149518	0.0137582	0.00948656	0.0136357	0.0077902	0.000577367	0.000474357	0.000555025	0.000441276	0.205251	0.14245	0.712871	0.547619	0.228125	0.171053	0.000447964	0.000653549	0.0218868	0.0177093	0.0148484	0.0137771	0.0181882	0.0170476	0.0160702	0.0127349
ENSG00000006740.18	ENSG00000006740	ARHGAP44	chr17;chr17;chr17;chr17;chr17;chr17;chr17;chr17;chr17;chr17;chr17;chr17;chr17;chr17;chr17;chr17;chr17;chr17;chr17;chr17;chr17;chr17;chr17;chr17;chr17;chr17;chr17;chr17;chr17;chr17;chr17;chr17;chr17;chr17;chr17;chr17;chr17;chr17;chr17;chr17;chr17;chr17;chr17;chr17;chr17;chr17;chr17;chr17;chr17;chr17;chr17;chr17;chr17;chr17;chr17;chr17;chr17;chr17;chr17;chr17;chr17;chr17;chr17;chr17;chr17;chr17;chr…	9322	0.0428571	0.0414201	0.25641	0.0934256	0.0407407	0.000113036	0.000155143	0.0201399	0.011155	0.0099804	0.00522986	0.0102058	0.00576691	0.0111573	0.00420982	0.0101422	0.0051585	0.0036461	0.00156128	0.00335071	0.00337621	0.00101163	0.00013488	0.000565211	0.000134314	0.000104976	5.58067e-05	6.16694e-05	0.00013935	0.0477327	0.0541311	0.128713	0.198413	0.075	0.0175439	0.000175986	0.000180769	0.0116226	0.012127	0.00957173	0.00890027	0.00750997	0.00959717	0.00630977	0.00677827
ENSG00000180596.8	#N/A	#N/A	chr6;chr6;chr6	723	0.65	0.331361	5.97436	0.595156	0.414815	0.00136182	0.00128678	0.138182	0.0715899	0.136518	0.0633488	0.132346	0.0568945	0.118949	0.0571693	0.0842245	0.0397704	0.0689783	0.035363	0.0419769	0.0217042	0.0140617	0.0114648	0.0136357	0.0070179	0.00225698	0.000809197	0.00046252	0.00032515	0.50358	0.592593	2.07921	2.15873	0.48125	0.504386	0.00113591	0.00172426	0.0973585	0.145525	0.0822187	0.128383	0.0732222	0.117818	0.0713793	0.114204
ENSG00000176208.9	ENSG00000176208	ATAD5	chr17;chr17;chr17;chr17;chr17;chr17;chr17;chr17;chr17;chr17;chr17;chr17;chr17;chr17;chr17;chr17;chr17;chr17;chr17;chr17;chr17;chr17;chr17;chr17;chr17;chr17;chr17;chr17;chr17;chr17;chr17;chr17;chr17;chr17;chr17;chr17;chr17;chr17;chr17;chr17;chr17;chr17;chr17;chr17;chr17;chr17;chr17;chr17;chr17;chr17;chr17	7079	0.3	0.266272	1.5641	0.449827	0.4	0.00058133	0.000547565	0.112168	0.0854278	0.0823383	0.0653733	0.0923457	0.0641246	0.0790469	0.0614633	0.0692316	0.0476745	0.0246298	0.0163154	0.0220588	0.0203108	0.0019221	0.00251776	0.00565211	0.00517108	0.00104976	0.00058597	0.00046252	0.0002787	0.25537	0.168091	0.732673	0.5	0.33125	0.25	0.000615951	0.000431064	0.0792453	0.0592878	0.0636888	0.0514509	0.0618399	0.0569516	0.0458444	0.0390264
ENSG00000007047.16	ENSG00000007047	MARK4	chr19;chr19;chr19;chr19;chr19;chr19;chr19;chr19;chr19;chr19;chr19;chr19;chr19;chr19;chr19;chr19;chr19;chr19;chr19;chr19;chr19;chr19;chr19;chr19;chr19;chr19;chr19;chr19;chr19;chr19;chr19;chr19;chr19;chr19;chr19;chr19;chr19;chr19;chr19;chr19;chr19;chr19;chr19;chr19;chr19;chr19;chr19;chr19;chr19;chr19;chr19;chr19;chr19;chr19;chr19;chr19;chr19;chr19;chr19;chr19;chr19;chr19;chr19;chr19;chr19;chr19;chr…	6656	0.075	0.0887574	0.641026	0.197232	0.2	0.000333726	0.000365043	0.0114685	0.00833098	0.0121191	0.00548292	0.0158025	0.00654157	0.00983359	0.00732508	0.0111344	0.00698893	0.00736662	0.00351288	0.00651526	0.00605573	0.00323723	0.001124	0.00204889	0.00188039	0.000577367	0.000139517	0.000246678	0.000255475	0.102625	0.111111	0.326733	0.246032	0.103125	0.105263	0.000231981	0.000556212	0.00815094	0.0109721	0.00748558	0.0115825	0.00938747	0.0113651	0.006014	0.00872959
ENSG00000007080.11	ENSG00000007080	CCDC124	chr19;chr19;chr19;chr19;chr19;chr19;chr19;chr19;chr19;chr19;chr19;chr19;chr19;chr19;chr19	1661	0.167857	0.0739645	1.48718	0.107266	0.0888889	0.000688983	0.000702709	0.0103497	0.00720136	0.00570308	0.00455504	0.00641975	0.00421759	0.00832073	0.0046308	0.0077169	0.00382727	0.00453903	0.00593286	0.00446761	0.00482315	0.00546282	0.00373168	0.0027554	0.00214902	0.000419903	0.000306937	0.000123339	9.29001e-05	0.128878	0.159544	0.366337	0.309524	0.034375	0.0657895	0.000679946	0.00102899	0.00981132	0.0105871	0.00441772	0.00707145	0.00504576	0.00770299	0.00463374	0.00626476
ENSG00000153046.18	ENSG00000153046	CDYL	chr6;chr6;chr6;chr6;chr6;chr6;chr6;chr6;chr6;chr6;chr6;chr6;chr6;chr6;chr6;chr6;chr6;chr6;chr6;chr6;chr6;chr6;chr6;chr6;chr6;chr6;chr6;chr6;chr6;chr6;chr6;chr6;chr6;chr6;chr6;chr6;chr6;chr6;chr6;chr6;chr6;chr6;chr6;chr6;chr6;chr6;chr6;chr6;chr6;chr6	4562	0.132143	0.10355	1.17949	0.124567	0.0740741	0.000252986	0.000292035	0.0595804	0.0280994	0.0311887	0.0146774	0.0309465	0.0160096	0.0236384	0.0121243	0.0179694	0.0122306	0.00386934	0.00187354	0.00269918	0.00257235	0.00091047	0.00085424	0.00105977	0.000805883	0.000472391	0.000279033	0.000246678	0.0002787	0.112172	0.128205	0.425743	0.357143	0.1125	0.100877	0.000287977	0.000667455	0.0315472	0.0452358	0.0182845	0.02792	0.0222952	0.032201	0.00838016	0.0170484
ENSG00000100503.27	ENSG00000100503	NIN	chr14;chr14;chr14;chr14;chr14;chr14;chr14;chr14;chr14;chr14;chr14;chr14;chr14;chr14;chr14;chr14;chr14;chr14;chr14;chr14;chr14;chr14;chr14;chr14;chr14;chr14;chr14;chr14;chr14;chr14;chr14;chr14;chr14;chr14;chr14;chr14;chr14;chr14;chr14;chr14;chr14;chr14;chr14;chr14;chr14;chr14;chr14;chr14;chr14;chr14;chr14;chr14;chr14;chr14;chr14;chr14;chr14;chr14;chr14;chr14;chr14;chr14;chr14;chr14;chr14;chr14;chr…	30950	0.482143	0.289941	2.61538	0.636678	0.411111	0.000818168	0.000647952	0.0643357	0.0388308	0.0374265	0.0283425	0.0442798	0.0297814	0.0412254	0.027448	0.0437658	0.0257093	0.0231416	0.0118657	0.022245	0.0190247	0.00495701	0.00413632	0.00798361	0.00480172	0.0013122	0.000809197	0.000493355	0.000464501	0.405728	0.495726	1.23762	1.29365	0.425	0.504386	0.00087993	0.00127929	0.0390943	0.0673725	0.027488	0.0429164	0.0309786	0.0525319	0.0290841	0.0426209
ENSG00000007264.15	ENSG00000007264	MATK	chr19;chr19;chr19;chr19;chr19;chr19;chr19;chr19;chr19;chr19;chr19;chr19;chr19;chr19;chr19;chr19;chr19;chr19;chr19;chr19;chr19;chr19;chr19;chr19;chr19;chr19;chr19;chr19;chr19;chr19;chr19;chr19;chr19;chr19;chr19;chr19;chr19;chr19;chr19;chr19;chr19;chr19;chr19;chr19;chr19;chr19;chr19;chr19;chr19;chr19;chr19;chr19;chr19;chr19;chr19;chr19;chr19;chr19;chr19;chr19;chr19;chr19;chr19;chr19;chr19;chr19;chr…	4138	0.0642857	0.0650888	0.435897	0.0103806	0.0148148	0.000296047	0.000638826	0.00307692	0.00607173	0.00285154	0.00328975	0.00279835	0.00318471	0.00397126	0.00345205	0.00407893	0.00199684	0.00260436	0.00163934	0.000930752	0.0028403	0.00141629	0.0017984	0.00127173	0.00144387	0.000209952	0.000446453	0.000246678	0.00032515	0.0477327	0.0569801	0.188119	0.119048	0.04375	0.0307018	0.000327974	0.00044497	0.00256604	0.00288739	0.00319058	0.0017069	0.00234687	0.00138906	0.00187321	0.00256753
ENSG00000189007.16	ENSG00000189007	ADAT2	chr6;chr6;chr6;chr6;chr6;chr6;chr6;chr6;chr6;chr6;chr6;chr6;chr6;chr6	7197	0.228571	0.142012	1.79487	0.200692	0.151852	0.000495207	0.000620574	0.0959441	0.0615645	0.0523971	0.035175	0.0612346	0.0344293	0.0368759	0.0255957	0.0453092	0.0251269	0.00833395	0.00616706	0.0109829	0.00916399	0.00283257	0.00220304	0.00395648	0.00345858	0.0013122	0.000530164	0.000400851	0.000301925	0.221957	0.330484	0.70297	0.698413	0.209375	0.236842	0.000559955	0.000876034	0.0588679	0.0692974	0.0409866	0.0401122	0.0396621	0.0519005	0.021887	0.0311184
ENSG00000180488.16	#N/A	#N/A	chr1;chr1;chr1;chr1;chr1;chr1;chr1;chr1;chr1;chr1;chr1;chr1;chr1;chr1;chr1;chr1;chr1;chr1;chr1;chr1;chr1;chr1;chr1;chr1;chr1;chr1;chr1;chr1;chr1;chr1;chr1;chr1;chr1;chr1;chr1;chr1;chr1;chr1;chr1;chr1;chr1;chr1;chr1;chr1;chr1;chr1;chr1;chr1;chr1;chr1;chr1;chr1;chr1;chr1;chr1;chr1;chr1;chr1;chr1;chr1;chr1;chr1;chr1;chr1;chr1;chr1;chr1;chr1;chr1;chr1;chr1;chr1;chr1;chr1;chr1;chr1;chr1;chr1;chr1;chr1…	10129	0.210714	0.142012	1.12821	0.231834	0.17037	0.000387553	0.000273783	0.0534266	0.0319119	0.0345749	0.0216786	0.032428	0.0252195	0.0308245	0.0216385	0.0245838	0.0149763	0.00892924	0.00663544	0.00642219	0.00466238	0.00202327	0.00152864	0.00211954	0.00127598	0.000682343	0.00033484	0.000277512	0.00032515	0.167064	0.205128	0.752475	0.666667	0.209375	0.210526	0.000383969	0.000625739	0.0353208	0.0517806	0.0238066	0.0337723	0.0244074	0.0434398	0.0207039	0.0303995
ENSG00000007376.8	ENSG00000007376	RPUSD1	chr16;chr16;chr16;chr16;chr16;chr16;chr16;chr16;chr16;chr16;chr16;chr16;chr16;chr16;chr16;chr16;chr16;chr16;chr16;chr16;chr16;chr16;chr16;chr16;chr16;chr16;chr16;chr16;chr16;chr16;chr16;chr16;chr16;chr16;chr16;chr16;chr16;chr16;chr16;chr16;chr16;chr16;chr16;chr16;chr16;chr16;chr16;chr16;chr16;chr16;chr16;chr16	2769	0.0857143	0.0887574	0.871795	0.0899654	0.0703704	0.000317578	0.000483683	0.0167832	0.0190624	0.0240599	0.0192324	0.0209053	0.0163539	0.0253404	0.0158289	0.0131187	0.0149763	0.00930129	0.00796253	0.00567759	0.00857449	0.00242792	0.00152864	0.00169563	0.00214902	0.000472391	0.000390647	0.000370016	0.000812876	0.0668258	0.0854701	0.316832	0.190476	0.08125	0.0350877	0.000351972	0.000556212	0.0147925	0.0175168	0.023193	0.0192636	0.0139639	0.0239929	0.0139998	0.0172538
ENSG00000007384.15	ENSG00000007384	RHBDF1	chr16;chr16;chr16;chr16;chr16;chr16;chr16;chr16;chr16;chr16;chr16;chr16;chr16;chr16;chr16;chr16;chr16;chr16;chr16;chr16;chr16;chr16;chr16;chr16;chr16;chr16;chr16;chr16;chr16;chr16;chr16;chr16;chr16;chr16;chr16;chr16;chr16;chr16;chr16;chr16;chr16;chr16;chr16;chr16;chr16;chr16;chr16;chr16;chr16;chr16;chr16;chr16;chr16;chr16;chr16;chr16;chr16;chr16;chr16;chr16;chr16;chr16;chr16;chr16;chr16;chr16;chr…	4914	0.00714286	0.0147929	0.102564	0.0692042	0.0407407	5.92095e-05	5.47565e-05	0.00475524	0.00112962	0.00605953	0.00118094	0.00427984	0.00241005	0.00548411	0.0021891	0.00418917	0.00191364	0.00200908	0.00124902	0.0022338	0.00203644	0.00091047	0.00040464	0.00098912	0.000503677	0	2.79033e-05	0.000123339	0	0.0357995	0.048433	0.0594059	0.0714286	0.06875	0.0219298	7.99936e-05	0.000166864	0.00226415	0.00250241	0.00196343	0.0034138	0.00258155	0.00631393	0.00216898	0.00359454
ENSG00000185513.18	ENSG00000185513	L3MBTL1	chr20;chr20;chr20;chr20;chr20;chr20;chr20;chr20;chr20;chr20;chr20;chr20;chr20;chr20;chr20;chr20;chr20;chr20;chr20;chr20;chr20;chr20;chr20;chr20;chr20;chr20;chr20;chr20;chr20;chr20;chr20;chr20;chr20;chr20;chr20;chr20;chr20;chr20;chr20;chr20;chr20;chr20;chr20;chr20;chr20;chr20;chr20;chr20;chr20;chr20;chr20;chr20;chr20;chr20;chr20;chr20;chr20;chr20;chr20;chr20;chr20;chr20;chr20;chr20;chr20;chr20;chr…	15556	0.0714286	0.0502959	0.25641	0.138408	0.0777778	0.00013995	0.00016427	0.0204196	0.0156735	0.0114062	0.0081822	0.015144	0.00998451	0.00983359	0.00841963	0.0113549	0.00873617	0.00178585	0.00163934	0.00335071	0.00273312	0.000202327	0.00017984	0.00113042	0.000537255	0.000104976	8.371e-05	9.25041e-05	6.96751e-05	0.0238663	0.039886	0.158416	0.103175	0.09375	0.0526316	0.00012799	0.000180769	0.0169057	0.0202117	0.0104307	0.0153621	0.0133771	0.0140169	0.00621118	0.0106809
ENSG00000007402.12	ENSG00000007402	CACNA2D2	chr3;chr3;chr3;chr3;chr3;chr3;chr3;chr3;chr3;chr3;chr3;chr3;chr3;chr3;chr3;chr3;chr3;chr3;chr3;chr3;chr3;chr3;chr3;chr3;chr3;chr3;chr3;chr3;chr3;chr3;chr3;chr3;chr3;chr3;chr3;chr3;chr3;chr3;chr3;chr3;chr3;chr3;chr3;chr3;chr3;chr3;chr3;chr3;chr3;chr3;chr3;chr3;chr3;chr3;chr3;chr3;chr3;chr3;chr3;chr3;chr3;chr3;chr3;chr3;chr3;chr3;chr3;chr3;chr3;chr3;chr3;chr3;chr3;chr3;chr3;chr3;chr3;chr3;chr3;chr3…	6508	0.025	0.0236686	0.0512821	0.0588235	0.0333333	6.99749e-05	8.21348e-05	0.00251748	0.00127083	0.00160399	0.00185576	0.00559671	0.00266827	0.0026475	0.00109455	0.00253555	0.00149763	0.000967334	0.00156128	0.00260611	0.00176849	0.000809307	0.00080928	0.00098912	0.000604412	5.24879e-05	2.79033e-05	0.000123339	0	0.0381862	0.045584	0.0891089	0.0555556	0.034375	0.0526316	4.79962e-05	0.00023639	0.00211321	0.00153994	0.00220886	0.00316996	0.00187749	0.00467231	0.00246475	0.00256753
ENSG00000007520.4	ENSG00000007520	TSR3	chr16;chr16;chr16;chr16;chr16;chr16;chr16;chr16;chr16;chr16	1210	0.0928571	0.0443787	0.615385	0.083045	0.0740741	0.000333726	0.000319413	0.00559441	0.00790737	0.0101586	0.00598903	0.00806584	0.0111035	0.00945537	0.0108613	0.0104729	0.00865297	0.00744103	0.00702576	0.00511914	0.00578778	0.0030349	0.00229296	0.00127173	0.0014103	0.000209952	0.000195323	0	0.000116125	0.0787589	0.0569801	0.247525	0.230159	0.05625	0.0877193	0.000455964	0.000514496	0.00845283	0.0102021	0.00638115	0.00902219	0.00481108	0.00846066	0.00690131	0.00801068
ENSG00000007541.17	ENSG00000007541	PIGQ	chr16;chr16;chr16;chr16;chr16;chr16;chr16;chr16;chr16;chr16;chr16;chr16;chr16;chr16;chr16;chr16;chr16;chr16;chr16;chr16;chr16;chr16;chr16;chr16;chr16;chr16;chr16;chr16;chr16;chr16;chr16;chr16;chr16;chr16;chr16;chr16;chr16;chr16;chr16;chr16;chr16;chr16;chr16;chr16;chr16;chr16;chr16;chr16;chr16;chr16;chr16;chr16;chr16;chr16;chr16;chr16;chr16;chr16;chr16;chr16;chr16;chr16;chr16;chr16;chr16;chr16;chr…	7856	0.0571429	0.0621302	0.179487	0.0899654	0.037037	0.000328344	0.000182522	0.00755245	0.00706015	0.0103368	0.00767609	0.0149794	0.00929592	0.0132375	0.00530437	0.0135597	0.00965139	0.00558077	0.00632319	0.00707372	0.00734191	0.00131512	0.0017984	0.00219019	0.00214902	0.00026244	5.58067e-05	9.25041e-05	0.00023225	0.100239	0.0541311	0.188119	0.18254	0.115625	0.105263	0.000207983	0.000319822	0.00649057	0.00769971	0.0117806	0.00999756	0.00797935	0.0109862	0.00808439	0.00872959
ENSG00000007545.16	ENSG00000007545	CRAMP1	chr16;chr16;chr16;chr16;chr16;chr16;chr16;chr16;chr16;chr16;chr16;chr16;chr16;chr16;chr16;chr16;chr16;chr16;chr16;chr16;chr16;chr16;chr16;chr16;chr16;chr16;chr16;chr16;chr16;chr16;chr16;chr16;chr16;chr16;chr16;chr16;chr16;chr16;chr16;chr16;chr16;chr16;chr16;chr16;chr16;chr16;chr16;chr16;chr16;chr16;chr16;chr16;chr16;chr16;chr16;chr16;chr16;chr16;chr16;chr16;chr16;chr16;chr16;chr16;chr16;chr16;chr…	8596	0.0964286	0.0828402	0.461538	0.121107	0.0814815	0.00030143	0.000246404	0.038042	0.035442	0.0194261	0.0137495	0.0278189	0.0131692	0.0143722	0.00757767	0.015985	0.00965139	0.00409257	0.00249805	0.00502606	0.00310825	0.00141629	0.0006744	0.00197824	0.000637991	0.000209952	2.79033e-05	0.000308347	0.0002787	0.0930788	0.111111	0.158416	0.15873	0.059375	0.157895	8.7993e-05	0.000250295	0.026717	0.039846	0.0152166	0.0179225	0.0161934	0.0238666	0.00877452	0.0126322
ENSG00000258441.1	ENSG00000258441	LINC00641	chr14;chr14;chr14	5715	0.285714	0.304734	1.25641	0.276817	0.177778	0.000473676	0.000593196	0.120839	0.0857103	0.0846551	0.0559258	0.0701235	0.0660182	0.0781014	0.063905	0.0672473	0.0597387	0.0267133	0.0220921	0.0303425	0.0291533	0.00435003	0.00521536	0.00558146	0.00554045	0.000839807	0.00041855	0.000339182	0.0001858	0.252983	0.182336	0.50495	0.412698	0.103125	0.157895	0.000511959	0.000834318	0.0727547	0.0975938	0.0598846	0.0525482	0.0576156	0.0664225	0.0433797	0.0450858
ENSG00000007944.15	ENSG00000007944	MYLIP	chr6;chr6;chr6;chr6;chr6;chr6;chr6;chr6;chr6;chr6;chr6;chr6;chr6	3072	0.0464286	0.0295858	0.358974	0.0622837	0.0407407	7.53575e-05	0.000109513	0.0148252	0.0121435	0.00677241	0.00295234	0.00559671	0.00284042	0.00321483	0.00311526	0.00220483	0.00257925	0.000520872	0.000624512	0.000558451	0.000589496	0.000202327	0.00013488	0.000141303	0.000302206	0.000314928	5.58067e-05	0.000154173	2.3225e-05	0.0739857	0.031339	0.049505	0.142857	0.0625	0.0745614	4.79962e-05	0.000111242	0.0090566	0.0165544	0.00478586	0.00877835	0.00445905	0.00606137	0.0019718	0.00390264
ENSG00000007968.7	ENSG00000007968	E2F2	chr1;chr1;chr1;chr1;chr1;chr1;chr1;chr1;chr1	5462	0.139286	0.0976331	0.666667	0.190311	0.166667	0.000333726	0.000337665	0.0595804	0.0515391	0.0317234	0.0254745	0.0393416	0.0219487	0.0208018	0.0122085	0.0138904	0.00832016	0.00282759	0.00273224	0.00316456	0.00203644	0.00151745	0.00058448	0.00098912	0.000302206	0.000472391	0.000390647	0.000123339	6.96751e-05	0.133652	0.102564	0.465347	0.246032	0.071875	0.105263	0.000311975	0.000597928	0.0404528	0.0818094	0.0298196	0.0535235	0.0227646	0.0483647	0.0127181	0.0215672
ENSG00000185619.19	ENSG00000185619	PCGF3	chr4;chr4;chr4;chr4;chr4;chr4;chr4;chr4;chr4;chr4;chr4;chr4;chr4;chr4;chr4;chr4;chr4;chr4;chr4;chr4;chr4;chr4;chr4;chr4;chr4;chr4;chr4;chr4;chr4;chr4;chr4;chr4;chr4;chr4;chr4;chr4;chr4;chr4;chr4;chr4;chr4;chr4;chr4;chr4;chr4;chr4;chr4;chr4;chr4;chr4;chr4;chr4;chr4;chr4;chr4;chr4;chr4;chr4;chr4;chr4;chr4;chr4;chr4;chr4;chr4;chr4;chr4;chr4;chr4;chr4;chr4;chr4;chr4;chr4;chr4;chr4;chr4;chr4;chr4;chr4…	6874	0.235714	0.112426	1.05128	0.16609	0.159259	0.000425232	0.000547565	0.0570629	0.0415137	0.0504366	0.0300295	0.0590947	0.0287485	0.0412254	0.0286268	0.028773	0.0211332	0.01451	0.00702576	0.00874907	0.00712755	0.0019221	0.00215808	0.00226084	0.00147745	0.000577367	0.000306937	0.000246678	0.00013935	0.145585	0.182336	0.524752	0.674603	0.178125	0.179825	0.000351972	0.000848224	0.042717	0.066795	0.0384096	0.0588881	0.0329735	0.065286	0.0280982	0.0520694
ENSG00000008083.14	ENSG00000008083	JARID2	chr6;chr6;chr6;chr6;chr6;chr6;chr6;chr6;chr6;chr6;chr6;chr6;chr6;chr6;chr6;chr6;chr6;chr6;chr6;chr6;chr6;chr6;chr6;chr6;chr6;chr6;chr6;chr6;chr6;chr6;chr6;chr6;chr6;chr6;chr6;chr6;chr6;chr6;chr6;chr6;chr6;chr6	6244	0.210714	0.16568	1.66667	0.269896	0.174074	0.000419849	0.000638826	0.0654545	0.0403841	0.0520406	0.0247153	0.0558025	0.0255638	0.0389561	0.0213859	0.0326315	0.0181379	0.00915247	0.00374707	0.0094006	0.00503751	0.00141629	0.0015736	0.0023315	0.0012424	0.000577367	0.000362743	0.000370016	0.000348375	0.171838	0.213675	0.633663	0.706349	0.171875	0.219298	0.000567955	0.000764792	0.0433208	0.0581328	0.0384096	0.0407218	0.0325041	0.0596035	0.0216898	0.0353292
ENSG00000008086.13	ENSG00000008086	CDKL5	chrX;chrX;chrX;chrX;chrX;chrX;chrX;chrX;chrX;chrX;chrX;chrX;chrX;chrX;chrX;chrX;chrX;chrX;chrX;chrX;chrX;chrX;chrX;chrX;chrX;chrX;chrX;chrX;chrX;chrX;chrX;chrX;chrX;chrX;chrX;chrX;chrX;chrX;chrX;chrX;chrX;chrX;chrX;chrX;chrX;chrX;chrX;chrX;chrX;chrX;chrX;chrX;chrX;chrX;chrX;chrX;chrX;chrX;chrX;chrX;chrX;chrX;chrX;chrX;chrX;chrX;chrX;chrX;chrX;chrX;chrX;chrX;chrX;chrX;chrX;chrX;chrX;chrX;chrX;chrX…	19056	0.05	0.0236686	0.282051	0.0934256	0.0481481	0.00016148	7.30087e-05	0.027972	0.0192036	0.0158617	0.00683256	0.0126749	0.00731623	0.00813162	0.00370464	0.0058428	0.00440968	0.000967334	0.000468384	0.0011169	0.000643087	0.00030349	0.00017984	0.000423908	0.000100735	5.24879e-05	0.000111613	6.16694e-05	2.3225e-05	0.0763723	0.0712251	0.138614	0.18254	0.078125	0.0614035	9.59923e-05	0.00023639	0.0122264	0.0223292	0.00969444	0.0131675	0.00927012	0.0138906	0.00364784	0.00523775
ENSG00000008130.15	ENSG00000008130	NADK	chr1;chr1;chr1;chr1;chr1;chr1;chr1;chr1;chr1;chr1;chr1;chr1;chr1;chr1;chr1;chr1;chr1;chr1;chr1;chr1;chr1;chr1;chr1;chr1;chr1;chr1;chr1;chr1;chr1;chr1;chr1;chr1;chr1;chr1;chr1;chr1;chr1;chr1;chr1;chr1;chr1;chr1;chr1;chr1;chr1;chr1;chr1;chr1;chr1;chr1;chr1;chr1;chr1;chr1;chr1;chr1;chr1;chr1;chr1;chr1;chr1;chr1;chr1;chr1;chr1;chr1;chr1;chr1;chr1;chr1;chr1;chr1;chr1;chr1;chr1;chr1;chr1;chr1;chr1;chr1…	5570	0.160714	0.0976331	0.871795	0.16263	0.111111	0.000565182	0.000574943	0.0254545	0.0255578	0.0240599	0.0125685	0.0217284	0.0135996	0.0189107	0.0109455	0.0146621	0.0131459	0.0079619	0.00640125	0.00791139	0.00691318	0.00131512	0.00238288	0.00197824	0.00127598	0.000209952	0.000223227	0.000154173	0.000209025	0.107399	0.150997	0.376238	0.579365	0.140625	0.114035	0.000399968	0.000903845	0.0199245	0.025409	0.0169346	0.0176786	0.0187749	0.0237404	0.00936607	0.0100647
ENSG00000008256.16	#N/A	#N/A	chr7;chr7;chr7;chr7;chr7;chr7;chr7;chr7;chr7;chr7;chr7;chr7;chr7;chr7;chr7;chr7;chr7;chr7;chr7;chr7;chr7;chr7;chr7;chr7;chr7;chr7;chr7;chr7;chr7;chr7;chr7;chr7;chr7;chr7;chr7;chr7;chr7;chr7;chr7;chr7;chr7;chr7;chr7;chr7;chr7;chr7;chr7;chr7;chr7;chr7;chr7;chr7;chr7;chr7;chr7;chr7;chr7;chr7	5808	0.0857143	0.0591716	0.615385	0.114187	0.1	0.00022069	0.000146017	0.0131469	0.0131319	0.0158617	0.00607339	0.0156379	0.00834911	0.0153177	0.00774606	0.0141109	0.00707214	0.00476226	0.0039032	0.00660834	0.00535906	0.00030349	0.00040464	0.00127173	0.000705148	0.000209952	0.000223227	9.25041e-05	6.96751e-05	0.0548926	0.034188	0.257426	0.269841	0.06875	0.0350877	0.000319974	0.000139053	0.0129811	0.0119346	0.0105534	0.00816874	0.00950481	0.00921834	0.00561964	0.00862689
ENSG00000079134.13	ENSG00000079134	THOC1	chr18;chr18;chr18;chr18;chr18;chr18;chr18;chr18;chr18;chr18;chr18;chr18;chr18;chr18;chr18;chr18;chr18;chr18;chr18;chr18;chr18;chr18;chr18;chr18;chr18;chr18;chr18;chr18;chr18;chr18;chr18;chr18;chr18;chr18;chr18;chr18;chr18;chr18;chr18;chr18;chr18;chr18;chr18;chr18;chr18;chr18;chr18;chr18;chr18;chr18;chr18;chr18;chr18;chr18;chr18;chr18;chr18;chr18;chr18;chr18;chr18;chr18;chr18;chr18;chr18;chr18;chr…	8099	0.117857	0.0769231	0.846154	0.155709	0.166667	0.000193777	0.000191648	0.0430769	0.0275346	0.0192479	0.0161113	0.0284774	0.0185058	0.0240166	0.0124611	0.0242531	0.0118146	0.0110127	0.00608899	0.0112621	0.0117363	0.00364188	0.00170848	0.00430974	0.00288775	0.000419903	0.000139517	0.000339182	0.0001858	0.133652	0.108262	0.188119	0.52381	0.134375	0.0877193	0.000191985	0.00023639	0.0233962	0.0294514	0.0177936	0.0213363	0.0172495	0.0265185	0.0123238	0.0204375
ENSG00000165775.18	ENSG00000165775	FUNDC2	chrX;chrX;chrX;chrX;chrX;chrX;chrX;chrX;chrX;chrX;chrX;chrX;chrX;chrX;chrX;chrX;chrX;chrX;chrX;chrX;chrX;chrX;chrX;chrX;chrX;chrX;chrX;chrX	10094	0.135714	0.0857988	0.435897	0.193772	0.125926	0.000166863	0.000355917	0.0243357	0.0118611	0.0142577	0.00809785	0.0125103	0.0101567	0.0104009	0.0108613	0.0121266	0.00940178	0.00818513	0.00757221	0.00828369	0.00551983	0.00647446	0.00512544	0.00346192	0.00315637	0.00162713	0.000892907	0.000740033	0.000743201	0.0906921	0.162393	0.277228	0.531746	0.14375	0.131579	0.000311975	0.000625739	0.0146415	0.0240616	0.00613572	0.0162156	0.011969	0.0175527	0.00828157	0.016843
ENSG00000008283.16	ENSG00000008283	CYB561	chr17;chr17;chr17;chr17;chr17;chr17;chr17;chr17;chr17;chr17;chr17;chr17;chr17;chr17;chr17;chr17;chr17;chr17;chr17;chr17;chr17;chr17;chr17;chr17;chr17;chr17;chr17;chr17;chr17;chr17;chr17;chr17;chr17;chr17;chr17;chr17;chr17;chr17;chr17;chr17;chr17;chr17;chr17;chr17;chr17;chr17;chr17;chr17;chr17;chr17;chr17;chr17;chr17;chr17;chr17;chr17;chr17;chr17;chr17;chr17;chr17;chr17;chr17;chr17;chr17;chr17;chr…	5296	0.0357143	0.0325444	0.435897	0.017301	0.0555556	0.000102271	0.000118639	0.00391608	0.00367128	0.00677241	0.00421763	0.00559671	0.00430367	0.00605144	0.00631473	0.00374821	0.00682253	0.00319964	0.00398126	0.00297841	0.00310825	0.0011128	0.00125888	0.000777165	0.00117525	0.000104976	0.00033484	9.25041e-05	2.3225e-05	0.0381862	0.00569801	0.029703	0.0238095	0.028125	0.00877193	0.000111991	6.95265e-05	0.00332075	0.00307988	0.00294515	0.000609607	0.00305093	0.0017679	0.00305629	0.000924309
ENSG00000221676.1	ENSG00000221676	RNU6ATAC	ENST00000408749.1	126	7.38214	5.34024	47.6538	8.97924	6.05185	0.00691675	0.00882949	0.816643	0.435329	0.574853	0.311894	0.670123	0.323722	0.52534	0.231919	0.444769	0.233547	0.381688	0.216393	0.368531	0.239523	0.229287	0.133306	0.217818	0.12471	0.0911978	0.0471846	0.0657858	0.0331421	6.08473	7.31909	19.4257	22.9643	6.37031	7.17105	0.0074594	0.0148091	0.553057	0.704331	0.438029	0.558218	0.428245	0.609042	0.285419	0.43155
ENSG00000008300.17	ENSG00000008300	CELSR3	chr3;chr3;chr3;chr3;chr3;chr3;chr3;chr3;chr3;chr3;chr3;chr3;chr3;chr3;chr3;chr3;chr3;chr3;chr3;chr3;chr3;chr3;chr3;chr3;chr3;chr3;chr3;chr3;chr3;chr3;chr3;chr3;chr3;chr3;chr3;chr3;chr3;chr3;chr3;chr3;chr3;chr3;chr3;chr3;chr3;chr3;chr3;chr3;chr3;chr3	13850	0.153571	0.180473	0.846154	0.370242	0.355556	0.00052212	0.000739213	0.0212587	0.0242869	0.0447336	0.0350907	0.043786	0.0436392	0.0434947	0.036457	0.0470731	0.0452617	0.0150309	0.0184231	0.0201042	0.0221865	0.00364188	0.00436112	0.00551081	0.00507035	0.000472391	0.000390647	0.000431686	0.000464501	0.159905	0.290598	0.425743	0.936508	0.396875	0.561404	0.00062395	0.00166864	0.0203774	0.0515881	0.0391459	0.0663253	0.038606	0.072989	0.0371685	0.0781555
ENSG00000008311.16	ENSG00000008311	AASS	chr7;chr7;chr7;chr7;chr7;chr7;chr7;chr7;chr7;chr7;chr7;chr7;chr7;chr7;chr7;chr7;chr7;chr7;chr7;chr7;chr7;chr7;chr7;chr7;chr7;chr7;chr7;chr7;chr7;chr7;chr7;chr7;chr7;chr7;chr7;chr7;chr7;chr7;chr7;chr7;chr7;chr7;chr7;chr7;chr7;chr7;chr7;chr7;chr7;chr7;chr7;chr7;chr7;chr7;chr7;chr7;chr7;chr7;chr7;chr7;chr7;chr7;chr7;chr7;chr7;chr7;chr7;chr7;chr7;chr7;chr7;chr7;chr7;chr7;chr7;chr7;chr7;chr7;chr7;chr7…	10816	0.235714	0.133136	1.12821	0.190311	0.0962963	0.000387553	0.000483683	0.0369231	0.0221689	0.0228123	0.014593	0.0238683	0.0160957	0.0170197	0.0116191	0.0264579	0.0114818	0.0113848	0.00398126	0.0107036	0.00905681	0.00667678	0.00256272	0.00642928	0.00308922	0.000682343	0.00025113	0.000246678	0.00013935	0.150358	0.122507	0.405941	0.428571	0.0875	0.100877	0.000239981	0.000347633	0.0276226	0.0207892	0.015462	0.0159717	0.0181882	0.0232353	0.0100562	0.0115025
ENSG00000008324.12	ENSG00000008324	SS18L2	chr3;chr3;chr3;chr3;chr3;chr3;chr3;chr3;chr3	3118	0.075	0.0414201	0.384615	0.0484429	0.0481481	0.000247603	0.000182522	0.0302098	0.0238633	0.0274461	0.0159426	0.0296296	0.0138578	0.0168306	0.0104403	0.0131187	0.00798735	0.00230672	0.00241998	0.00251303	0.0022508	0.000708144	0.00053952	0.000211954	0.000369363	0.000157464	2.79033e-05	0.000185008	6.96751e-05	0.0620525	0.031339	0.247525	0.31746	0.034375	0.0614035	0.000103992	0.000264201	0.0230943	0.0354187	0.0198797	0.0245062	0.015372	0.0290441	0.0130139	0.0180754
ENSG00000008382.16	ENSG00000008382	MPND	chr19;chr19;chr19;chr19;chr19;chr19;chr19;chr19;chr19;chr19;chr19;chr19;chr19;chr19;chr19;chr19;chr19;chr19;chr19;chr19;chr19;chr19;chr19;chr19;chr19;chr19;chr19;chr19;chr19;chr19;chr19;chr19;chr19;chr19;chr19;chr19;chr19;chr19;chr19;chr19;chr19;chr19;chr19;chr19;chr19;chr19;chr19;chr19;chr19;chr19;chr19;chr19;chr19;chr19;chr19;chr19;chr19;chr19;chr19;chr19;chr19;chr19;chr19;chr19;chr19;chr19;chr…	2049	0.0321429	0.0502959	0.282051	0.0657439	0.0296296	0.000123802	0.000337665	0.00391608	0.000847218	0.00178221	0.00101223	0.00395062	0.000946807	0.00113464	0.000673571	0.00176386	0.00116482	0.00126498	0.000468384	0.00102383	0.0011254	0.00091047	0.00107904	0.00127173	0.000805883	5.24879e-05	0.00016742	0.000123339	6.96751e-05	0.052506	0.042735	0.029703	0.134921	0.0375	0.0350877	0.000167987	9.73371e-05	0.00196226	0.00423484	0.001718	0.00134114	0.00140812	0.00265185	0.000591541	0.00143781
ENSG00000008394.13	ENSG00000008394	MGST1	chr12;chr12;chr12;chr12;chr12;chr12;chr12;chr12;chr12;chr12;chr12;chr12;chr12;chr12;chr12;chr12;chr12;chr12;chr12;chr12;chr12;chr12;chr12;chr12;chr12;chr12;chr12;chr12;chr12;chr12;chr12;chr12;chr12;chr12;chr12;chr12;chr12;chr12;chr12;chr12;chr12;chr12;chr12;chr12;chr12;chr12;chr12;chr12;chr12;chr12;chr12;chr12;chr12;chr12;chr12;chr12;chr12;chr12;chr12;chr12;chr12;chr12;chr12;chr12;chr12	7441	0.025	0.0266272	0.384615	0.0207612	0	9.68883e-05	9.12609e-06	0.00559441	0	0.00392087	0.000759173	0.00510288	0.000172147	0.00283661	0.000841963	0.00418917	0.000582411	0.00230672	0.000546448	0.00214073	0.000428725	0.00212443	8.992e-05	0.00105977	0.000369363	0.000314928	2.79033e-05	6.16694e-05	0	0.0214797	0.0655271	0.128713	0.18254	0.028125	0.0394737	7.99936e-05	0.000222485	0.00362264	0.00635226	0.00208615	0.00548647	0.00140812	0.00454603	0.00207039	0.00369724
ENSG00000008405.12	ENSG00000008405	CRY1	chr12;chr12;chr12;chr12;chr12;chr12;chr12;chr12;chr12;chr12;chr12;chr12;chr12;chr12;chr12;chr12;chr12;chr12;chr12;chr12;chr12;chr12;chr12;chr12;chr12;chr12;chr12;chr12;chr12;chr12;chr12;chr12;chr12;chr12;chr12	4782	0.185714	0.0798817	0.692308	0.110727	0.0888889	0.000279899	0.0002099	0.0408392	0.0251341	0.0356443	0.0221847	0.0372016	0.0230677	0.0361195	0.0293845	0.0338441	0.0249605	0.0137659	0.00983607	0.0162882	0.00943194	0.00141629	0.00049456	0.00134238	0.000973775	0.000209952	0.000279033	9.25041e-05	0.000116125	0.102625	0.0797721	0.217822	0.190476	0.05	0.0438596	0.000143988	0.000458875	0.0238491	0.0396535	0.0325193	0.0262131	0.0382539	0.0387675	0.0267179	0.032967
ENSG00000008441.19	ENSG00000008441	NFIX	chr19;chr19;chr19;chr19;chr19;chr19;chr19;chr19;chr19;chr19;chr19;chr19;chr19;chr19;chr19;chr19;chr19;chr19;chr19;chr19;chr19;chr19;chr19;chr19;chr19;chr19;chr19;chr19;chr19;chr19;chr19;chr19;chr19;chr19;chr19;chr19;chr19;chr19;chr19;chr19;chr19;chr19;chr19;chr19;chr19;chr19;chr19;chr19;chr19;chr19;chr19;chr19;chr19;chr19;chr19;chr19;chr19;chr19;chr19;chr19;chr19;chr19;chr19;chr19;chr19;chr19;chr…	6486	0.0892857	0.0443787	0.25641	0.0276817	0.0407407	0.000296047	0.0002099	0.0156643	0.0107314	0.0124755	0.00919443	0.0153086	0.00843519	0.0156959	0.00816705	0.010032	0.00748814	0.00565518	0.00491803	0.00381608	0.0022508	0.00151745	0.00125888	0.000282606	0.000268628	0.000157464	0.000139517	6.16694e-05	9.29001e-05	0.0930788	0.0569801	0.178218	0.134921	0.065625	0.0350877	0.000159987	0.000486686	0.0122264	0.0146295	0.012026	0.0147525	0.00950481	0.012249	0.00709849	0.0104755
ENSG00000008513.16	#N/A	#N/A	chr8;chr8;chr8;chr8;chr8;chr8;chr8;chr8;chr8;chr8;chr8;chr8;chr8;chr8;chr8;chr8;chr8;chr8;chr8;chr8;chr8;chr8;chr8;chr8;chr8;chr8;chr8;chr8;chr8;chr8;chr8;chr8;chr8;chr8;chr8;chr8;chr8;chr8;chr8;chr8;chr8;chr8;chr8;chr8;chr8;chr8;chr8;chr8;chr8;chr8;chr8;chr8;chr8;chr8;chr8;chr8;chr8;chr8;chr8;chr8;chr8;chr8;chr8;chr8;chr8;chr8;chr8;chr8;chr8;chr8;chr8;chr8;chr8;chr8;chr8;chr8;chr8;chr8	8852	0.0892857	0.0414201	0.128205	0.0276817	0.0333333	0.000113036	9.12609e-05	0.0293706	0.0196272	0.0139013	0.00531421	0.0126749	0.00757445	0.00605144	0.00564116	0.00661449	0.00432648	0.000967334	0.00124902	0.000651526	0.0011254	0.000101163	8.992e-05	0	0.000201471	5.24879e-05	2.79033e-05	0	0	0.0668258	0.022792	0.178218	0.166667	0.03125	0.0175439	0.000183985	0.000361538	0.0206792	0.0365736	0.0106762	0.0171909	0.00891809	0.0143958	0.00473233	0.00729177
ENSG00000008710.20	ENSG00000008710	PKD1	chr16;chr16;chr16;chr16;chr16;chr16;chr16;chr16;chr16;chr16;chr16;chr16;chr16;chr16;chr16;chr16;chr16;chr16;chr16;chr16;chr16;chr16;chr16;chr16;chr16;chr16;chr16;chr16;chr16;chr16;chr16;chr16;chr16;chr16;chr16;chr16;chr16;chr16;chr16;chr16;chr16;chr16;chr16;chr16;chr16;chr16;chr16;chr16;chr16;chr16;chr16;chr16;chr16;chr16;chr16;chr16;chr16;chr16;chr16;chr16;chr16;chr16;chr16;chr16;chr16;chr16;chr…	18534	0.192857	0.100592	1.10256	0.287197	0.211111	0.000710514	0.000812222	0.0165035	0.0110138	0.038674	0.0215099	0.0334156	0.0210019	0.0423601	0.0221436	0.0338441	0.0286213	0.0152541	0.012178	0.0200112	0.0172562	0.00394537	0.00184336	0.00289671	0.00416373	0.000629855	0.000195323	0.00046252	0.0003716	0.159905	0.245014	0.564356	0.650794	0.334375	0.263158	0.000831933	0.00120976	0.00950943	0.0138595	0.0250337	0.0254816	0.0234687	0.0342215	0.0237602	0.0337886
ENSG00000008735.14	ENSG00000008735	MAPK8IP2	chr22;chr22;chr22;chr22;chr22;chr22;chr22;chr22;chr22;chr22;chr22;chr22;chr22;chr22;chr22;chr22;chr22;chr22;chr22;chr22;chr22;chr22	5793	0.128571	0.0798817	0.820513	0.235294	0.148148	0.000489824	0.000410674	0.00783217	0.00861339	0.00944573	0.00725432	0.0138272	0.00886555	0.0124811	0.0124611	0.0111344	0.0100674	0.00989657	0.0103825	0.00735294	0.00685959	0.00404654	0.00310224	0.00162498	0.00208186	0.000472391	0.00025113	0.000339182	0.000301925	0.097852	0.0883191	0.237624	0.34127	0.084375	0.157895	0.000423966	0.000736981	0.00935849	0.0123195	0.00748558	0.0107291	0.00750997	0.0126279	0.00611259	0.0096539
ENSG00000008838.21	ENSG00000008838	MED24	chr17;chr17;chr17;chr17;chr17;chr17;chr17;chr17;chr17;chr17;chr17;chr17;chr17;chr17;chr17;chr17;chr17;chr17;chr17;chr17;chr17;chr17;chr17;chr17;chr17;chr17;chr17;chr17;chr17;chr17;chr17;chr17;chr17;chr17;chr17;chr17;chr17;chr17;chr17;chr17;chr17;chr17;chr17;chr17;chr17;chr17;chr17;chr17;chr17;chr17;chr17;chr17;chr17;chr17;chr17;chr17;chr17;chr17;chr17;chr17;chr17;chr17;chr17;chr17;chr17;chr17;chr…	6962	0.414286	0.328402	3.41026	0.439446	0.388889	0.0010873	0.00119552	0.0352448	0.0259814	0.0390305	0.0249684	0.0434568	0.0290928	0.0410363	0.0340153	0.0453092	0.032615	0.030285	0.026776	0.0376955	0.0400857	0.0239757	0.0199173	0.0223258	0.0179309	0.00194205	0.0017021	0.00052419	0.000859326	0.286396	0.273504	0.841584	0.769841	0.321875	0.232456	0.000975922	0.00123757	0.0295849	0.0298364	0.0347282	0.0241405	0.034851	0.0290441	0.0299714	0.0253672
ENSG00000008853.18	ENSG00000008853	RHOBTB2	chr8;chr8;chr8;chr8;chr8;chr8;chr8;chr8;chr8;chr8;chr8;chr8;chr8;chr8;chr8;chr8;chr8;chr8;chr8;chr8;chr8;chr8;chr8;chr8;chr8;chr8;chr8;chr8;chr8;chr8;chr8;chr8;chr8;chr8;chr8;chr8;chr8;chr8;chr8;chr8;chr8;chr8;chr8;chr8;chr8;chr8;chr8;chr8;chr8;chr8;chr8;chr8;chr8;chr8;chr8;chr8;chr8;chr8;chr8;chr8;chr8;chr8;chr8	7408	0.0428571	0.0295858	0.025641	0.0415225	0.0296296	0.000156098	0.000109513	0.00475524	0.0046597	0.0058813	0.00404892	0.00576132	0.00482011	0.00434947	0.00639892	0.00540183	0.00382727	0.0021579	0.00179547	0.00139613	0.0017149	0.000202327	0.00080928	0.00049456	0.00043652	0.000314928	5.58067e-05	9.25041e-05	0	0.0286396	0.019943	0.0693069	0.119048	0.0375	0.0219298	7.99936e-05	0.000180769	0.00377358	0.00615977	0.00220886	0.00499878	0.00586717	0.00479859	0.00256334	0.00421074
ENSG00000122912.15	ENSG00000122912	SLC25A16	chr10;chr10;chr10;chr10;chr10;chr10;chr10;chr10;chr10;chr10;chr10;chr10;chr10;chr10;chr10;chr10;chr10;chr10;chr10;chr10;chr10;chr10;chr10;chr10;chr10;chr10;chr10;chr10;chr10;chr10;chr10;chr10;chr10;chr10;chr10;chr10;chr10;chr10;chr10;chr10	7865	0.110714	0.0857988	0.384615	0.152249	0.0518519	0.000172246	0.0002099	0.033007	0.0248517	0.0260203	0.0162801	0.025679	0.0185058	0.0217474	0.0152395	0.0211664	0.0133123	0.0064737	0.00530835	0.00763217	0.00385852	0.00232676	0.0015736	0.0026141	0.00104093	0.000787319	0.000306937	0.000400851	0.000209025	0.0930788	0.102564	0.287129	0.261905	0.075	0.0789474	0.000223982	0.000166864	0.0255094	0.026949	0.019757	0.0185321	0.0242901	0.0246243	0.0152815	0.0220807
ENSG00000168395.16	ENSG00000168395	ING5	chr2;chr2;chr2;chr2;chr2;chr2;chr2;chr2;chr2;chr2;chr2;chr2;chr2;chr2;chr2;chr2;chr2;chr2;chr2;chr2;chr2;chr2;chr2;chr2;chr2;chr2;chr2;chr2;chr2;chr2;chr2;chr2;chr2;chr2;chr2;chr2;chr2;chr2;chr2;chr2;chr2;chr2;chr2;chr2;chr2;chr2;chr2;chr2;chr2;chr2;chr2;chr2;chr2;chr2;chr2;chr2;chr2;chr2;chr2;chr2;chr2;chr2;chr2;chr2	10259	0.164286	0.12426	1.10256	0.16263	0.151852	0.000366022	0.000620574	0.0727273	0.0581757	0.0548922	0.0458878	0.0645267	0.0458771	0.0419818	0.0342679	0.0502701	0.0384391	0.00729221	0.00507416	0.0154505	0.0112004	0.00101163	0.00193328	0.00176629	0.00221618	0.000577367	0.000390647	0.000215843	0.00032515	0.171838	0.119658	0.316832	0.452381	0.15625	0.192982	0.00037597	0.000709171	0.0517736	0.0775746	0.0433182	0.0593758	0.0537433	0.0654123	0.0231687	0.0341994
ENSG00000128699.14	ENSG00000128699	ORMDL1	chr2;chr2;chr2;chr2;chr2;chr2;chr2;chr2;chr2;chr2;chr2;chr2;chr2;chr2;chr2;chr2;chr2;chr2;chr2;chr2;chr2;chr2;chr2	4007	0.110714	0.0946746	0.666667	0.217993	0.159259	0.000199159	0.000365043	0.0369231	0.0282406	0.0251292	0.0273302	0.0355556	0.0259081	0.033472	0.0309843	0.031529	0.0254597	0.011236	0.0127244	0.0151713	0.0140407	0.00333839	0.00287744	0.00466299	0.00335785	0.000577367	0.000279033	0.00052419	0.0001858	0.143198	0.0854701	0.306931	0.325397	0.15625	0.179825	0.000215983	0.000458875	0.0252075	0.0431184	0.024911	0.03109	0.0279277	0.0405354	0.026225	0.0306049
ENSG00000245937.10	ENSG00000245937	SLC12A2-DT	chr5;chr5;chr5;chr5;chr5;chr5;chr5;chr5;chr5;chr5;chr5;chr5;chr5;chr5;chr5;chr5;chr5;chr5;chr5;chr5;chr5;chr5;chr5;chr5;chr5;chr5;chr5;chr5;chr5;chr5;chr5;chr5;chr5;chr5;chr5;chr5;chr5;chr5;chr5;chr5;chr5;chr5;chr5;chr5;chr5;chr5;chr5;chr5;chr5;chr5;chr5;chr5;chr5;chr5;chr5;chr5;chr5;chr5;chr5;chr5;chr5;chr5;chr5;chr5;chr5;chr5;chr5;chr5;chr5;chr5;chr5;chr5;chr5;chr5;chr5;chr5;chr5;chr5;chr5;chr5…	16552	0.0714286	0.0739645	0.615385	0.0934256	0.0740741	0.000204542	0.000246404	0.0274126	0.019486	0.0114062	0.0097849	0.0141564	0.0122224	0.00926626	0.00774606	0.00926028	0.00832016	0.00312523	0.0028103	0.00362993	0.00278671	0.00060698	0.00035968	0.000918468	0.00043652	0.000209952	0.000195323	0.000215843	9.29001e-05	0.102625	0.0911681	0.227723	0.293651	0.1	0.0701754	0.000111991	0.000389349	0.0137358	0.025409	0.00785372	0.0132894	0.00962215	0.0188155	0.00532387	0.0102701
ENSG00000183291.18	ENSG00000183291	SELENOF	chr1;chr1;chr1;chr1;chr1;chr1;chr1;chr1;chr1;chr1;chr1;chr1;chr1;chr1;chr1;chr1;chr1;chr1;chr1;chr1;chr1;chr1;chr1;chr1;chr1;chr1;chr1;chr1;chr1;chr1;chr1;chr1;chr1;chr1	2201	0.396429	0.251479	2.07692	0.287197	0.207407	0.000640539	0.000693583	0.0634965	0.0522451	0.0675459	0.0474062	0.0765432	0.0495782	0.0871785	0.0637366	0.0727593	0.0553291	0.0554357	0.0422326	0.0504468	0.0394427	0.0404654	0.0263016	0.0247986	0.0131628	0.000839807	0.00125565	0.000863371	0.000743201	0.28401	0.282051	0.772277	0.920635	0.246875	0.20614	0.000671946	0.000862129	0.0455849	0.0644851	0.0662658	0.0660814	0.0600798	0.0666751	0.0549147	0.0630584
ENSG00000177370.5	ENSG00000177370	TIMM22	chr17;chr17;chr17;chr17	3182	0.146429	0.0769231	0.974359	0.0899654	0.1	0.000355257	0.000264656	0.0444755	0.0386896	0.0422385	0.0335723	0.0442798	0.039852	0.0503026	0.0375516	0.0311983	0.0360263	0.00967334	0.0078064	0.0106106	0.0105038	0.0011128	0.00085424	0.00141303	0.00127598	0.000524879	0.000390647	9.25041e-05	6.96751e-05	0.114558	0.0826211	0.217822	0.18254	0.090625	0.0789474	0.000207983	0.000319822	0.0318491	0.0400385	0.0349736	0.0362107	0.0333255	0.0416719	0.0271123	0.0292698
ENSG00000009694.14	ENSG00000009694	TENM1	chrX;chrX;chrX;chrX;chrX;chrX;chrX;chrX;chrX;chrX;chrX;chrX;chrX;chrX;chrX;chrX;chrX;chrX;chrX;chrX;chrX;chrX;chrX;chrX;chrX;chrX;chrX;chrX;chrX;chrX;chrX;chrX;chrX;chrX;chrX;chrX;chrX;chrX;chrX;chrX;chrX;chrX;chrX;chrX;chrX;chrX;chrX;chrX;chrX;chrX;chrX;chrX;chrX;chrX;chrX;chrX;chrX;chrX;chrX;chrX;chrX;chrX;chrX;chrX;chrX;chrX;chrX;chrX;chrX;chrX	13547	0.35	0.0739645	3	0.307958	0.0333333	0.00074281	0.000146017	0.108252	0.0136967	0.0730708	0.0108815	0.0847737	0.011792	0.0803707	0.012882	0.0759563	0.0131459	0.0412233	0.00624512	0.0517498	0.0101822	0.0316641	0.00418128	0.0372333	0.00631275	0.00141717	0.000279033	0.000370016	0.000162575	0.353222	0.034188	1.12871	0.0793651	0.228125	0.0438596	0.000647948	0.000139053	0.0517736	0.0080847	0.0508038	0.00670568	0.0545647	0.0107337	0.041605	0.00842149
[truncated: 10,521 more rows]
[truncated: 110 more columns]
